# Supplementary material for: Analysis of Differentiation Protocols Defines a Common Pancreatic Progenitor Molecular Signature and Guides Refinement of Endocrine Differentiation
Source: Stem Cell Reports. 2019 Dec 26;14(1):138–53. doi: 10.1016/j.stemcr.2019.11.010 (PMC6962645; doi:10.1016/j.stemcr.2019.11.010)
Supplement: Table S1. Common Pancreatic Progenitor Signature [file mmc2.xlsx]

## Sheet: RNA PP signature summary
S.Table 1A. Genes forming the pancreatic progenitor signatures (derived in the presort, GFP+ and GFP- cell populations separately) together with their expression levels in the corresponding cell populations across 3 differentiation protocols. Common gene signatures across protocols were derived by intersecting the 3 protocol-specific signatures. Columns "Presort signature", "GFP+ signature" and "…
EnsGene	GeneName	A_presort	B_presort	C_presort	A_GFPpos	B_GFPpos	C_GFPpos	A_GFPneg	B_GFPneg	C_GFPneg	Presort signature	GFP+ signature	GFP- signature	A_presort_signature	B_presort_signature	C_presort_signature	A_GFPpos_signature	B_GFPpos_signature	C_GFPpos_signature	A_GFPneg_signature	B_GFPneg_signature	C_GFPneg_signature
ENSG00000118017.3	A4GNT	0.406079	8.45523	17.656	8.30789	21.5434	15.1265	0.224947	15.5307	8.60928	0	1	0	FALSE	TRUE	TRUE	TRUE	TRUE	TRUE	FALSE	TRUE	TRUE
ENSG00000140798.11	ABCC12	0.120224	0.0517838	0.743786	1.82133	2.5296	1.95727	0.495317	0.0502327	3.05586	0	1	0	FALSE	FALSE	FALSE	TRUE	TRUE	TRUE	FALSE	FALSE	TRUE
ENSG00000173210.15	ABLIM3	0.954725	7.96086	16.6999	17.4459	14.2039	35.4258	8.25801	13.1302	13.3427	0	1	1	FALSE	TRUE	TRUE	TRUE	TRUE	TRUE	TRUE	TRUE	TRUE
ENSG00000196355.2	AC021860.1	3.82869	5.90751	2.52829	5.45228	8.0177	5.33827	2.1543	7.36737	3.18145	0	1	0	FALSE	TRUE	FALSE	TRUE	TRUE	TRUE	FALSE	TRUE	FALSE
ENSG00000143632.10	ACTA1	201.106	50.0419	150.561	90.3053	22.3996	47.8716	97.8158	41.0521	65.8185	1	1	1	TRUE	TRUE	TRUE	TRUE	TRUE	TRUE	TRUE	TRUE	TRUE
ENSG00000145536.11	ADAMTS16	100.185	150.359	140.823	149.952	122.935	238.674	51.7342	122.389	66.6661	1	1	0	TRUE	TRUE	TRUE	TRUE	TRUE	TRUE	FALSE	TRUE	FALSE
ENSG00000184160.6	ADRA2C	0.947088	4.8013	7.98182	8.99209	8.66321	6.02266	6.20504	5.64322	10.2453	0	1	0	FALSE	FALSE	TRUE	TRUE	TRUE	TRUE	TRUE	FALSE	TRUE
ENSG00000144908.9	ALDH1L1	4.31568	7.46355	5.42995	25.3479	14.7927	6.47121	1.62422	6.82853	9.22196	0	1	0	FALSE	TRUE	FALSE	TRUE	TRUE	TRUE	FALSE	TRUE	TRUE
ENSG00000148677.6	ANKRD1	288.939	629.919	150.057	178.217	577.197	129.669	118.852	699.38	62.6284	1	1	0	TRUE	TRUE	TRUE	TRUE	TRUE	TRUE	TRUE	TRUE	FALSE
ENSG00000196975.10	ANXA4	231.405	503.421	356.443	256.153	504.367	543.341	98.9955	491.441	205.83	1	1	0	TRUE	TRUE	TRUE	TRUE	TRUE	TRUE	FALSE	TRUE	TRUE
ENSG00000205143.2	ARID3C	6.90213	4.33753	4.33079	4.17965	10.2846	6.89907	0.711578	4.79841	1.21175	1	1	0	TRUE	TRUE	TRUE	TRUE	TRUE	TRUE	FALSE	TRUE	FALSE
ENSG00000111801.11	BTN3A3	0.992418	20.7321	4.65192	17.9749	37.7471	22.5133	0.184105	20.8073	0.935863	0	1	0	FALSE	TRUE	TRUE	TRUE	TRUE	TRUE	FALSE	TRUE	FALSE
ENSG00000100557.5	C14orf105	52.6287	25.8589	38.181	63.0161	28.6867	66.5095	12.1509	21.3353	23.69	0	1	0	TRUE	FALSE	TRUE	TRUE	TRUE	TRUE	FALSE	FALSE	FALSE
ENSG00000188277.8	C15orf62	2.78149	1.53906	7.57426	3.85283	3.27323	5.4448	3.61011	0.676408	4.49182	0	1	0	FALSE	FALSE	TRUE	TRUE	TRUE	TRUE	TRUE	FALSE	TRUE
ENSG00000182600.5	C2orf82	0.466191	4.21927	2.57438	4.77449	4.90857	5.6672	3.26995	10.437	2.31536	0	1	0	FALSE	TRUE	FALSE	TRUE	TRUE	TRUE	FALSE	TRUE	FALSE
ENSG00000165084.11	C8orf34	21.5886	76.0626	32.6768	38.4872	72.6173	27.0401	9.36882	92.5025	27.3628	1	1	0	TRUE	TRUE	TRUE	TRUE	TRUE	TRUE	FALSE	TRUE	TRUE
ENSG00000175820.2	CCDC168	0.120224	0.0517838	0.0524101	1.71574	1.1707	1.22593	0.0818338	0.0502327	0.0553908	0	1	0	FALSE	FALSE	FALSE	TRUE	TRUE	TRUE	FALSE	FALSE	FALSE
ENSG00000167851.9	CD300A	25.0776	46.0127	10.0232	29.7332	55.2452	23.4506	15.3438	43.3959	10.1403	1	1	1	TRUE	TRUE	TRUE	TRUE	TRUE	TRUE	TRUE	TRUE	TRUE
ENSG00000104894.7	CD37	0.716205	1.32497	1.06847	2.11127	2.033	1.50084	1.14539	1.9639	1.55633	0	1	0	FALSE	FALSE	FALSE	TRUE	TRUE	TRUE	FALSE	TRUE	TRUE
ENSG00000123146.15	CD97	1.54613	14.8414	6.85323	6.6387	10.4347	9.70089	2.21218	28.8513	13.3809	0	1	0	FALSE	TRUE	TRUE	TRUE	TRUE	TRUE	FALSE	TRUE	TRUE
ENSG00000167617.2	CDC42EP5	0.210393	3.01604	2.41011	1.66967	3.09171	1.82989	0.564558	2.59454	1.36572	0	1	0	FALSE	TRUE	TRUE	TRUE	TRUE	TRUE	FALSE	TRUE	TRUE
ENSG00000113361.8	CDH6	630.212	2868.99	983.687	383.835	2220.29	740.835	533.948	3602.37	860.984	1	1	1	TRUE	TRUE	TRUE	TRUE	TRUE	TRUE	TRUE	TRUE	TRUE
ENSG00000142789.15	CELA3A	1.00849	1.42088	12.1928	2.20302	2.21436	22.4882	1.23385	1.58737	8.1002	0	1	0	FALSE	FALSE	TRUE	TRUE	TRUE	TRUE	FALSE	FALSE	TRUE
ENSG00000243649.4	CFB	0.878697	3.09777	1.05948	1.89519	2.83174	2.22488	1.78362	3.9835	2.82201	0	1	1	FALSE	TRUE	TRUE	TRUE	TRUE	TRUE	TRUE	TRUE	TRUE
ENSG00000168539.3	CHRM1	1.72261	13.731	3.71023	2.36146	20.2362	10.4459	2.25408	8.34213	2.79953	1	1	1	TRUE	TRUE	TRUE	TRUE	TRUE	TRUE	TRUE	TRUE	TRUE
ENSG00000215018.5	COL28A1	7.75935	35.1118	19.2417	21.9896	48.2854	52.3976	2.4833	25.507	7.39029	1	1	0	TRUE	TRUE	TRUE	TRUE	TRUE	TRUE	FALSE	TRUE	TRUE
ENSG00000139219.13	COL2A1	605.62	515.723	616.41	876.946	729.425	776.801	252.759	390.938	509.045	0	1	0	FALSE	FALSE	FALSE	TRUE	TRUE	TRUE	FALSE	FALSE	FALSE
ENSG00000091704.5	CPA1	15.6742	6.65404	60.3923	30.1073	16.8286	133.791	10.9987	2.99752	11.9199	0	1	0	TRUE	FALSE	TRUE	TRUE	TRUE	TRUE	TRUE	FALSE	TRUE
ENSG00000128510.6	CPA4	12.0614	4.37325	11.9955	15.8957	5.89704	21.8619	2.46088	3.35484	0.767999	1	1	0	TRUE	TRUE	TRUE	TRUE	TRUE	TRUE	TRUE	TRUE	FALSE
ENSG00000153002.7	CPB1	45.3996	53.8712	154.363	37.9799	37.2003	103.991	13.5541	72.4756	268.853	1	1	1	TRUE	TRUE	TRUE	TRUE	TRUE	TRUE	TRUE	TRUE	TRUE
ENSG00000006210.6	CX3CL1	0.796808	14.2589	48.21	31.3307	6.82942	24.7632	8.53413	15.7516	27.4684	0	1	1	FALSE	TRUE	TRUE	TRUE	TRUE	TRUE	TRUE	TRUE	TRUE
ENSG00000205795.4	CYS1	2.45795	0.165873	1.74772	4.79105	2.88466	2.40524	2.10407	3.32597	0.847986	0	1	0	TRUE	FALSE	TRUE	TRUE	TRUE	TRUE	TRUE	TRUE	FALSE
ENSG00000162496.4	DHRS3	114.816	123.206	122.606	153.889	119.299	113.311	85.8202	136.48	121.298	1	1	0	TRUE	TRUE	TRUE	TRUE	TRUE	TRUE	FALSE	TRUE	TRUE
ENSG00000212743.1	DKFZP667F0711	0.466191	35.8496	0.918756	1.58221	34.5555	2.7623	2.50453	35.9631	0.158001	0	1	0	FALSE	TRUE	FALSE	TRUE	TRUE	TRUE	TRUE	TRUE	FALSE
ENSG00000155011.4	DKK2	34.2557	29.0319	14.7212	58.4836	37.7849	23.5532	7.19981	7.0732	2.93651	1	1	0	TRUE	TRUE	TRUE	TRUE	TRUE	TRUE	TRUE	TRUE	FALSE
ENSG00000185559.9	DLK1	2902.17	2322.8	4984.57	7061.55	4195.35	9919.28	734.702	635.574	1873.96	0	1	0	FALSE	FALSE	TRUE	TRUE	TRUE	TRUE	FALSE	FALSE	FALSE
ENSG00000100206.5	DMC1	1.52186	6.73051	1.38619	3.11425	4.82552	6.42076	1.95073	2.95471	3.08235	0	1	0	FALSE	TRUE	FALSE	TRUE	TRUE	TRUE	FALSE	TRUE	TRUE
ENSG00000178401.10	DNAJC22	45.7072	154.554	216.73	47.2065	129.074	205.756	102.881	134.722	191.222	1	1	1	TRUE	TRUE	TRUE	TRUE	TRUE	TRUE	TRUE	TRUE	TRUE
ENSG00000135960.5	EDAR	2.36906	1.70882	2.73081	2.09759	3.3798	2.65079	0.224625	1.565	0.875222	1	1	0	TRUE	TRUE	TRUE	TRUE	TRUE	TRUE	FALSE	TRUE	FALSE
ENSG00000139055.2	ERP27	5.58991	3.86618	5.5168	10.7585	8.04436	8.85064	1.15241	0.90088	2.00717	1	1	0	TRUE	TRUE	TRUE	TRUE	TRUE	TRUE	FALSE	FALSE	FALSE
ENSG00000253831.1	ETV3L	0.0601122	2.8242	0.026205	5.73256	2.07304	3.231	0.0612792	0.575881	0.0276954	0	1	0	FALSE	TRUE	FALSE	TRUE	TRUE	TRUE	FALSE	FALSE	FALSE
ENSG00000176971.2	FIBIN	4.58051	4.90806	1.71721	7.91346	11.666	5.04615	0.0306396	3.76476	0.30956	0	1	0	TRUE	TRUE	FALSE	TRUE	TRUE	TRUE	FALSE	TRUE	FALSE
ENSG00000115414.14	FN1	14082.6	32203.1	26935.5	15173.1	30895.4	25051.9	5524.3	34222.3	23361.2	0	1	0	FALSE	TRUE	TRUE	TRUE	TRUE	TRUE	FALSE	TRUE	TRUE
ENSG00000257594.2	GALNT4	2.7441	6.3905	4.9503	4.78851	5.62269	6.89739	1.25928	5.12758	3.48573	0	1	0	FALSE	TRUE	TRUE	TRUE	TRUE	TRUE	FALSE	TRUE	FALSE
ENSG00000148935.6	GAS2	1.76133	12.7838	6.70912	7.16886	16.7068	8.33082	11.0453	11.2971	14.9402	0	1	1	FALSE	TRUE	TRUE	TRUE	TRUE	TRUE	TRUE	TRUE	TRUE
ENSG00000164949.3	GEM	2.57549	14.5744	6.17722	11.9905	14.7697	7.62854	5.14289	15.9986	5.2731	0	1	1	FALSE	TRUE	TRUE	TRUE	TRUE	TRUE	TRUE	TRUE	TRUE
ENSG00000139278.5	GLIPR1	12.3248	5.27221	12.7872	6.58533	4.96303	8.81471	8.50344	3.96799	5.43929	1	1	1	TRUE	TRUE	TRUE	TRUE	TRUE	TRUE	TRUE	TRUE	TRUE
ENSG00000169347.12	GP2	3.55656	26.9257	36.7569	11.054	47.221	82.5217	0.111787	23.6613	8.21532	0	1	0	FALSE	TRUE	TRUE	TRUE	TRUE	TRUE	FALSE	TRUE	TRUE
ENSG00000164393.4	GPR111	11.0573	50.5987	34.4368	8.88687	29.7399	50.8225	15.9761	54.6363	17.2571	1	1	1	TRUE	TRUE	TRUE	TRUE	TRUE	TRUE	TRUE	TRUE	TRUE
ENSG00000198822.6	GRM3	5.4797	23.9832	2.89915	7.68989	33.698	2.8231	10.9286	25.5993	1.48496	1	1	0	TRUE	TRUE	TRUE	TRUE	TRUE	TRUE	TRUE	TRUE	FALSE
ENSG00000148702.10	HABP2	323.285	1742.32	587.942	307.633	1668.97	774.863	205.702	1848.07	489.274	1	1	1	TRUE	TRUE	TRUE	TRUE	TRUE	TRUE	TRUE	TRUE	TRUE
ENSG00000164683.12	HEY1	36.2652	53.7343	80.4692	64.937	59.9446	128.087	6.13669	40.4192	49.9993	1	1	0	TRUE	TRUE	TRUE	TRUE	TRUE	TRUE	FALSE	TRUE	TRUE
ENSG00000124610.3	HIST1H1A	0.317839	2.09618	2.45939	1.3098	1.71733	1.41582	0.234998	1.27474	1.90935	0	1	0	FALSE	TRUE	TRUE	TRUE	TRUE	TRUE	FALSE	TRUE	TRUE
ENSG00000197061.3	HIST1H4C	1.05646	6.9376	5.70666	3.90888	6.84932	3.87445	1.21391	3.99768	4.1183	0	1	0	FALSE	TRUE	TRUE	TRUE	TRUE	TRUE	FALSE	TRUE	TRUE
ENSG00000241935.4	HOGA1	6.64274	6.64439	6.03273	11.2764	8.52712	8.19222	3.66162	4.46741	3.34911	1	1	0	TRUE	TRUE	TRUE	TRUE	TRUE	TRUE	TRUE	TRUE	FALSE
ENSG00000185811.12	IKZF1	0.856996	0.480191	1.17975	1.10477	1.40215	1.33179	0.0818338	0.0502327	0.115415	0	1	0	FALSE	FALSE	TRUE	TRUE	TRUE	TRUE	FALSE	FALSE	FALSE
ENSG00000150782.7	IL18	1.66715	8.24248	5.21362	3.16203	5.94627	6.15021	2.98145	6.65269	2.83638	0	1	1	FALSE	TRUE	TRUE	TRUE	TRUE	TRUE	TRUE	TRUE	TRUE
ENSG00000169306.5	IL1RAPL1	6.74784	10.1849	7.00149	6.98942	12.3798	6.70464	5.70534	11.4286	5.46451	1	1	0	TRUE	TRUE	TRUE	TRUE	TRUE	TRUE	FALSE	TRUE	FALSE
ENSG00000174564.8	IL20RB	0.480898	4.09769	6.57382	4.27146	9.28226	4.32658	3.57511	9.71826	0.826526	0	1	0	FALSE	TRUE	TRUE	TRUE	TRUE	TRUE	TRUE	TRUE	FALSE
ENSG00000169429.6	IL8	17.3463	10.8515	11.4635	12.0192	17.0898	14.0635	4.29984	13.7472	3.98407	1	1	0	TRUE	TRUE	TRUE	TRUE	TRUE	TRUE	FALSE	TRUE	FALSE
ENSG00000137825.6	ITPKA	0.594695	0.787996	4.09552	5.10139	2.69434	1.37309	3.61188	9.04783	4.24269	0	1	1	FALSE	FALSE	TRUE	TRUE	TRUE	TRUE	TRUE	TRUE	TRUE
ENSG00000101384.7	JAG1	499.05	414.801	533.925	574.099	498.763	788.008	98.5525	498.205	233.721	1	1	0	TRUE	TRUE	TRUE	TRUE	TRUE	TRUE	FALSE	TRUE	FALSE
ENSG00000103888.11	KIAA1199	28.2679	14.6551	9.32269	25.3465	20.2374	18.9637	15.0862	25.5678	10.895	1	1	1	TRUE	TRUE	TRUE	TRUE	TRUE	TRUE	TRUE	TRUE	TRUE
ENSG00000179023.7	KLHDC7A	7.90392	12.7127	16.0636	36.3125	8.55872	9.00836	2.2916	8.24653	24.1224	0	1	0	FALSE	TRUE	TRUE	TRUE	TRUE	TRUE	FALSE	FALSE	TRUE
ENSG00000179528.11	LBX2	3.92264	13.9999	3.78663	4.10696	15.7497	2.5681	1.64815	17.8413	4.90474	1	1	0	TRUE	TRUE	TRUE	TRUE	TRUE	TRUE	FALSE	TRUE	TRUE
ENSG00000186007.5	LEMD1	2.94077	15.0128	3.44792	5.16055	18.5183	7.55108	1.41751	16.8225	1.86947	0	1	0	FALSE	TRUE	FALSE	TRUE	TRUE	TRUE	FALSE	TRUE	FALSE
ENSG00000182508.9	LHFPL1	1.28542	7.43714	4.84645	17.235	6.57117	10.053	2.27411	7.06928	1.41005	0	1	0	FALSE	TRUE	FALSE	TRUE	TRUE	TRUE	FALSE	TRUE	FALSE
ENSG00000154237.8	LRRK1	0.884481	8.2778	3.33295	7.28849	11.2423	9.29339	5.06394	7.025	1.36948	0	1	0	FALSE	TRUE	FALSE	TRUE	TRUE	TRUE	FALSE	TRUE	FALSE
ENSG00000227507.2	LTB	3.16746	5.05339	76.706	3.68089	7.49517	49.1645	0.470044	5.46878	26.4129	1	1	0	TRUE	TRUE	TRUE	TRUE	TRUE	TRUE	FALSE	TRUE	TRUE
ENSG00000062524.11	LTK	0.78781	8.66901	9.48547	2.67837	5.55614	1.69681	2.05033	1.71982	4.24168	0	1	1	FALSE	TRUE	TRUE	TRUE	TRUE	TRUE	TRUE	TRUE	TRUE
ENSG00000187123.10	LYPD6	95.6973	222.952	141.442	142.11	208.613	179.31	41.4671	225.035	95.0936	0	1	0	FALSE	TRUE	TRUE	TRUE	TRUE	TRUE	FALSE	TRUE	FALSE
ENSG00000150556.12	LYPD6B	98.8418	261.811	221.553	128.258	278.541	271.185	37.861	259.581	139.55	1	1	0	TRUE	TRUE	TRUE	TRUE	TRUE	TRUE	FALSE	TRUE	TRUE
ENSG00000156265.11	MAP3K7CL	0.599194	1.77505	1.27086	1.12248	1.97351	1.35873	1.12386	0.91303	0.666675	0	1	0	FALSE	TRUE	TRUE	TRUE	TRUE	TRUE	TRUE	FALSE	FALSE
ENSG00000153029.10	MR1	0.616471	7.2144	12.2363	1.74827	9.72167	13.0581	2.99824	8.43852	11.1402	0	1	1	FALSE	TRUE	TRUE	TRUE	TRUE	TRUE	TRUE	TRUE	TRUE
ENSG00000102854.10	MSLN	0.210393	0.147885	2.80471	4.33171	1.92117	3.04447	1.47811	12.6546	3.93167	0	1	1	FALSE	FALSE	TRUE	TRUE	TRUE	TRUE	TRUE	TRUE	TRUE
ENSG00000138823.8	MTTP	105.846	476.065	123.961	106.144	436.739	174.018	45.2763	494.719	108.437	1	1	0	TRUE	TRUE	TRUE	TRUE	TRUE	TRUE	FALSE	TRUE	TRUE
ENSG00000116701.10	NCF2	3.42681	2.29843	7.46731	3.32169	1.10903	5.4599	1.28127	2.75987	4.16828	1	1	1	TRUE	TRUE	TRUE	TRUE	TRUE	TRUE	TRUE	TRUE	TRUE
ENSG00000148826.6	NKX6-2	25.238	51.5947	15.4864	3.38582	38.8085	9.33941	28.1125	67.6956	10.7019	1	1	1	TRUE	TRUE	TRUE	TRUE	TRUE	TRUE	TRUE	TRUE	TRUE
ENSG00000120937.8	NPPB	109.132	161.303	133.921	112.659	107.451	79.6901	37.1946	173.329	34.8579	1	1	0	TRUE	TRUE	TRUE	TRUE	TRUE	TRUE	FALSE	TRUE	FALSE
ENSG00000116833.9	NR5A2	107.567	82.3435	94.2939	143.073	79.4022	158.267	28.4221	74.9895	38.4179	1	1	0	TRUE	TRUE	TRUE	TRUE	TRUE	TRUE	FALSE	TRUE	FALSE
ENSG00000111331.8	OAS3	4.60354	1.89375	3.50071	6.79622	6.98748	6.52838	0.237696	2.52442	4.52112	0	1	0	FALSE	FALSE	FALSE	TRUE	TRUE	TRUE	FALSE	FALSE	FALSE
ENSG00000138315.8	OIT3	0.638248	2.09636	1.74568	1.31278	1.96815	1.50854	0.952013	2.07633	2.24063	0	1	0	FALSE	TRUE	TRUE	TRUE	TRUE	TRUE	FALSE	TRUE	TRUE
ENSG00000169856.7	ONECUT1	98.183	190.893	86.7315	186.78	199.358	131.823	51.3655	184.2	57.4073	1	1	0	TRUE	TRUE	TRUE	TRUE	TRUE	TRUE	FALSE	TRUE	FALSE
ENSG00000228278.2	ORM2	0.868489	0.633061	0.318414	1.36295	1.60047	1.30109	0.0806797	0.2861	0	0	1	0	FALSE	FALSE	FALSE	TRUE	TRUE	TRUE	FALSE	FALSE	FALSE
ENSG00000188582.4	PAQR9	6.47038	6.40182	6.10995	13.4358	11.3038	11.6093	5.10487	9.08153	5.81572	0	1	0	FALSE	FALSE	FALSE	TRUE	TRUE	TRUE	FALSE	FALSE	FALSE
ENSG00000255622.1	PCDHB17	0.285854	1.50205	6.9717	1.68491	2.26383	3.27949	6.16944	4.13972	3.67964	0	1	1	FALSE	TRUE	TRUE	TRUE	TRUE	TRUE	TRUE	TRUE	TRUE
ENSG00000163075.8	PCDP1	35.5098	40.0389	18.0722	55.4986	53.3923	40.2208	15.0843	24.4228	8.33367	0	1	0	TRUE	TRUE	FALSE	TRUE	TRUE	TRUE	FALSE	FALSE	FALSE
ENSG00000113721.9	PDGFRB	1.3526	40.5416	25.8662	23.6686	14.8401	48.6601	10.5319	92.862	18.9845	0	1	0	FALSE	TRUE	TRUE	TRUE	TRUE	TRUE	FALSE	TRUE	TRUE
ENSG00000155629.10	PIK3AP1	47.4046	35.0447	130.159	76.114	39.4126	252.575	15.3841	48.7793	52.3242	0	1	0	TRUE	FALSE	TRUE	TRUE	TRUE	TRUE	FALSE	TRUE	TRUE
ENSG00000139144.5	PIK3C2G	1.80601	7.22376	6.3091	2.80899	8.59929	2.80181	2.78792	5.32196	3.66688	1	1	1	TRUE	TRUE	TRUE	TRUE	TRUE	TRUE	TRUE	TRUE	TRUE
ENSG00000165495.11	PKNOX2	46.8674	53.1218	42.9376	76.1227	57.7162	68.9506	16.0713	37.0671	24.8115	0	1	0	FALSE	TRUE	FALSE	TRUE	TRUE	TRUE	FALSE	FALSE	FALSE
ENSG00000153246.7	PLA2R1	4.01833	32.3387	10.2741	9.93102	36.3752	8.55024	1.14829	46.8153	11.8504	0	1	0	FALSE	TRUE	TRUE	TRUE	TRUE	TRUE	FALSE	TRUE	TRUE
ENSG00000075651.11	PLD1	70.91	147.071	123.656	107.289	154.408	213.325	29.834	181.739	57.7391	0	1	0	FALSE	TRUE	TRUE	TRUE	TRUE	TRUE	FALSE	TRUE	FALSE
ENSG00000100558.4	PLEK2	1.85342	8.51213	11.2282	4.30199	12.052	7.33913	0.193153	9.3187	3.23186	1	1	0	TRUE	TRUE	TRUE	TRUE	TRUE	TRUE	FALSE	TRUE	TRUE
ENSG00000196155.8	PLEKHG4	1.57626	59.3933	31.734	49.0434	30.5872	36.9046	24.8143	29.8535	51.1155	0	1	1	FALSE	TRUE	TRUE	TRUE	TRUE	TRUE	TRUE	TRUE	TRUE
ENSG00000183657.2	PP13439	0.810229	2.0943	1.8466	2.07693	1.84175	3.20448	0.428	2.14393	1.37372	0	1	0	FALSE	TRUE	TRUE	TRUE	TRUE	TRUE	FALSE	TRUE	FALSE
ENSG00000188060.6	RAB42	1.53872	3.08663	4.21308	3.15771	3.28564	4.60367	1.56475	6.314	3.88318	0	1	0	FALSE	TRUE	TRUE	TRUE	TRUE	TRUE	FALSE	TRUE	TRUE
ENSG00000166349.5	RAG1	1.65229	0.617305	4.43446	5.80334	3.62579	3.69959	2.7612	2.2758	4.8697	0	1	0	FALSE	FALSE	TRUE	TRUE	TRUE	TRUE	TRUE	FALSE	TRUE
ENSG00000132329.6	RAMP1	30.8851	41.2913	23.313	32.5468	55.5247	30.7155	37.4876	36.1923	10.9175	0	1	0	TRUE	TRUE	FALSE	TRUE	TRUE	TRUE	TRUE	TRUE	FALSE
ENSG00000198774.3	RASSF9	3.32182	53.0029	10.5119	4.53205	52.7176	4.9878	11.6553	47.6349	5.99954	1	1	1	TRUE	TRUE	TRUE	TRUE	TRUE	TRUE	TRUE	TRUE	TRUE
ENSG00000126785.8	RHOJ	2.30113	2.90875	4.1838	8.92212	2.80828	6.4607	0.458531	0.786605	13.0013	1	1	0	TRUE	TRUE	TRUE	TRUE	TRUE	TRUE	FALSE	FALSE	TRUE
ENSG00000197301.3	RP11-366L20.2	4.11447	5.71668	4.1678	9.10811	7.36183	5.62321	1.8875	6.22081	3.55965	1	1	1	TRUE	TRUE	TRUE	TRUE	TRUE	TRUE	TRUE	TRUE	TRUE
ENSG00000248801.3	RP11-664D7.4	13.5239	41.9264	26.3338	14.4622	40.002	19.8393	6.86693	51.1402	20.6402	1	1	0	TRUE	TRUE	TRUE	TRUE	TRUE	TRUE	FALSE	TRUE	TRUE
ENSG00000183638.5	RP1L1	0.15028	0.539145	0.125142	1.54581	1.85245	2.39313	0.112473	0.409468	0.198678	0	1	0	FALSE	FALSE	FALSE	TRUE	TRUE	TRUE	FALSE	FALSE	FALSE
ENSG00000080293.5	SCTR	40.3438	43.2184	26.5613	79.3741	72.9224	54.9157	7.60486	25.044	5.77926	0	1	0	TRUE	TRUE	FALSE	TRUE	TRUE	TRUE	FALSE	FALSE	FALSE
ENSG00000100665.7	SERPINA4	3.34258	4.96607	16.6992	6.15921	4.78696	25.5186	0.540439	4.33301	7.54465	1	1	0	TRUE	TRUE	TRUE	TRUE	TRUE	TRUE	FALSE	TRUE	TRUE
ENSG00000106483.7	SFRP4	0.120224	4.72915	0.106995	2.43438	7.63476	1.21495	4.84457	6.95906	0.962861	0	1	0	FALSE	TRUE	FALSE	TRUE	TRUE	TRUE	TRUE	TRUE	FALSE
ENSG00000120057.4	SFRP5	58.0353	135.797	45.9003	47.632	159.782	44.3033	44.0168	140.974	47.4684	1	1	1	TRUE	TRUE	TRUE	TRUE	TRUE	TRUE	TRUE	TRUE	TRUE
ENSG00000149452.11	SLC22A8	0.611972	0.958446	0.886216	1.39637	1.23677	1.69814	0.0201699	0.375023	0.0856817	0	1	0	FALSE	FALSE	FALSE	TRUE	TRUE	TRUE	FALSE	FALSE	FALSE
ENSG00000109667.7	SLC2A9	0.330617	2.26353	6.56604	10.9818	2.02993	11.3094	7.95308	4.91218	9.95573	0	1	1	FALSE	TRUE	TRUE	TRUE	TRUE	TRUE	TRUE	TRUE	TRUE
ENSG00000080493.9	SLC4A4	382.617	424.7	279.423	509.599	491.196	460.313	130.049	392.093	110.832	1	1	0	TRUE	TRUE	TRUE	TRUE	TRUE	TRUE	TRUE	TRUE	FALSE
ENSG00000064692.14	SNCAIP	56.0491	57.5519	83.9377	68.9135	58.0645	82.7945	59.0892	77.8939	109.655	1	1	1	TRUE	TRUE	TRUE	TRUE	TRUE	TRUE	TRUE	TRUE	TRUE
ENSG00000171243.7	SOSTDC1	8.87071	22.0961	12.2986	4.87705	19.8296	6.27316	6.3401	12.9529	26.4795	1	1	1	TRUE	TRUE	TRUE	TRUE	TRUE	TRUE	TRUE	TRUE	TRUE
ENSG00000186212.2	SOWAHB	12.5231	13.7369	25.3222	13.778	9.68771	17.3993	20.996	10.9873	19.3285	1	1	1	TRUE	TRUE	TRUE	TRUE	TRUE	TRUE	TRUE	TRUE	TRUE
ENSG00000125398.5	SOX9	246.933	124.812	184.952	305.19	152.964	236.856	68.9627	112.026	95.4745	1	1	0	TRUE	TRUE	TRUE	TRUE	TRUE	TRUE	FALSE	FALSE	FALSE
ENSG00000176170.9	SPHK1	16.1094	21.9204	23.8228	31.5321	33.8808	23.3568	4.46159	16.6791	8.88399	1	1	0	TRUE	TRUE	TRUE	TRUE	TRUE	TRUE	FALSE	TRUE	FALSE
ENSG00000134668.8	SPOCD1	7.03237	6.07596	13.006	5.12794	5.30511	14.1444	0.959038	12.1013	4.45214	1	1	0	TRUE	TRUE	TRUE	TRUE	TRUE	TRUE	FALSE	TRUE	TRUE
ENSG00000172296.8	SPTLC3	148.892	448.333	143.003	89.116	381.109	108.904	76.1018	498.045	192.813	1	1	0	TRUE	TRUE	TRUE	TRUE	TRUE	TRUE	FALSE	TRUE	TRUE
ENSG00000137767.9	SQRDL	1.38708	5.23083	17.9948	3.56328	7.30567	39.4204	1.52524	3.26649	7.6518	0	1	0	FALSE	TRUE	TRUE	TRUE	TRUE	TRUE	FALSE	TRUE	TRUE
ENSG00000115415.14	STAT1	768.765	1244.39	1146.41	1066.58	1472.24	1875.36	279.669	918.312	591.237	0	1	0	FALSE	TRUE	TRUE	TRUE	TRUE	TRUE	FALSE	FALSE	FALSE
ENSG00000138378.13	STAT4	23.2446	40.7523	28.6926	17.981	50.8244	49.1639	7.99964	32.4707	15.3474	1	1	0	TRUE	TRUE	TRUE	TRUE	TRUE	TRUE	FALSE	TRUE	FALSE
ENSG00000135604.9	STX11	4.1584	0.265227	2.30874	5.17279	2.1513	2.68846	1.2173	0.0498814	0.91806	0	1	0	TRUE	FALSE	TRUE	TRUE	TRUE	TRUE	TRUE	FALSE	FALSE
ENSG00000198075.5	SULT1C4	14.6769	60.8665	17.6816	18.48	55.9814	27.5661	8.30544	74.1012	13.0723	1	1	0	TRUE	TRUE	TRUE	TRUE	TRUE	TRUE	FALSE	TRUE	FALSE
ENSG00000214946.9	TBC1D26	0.871703	10.9388	1.0742	4.24065	13.6243	1.74237	3.66985	14.9243	1.0124	0	1	0	FALSE	TRUE	FALSE	TRUE	TRUE	TRUE	TRUE	TRUE	FALSE
ENSG00000120498.9	TEX11	6.01436	2.06082	1.61334	11.384	3.40677	3.49162	0.569087	0.681478	0.494722	0	1	0	TRUE	TRUE	FALSE	TRUE	TRUE	TRUE	FALSE	FALSE	FALSE
ENSG00000169903.6	TM4SF4	212.417	258.227	163.912	254.204	188.367	320.693	180.395	346.401	73.5539	1	1	0	TRUE	TRUE	TRUE	TRUE	TRUE	TRUE	TRUE	TRUE	FALSE
ENSG00000146859.6	TMEM140	1.79444	4.40169	4.34181	3.31188	3.58896	3.30585	2.23316	3.97204	4.08814	0	1	0	FALSE	TRUE	TRUE	TRUE	TRUE	TRUE	FALSE	TRUE	TRUE
ENSG00000187783.7	TMEM72	9.51535	8.17196	6.65254	9.9917	7.5657	8.56246	0.906099	2.2579	0.945692	1	1	0	TRUE	TRUE	TRUE	TRUE	TRUE	TRUE	FALSE	TRUE	FALSE
ENSG00000160183.9	TMPRSS3	5.26322	6.52795	1.35669	2.35574	3.85704	3.33536	0.596235	3.09535	0.628139	0	1	0	TRUE	TRUE	FALSE	TRUE	TRUE	TRUE	FALSE	TRUE	FALSE
ENSG00000232810.3	TNF	0.0601122	0.642798	18.0734	1.96317	1.28593	9.61278	0.0612792	0.720294	3.26039	0	1	0	FALSE	FALSE	TRUE	TRUE	TRUE	TRUE	FALSE	FALSE	TRUE
ENSG00000049249.4	TNFRSF9	11.5828	3.22984	5.9493	9.08227	2.90684	6.9225	2.52405	2.09121	1.0744	1	1	0	TRUE	TRUE	TRUE	TRUE	TRUE	TRUE	TRUE	TRUE	FALSE
ENSG00000181634.7	TNFSF15	25.8695	46.4113	27.467	12.3013	43.6665	21.948	11.6699	68.8554	17.3186	1	1	1	TRUE	TRUE	TRUE	TRUE	TRUE	TRUE	TRUE	TRUE	TRUE
ENSG00000188001.5	TPRG1	0.397799	0.205721	0.99913	1.17026	1.50678	1.39055	0.479553	0.765445	1.06207	0	1	0	FALSE	FALSE	FALSE	TRUE	TRUE	TRUE	FALSE	FALSE	TRUE
ENSG00000167614.9	TTYH1	68.5946	88.8148	165.443	152.859	121.893	228.432	14.6101	63.9716	62.2734	1	1	0	TRUE	TRUE	TRUE	TRUE	TRUE	TRUE	FALSE	TRUE	FALSE
ENSG00000171234.9	UGT2B7	1.19525	9.42062	14.4635	3.14116	7.75719	5.5398	3.9313	3.5786	10.3023	1	1	1	TRUE	TRUE	TRUE	TRUE	TRUE	TRUE	TRUE	TRUE	TRUE
ENSG00000109072.9	VTN	574.278	862.425	1029.97	309.936	582.97	556.567	1105.95	1126.29	1041.14	1	1	1	TRUE	TRUE	TRUE	TRUE	TRUE	TRUE	TRUE	TRUE	TRUE
ENSG00000166415.10	WDR72	33.1959	45.3219	27.7226	59.3483	54.0835	40.959	11.1376	38.7364	19.8884	0	1	0	TRUE	TRUE	FALSE	TRUE	TRUE	TRUE	FALSE	TRUE	FALSE
ENSG00000105989.4	WNT2	0.321695	0	0.952698	6.31355	2.6232	2.10683	0.292732	0	0.768082	0	1	0	FALSE	FALSE	FALSE	TRUE	TRUE	TRUE	FALSE	FALSE	FALSE
ENSG00000075290.7	WNT8B	7.59228	19.9166	2.62561	7.7121	17.2254	5.56073	10.7395	19.3476	4.72644	0	1	0	TRUE	TRUE	FALSE	TRUE	TRUE	TRUE	TRUE	TRUE	FALSE
ENSG00000181722.11	ZBTB20	11.799	15.0384	42.0792	19.539	14.768	45.8327	12.9617	13.4385	25.8347	0	1	1	FALSE	TRUE	TRUE	TRUE	TRUE	TRUE	TRUE	TRUE	TRUE
ENSG00000108387.10	SEPT4	0.889623	0.745429	7.26086	0.708789	1.60282	9.3466	7.41269	0.437947	6.92697	0	0	0	FALSE	FALSE	TRUE	FALSE	FALSE	TRUE	TRUE	FALSE	TRUE
ENSG00000121410.7	A1BG	1.68458	3.69362	3.25042	0.554168	7.07757	1.68836	4.40002	5.19068	2.18432	0	0	0	FALSE	FALSE	FALSE	FALSE	TRUE	FALSE	FALSE	FALSE	FALSE
ENSG00000175899.10	A2M	16.7946	13.4022	127.286	10.1416	10.138	19.0241	11.9469	14.1603	71.417	0	0	0	FALSE	FALSE	TRUE	FALSE	FALSE	TRUE	FALSE	FALSE	TRUE
ENSG00000179869.10	ABCA13	1.28462	0.0341907	0.357033	0.33948	0	0.333043	0	0.16515	2.51934	0	0	0	FALSE	FALSE	FALSE	FALSE	FALSE	FALSE	FALSE	FALSE	TRUE
ENSG00000198691.7	ABCA4	0.255798	7.39989	8.90438	0.139895	3.61664	17.9163	0.936504	0.206185	9.59025	0	0	0	FALSE	TRUE	TRUE	FALSE	FALSE	TRUE	FALSE	FALSE	TRUE
ENSG00000154262.8	ABCA6	3.09771	0.0258919	1.51759	1.50844	0.0264663	1.78479	8.03724	0.0494148	5.93248	0	0	0	FALSE	FALSE	FALSE	FALSE	FALSE	FALSE	TRUE	FALSE	TRUE
ENSG00000141338.9	ABCA8	1.90824	1.46319	2.08953	0.339934	0.556333	0.72729	2.92045	2.0279	0.366709	1	0	0	TRUE	TRUE	TRUE	FALSE	FALSE	FALSE	TRUE	TRUE	FALSE
ENSG00000085563.10	ABCB1	0.448271	0.274368	0.720176	2.25833	0.15274	0.346844	18.0534	0.260001	2.80639	0	0	0	FALSE	FALSE	FALSE	FALSE	FALSE	FALSE	TRUE	FALSE	FALSE
ENSG00000121270.11	ABCC11	0.163059	0.945983	1.23883	0.426375	0.772897	0.975553	5.00702	1.73179	0.222376	0	0	0	FALSE	FALSE	TRUE	FALSE	FALSE	FALSE	TRUE	TRUE	FALSE
ENSG00000069431.6	ABCC9	1.38844	1.70828	2.21855	0.0559581	0.682672	0.0515101	1.38455	0.668326	3.57157	0	0	0	FALSE	FALSE	FALSE	FALSE	FALSE	FALSE	FALSE	FALSE	TRUE
ENSG00000143921.6	ABCG8	0.0901683	0.0258919	0.0716927	0.386592	0.180128	0.0337962	4.65955	0.130258	0.0276954	0	0	0	FALSE	FALSE	FALSE	FALSE	FALSE	FALSE	TRUE	FALSE	FALSE
ENSG00000187905.6	AC002472.13	0.980925	0.0427998	1.64548	0.0919907	0.0539621	0.486667	5.23131	0.536084	6.54059	0	0	0	FALSE	FALSE	FALSE	FALSE	FALSE	FALSE	TRUE	FALSE	TRUE
ENSG00000268069.1	AC004466.1	0.38623	0.592115	0.725897	0.61191	0.647691	0.776313	1.65086	0.541112	0.59621	0	0	0	FALSE	FALSE	FALSE	FALSE	FALSE	FALSE	TRUE	FALSE	FALSE
ENSG00000267893.1	AC007461.1	0.120224	0.334533	2.52546	0.221564	0.0529326	4.56192	0.0818338	0.0502327	0.971637	0	0	0	FALSE	FALSE	TRUE	FALSE	FALSE	TRUE	FALSE	FALSE	FALSE
ENSG00000161103.7	AC008132.13	3.74461	0.0779246	1.66538	0.38581	0.0798858	0.727248	9.31216	0.0829014	7.57243	0	0	0	FALSE	FALSE	FALSE	FALSE	FALSE	FALSE	TRUE	FALSE	TRUE
ENSG00000214248.2	AC010336.1	0.676508	1.81886	2.141	0.710017	1.91172	3.45644	2.85959	1.8455	1.32691	0	0	0	FALSE	TRUE	TRUE	FALSE	TRUE	TRUE	TRUE	TRUE	FALSE
ENSG00000233539.2	AC011294.3	0.0300561	0	0.160321	0.027979	0	0	0.0205546	0	1.34055	0	0	0	FALSE	FALSE	FALSE	FALSE	FALSE	FALSE	FALSE	FALSE	TRUE
ENSG00000222005.4	AC016722.1	0.137502	1.63384	0.424851	0.139442	0.725129	0.0884532	1.08885	1.73244	0.0600246	0	0	0	FALSE	TRUE	FALSE	FALSE	FALSE	FALSE	TRUE	TRUE	FALSE
ENSG00000177340.4	AC024940.1	1.13313	0.287927	1.72147	1.01413	0.167561	0.94604	0.912249	1.61833	1.15931	0	0	0	FALSE	FALSE	TRUE	FALSE	FALSE	FALSE	FALSE	TRUE	FALSE
ENSG00000176349.7	AC110781.3	0.136859	0.156098	1.16974	0.708168	1.13012	0.714146	0.886399	1.04508	1.22465	0	0	0	FALSE	FALSE	TRUE	FALSE	TRUE	FALSE	FALSE	TRUE	TRUE
ENSG00000251695.2	AC124890.1	0.567285	2.03012	0.548718	0.443024	1.40935	0.0268486	0.0306054	1.38539	0.0285606	0	0	0	FALSE	TRUE	FALSE	FALSE	TRUE	FALSE	FALSE	TRUE	FALSE
ENSG00000157766.11	ACAN	29.5376	9.51582	5.72893	53.6736	10.5443	1.56796	21.625	5.19437	5.7672	0	0	0	TRUE	TRUE	FALSE	TRUE	TRUE	FALSE	TRUE	FALSE	FALSE
ENSG00000130234.6	ACE2	2.11969	6.32917	11.2497	2.14939	6.68699	1.26864	0.387737	4.10396	0.560826	0	0	0	FALSE	TRUE	TRUE	FALSE	TRUE	FALSE	FALSE	FALSE	FALSE
ENSG00000167107.8	ACSF2	21.3582	87.8872	35.8181	26.002	73.6689	50.8354	23.7712	125.582	35.9544	0	0	0	FALSE	FALSE	FALSE	FALSE	FALSE	FALSE	FALSE	TRUE	FALSE
ENSG00000166743.5	ACSM1	1.79373	0.216617	5.26272	4.44628	0.334097	7.74496	1.14904	0.157433	2.92171	0	0	0	TRUE	FALSE	TRUE	TRUE	FALSE	TRUE	FALSE	FALSE	TRUE
ENSG00000005187.7	ACSM3	41.6756	8.53617	56.0324	61.4661	12.6368	85.8978	17.4287	7.43763	31.2539	0	0	0	TRUE	FALSE	TRUE	TRUE	FALSE	TRUE	FALSE	FALSE	FALSE
ENSG00000107796.8	ACTA2	9.24269	17.7116	7.86383	5.49276	7.46613	1.72678	6.04201	13.2396	6.18901	0	0	0	FALSE	TRUE	FALSE	FALSE	FALSE	FALSE	FALSE	TRUE	FALSE
ENSG00000159251.6	ACTC1	301.892	197.196	326	96.1552	104.685	140.12	155.282	137.431	132.721	1	0	1	TRUE	TRUE	TRUE	FALSE	FALSE	TRUE	TRUE	TRUE	TRUE
ENSG00000163017.9	ACTG2	17.7346	20.0108	2.80819	4.59433	8.1833	1.96616	8.74428	25.0413	1.42758	0	0	0	TRUE	TRUE	FALSE	FALSE	FALSE	FALSE	FALSE	TRUE	FALSE
ENSG00000182584.4	ACTL10	0.897108	0.165706	0.128257	0.466553	1.33404	1.56051	0	0.23657	0.0476009	0	0	0	FALSE	FALSE	FALSE	FALSE	TRUE	TRUE	FALSE	FALSE	FALSE
ENSG00000139567.8	ACVRL1	0.813518	0.368596	0.0641285	0	0.0813502	0.0175286	0.414113	1.26171	1.85464	0	0	0	FALSE	FALSE	FALSE	FALSE	FALSE	FALSE	FALSE	FALSE	TRUE
ENSG00000132744.3	ACY3	2.15183	0.22271	3.32747	2.48509	1.45353	1.08351	1.31629	0.568648	3.82483	0	0	0	FALSE	FALSE	TRUE	FALSE	FALSE	FALSE	FALSE	FALSE	TRUE
ENSG00000168619.11	ADAM18	0.18355	0.325122	13.9292	0.202875	0.339029	7.71281	0.181914	0.148942	5.74614	0	0	0	FALSE	FALSE	TRUE	FALSE	FALSE	TRUE	FALSE	FALSE	TRUE
ENSG00000139985.5	ADAM21	0.0901683	1.61211	0.581148	0.730551	3.36362	0.778947	2.51744	5.18453	0.275704	0	0	0	FALSE	TRUE	FALSE	FALSE	TRUE	FALSE	TRUE	TRUE	FALSE
ENSG00000042980.8	ADAM28	3.72117	5.73626	25.2081	0.0559581	1.66002	5.76362	14.1867	9.72298	48.929	0	0	0	FALSE	FALSE	FALSE	FALSE	FALSE	FALSE	FALSE	FALSE	TRUE
ENSG00000168594.11	ADAM29	0.214892	1.51407	0.0534733	0	0.18868	0	0.949716	0.796482	0.0761615	0	0	0	FALSE	TRUE	FALSE	FALSE	FALSE	FALSE	FALSE	FALSE	FALSE
ENSG00000149451.13	ADAM33	0.285854	3.70888	4.5455	8.77782	0.187595	7.69886	4.80275	0.0841108	3.71301	0	0	0	FALSE	FALSE	FALSE	TRUE	FALSE	TRUE	FALSE	FALSE	FALSE
ENSG00000151651.11	ADAM8	10.7239	42.2432	25.9281	4.58734	31.8314	15.9546	14.4011	38.1228	22.0028	0	0	0	FALSE	TRUE	FALSE	FALSE	TRUE	FALSE	FALSE	TRUE	FALSE
ENSG00000166106.2	ADAMTS15	7.44026	9.98885	21.0643	4.67378	17.8969	27.3838	1.96118	6.59379	9.51493	0	0	0	FALSE	FALSE	FALSE	FALSE	FALSE	TRUE	FALSE	FALSE	FALSE
ENSG00000163638.9	ADAMTS9	259.215	63.8584	316.586	319.043	78.0352	374.966	69.9655	40.7453	184.425	0	0	0	FALSE	FALSE	FALSE	FALSE	FALSE	TRUE	FALSE	FALSE	FALSE
ENSG00000197859.5	ADAMTSL2	0.76747	0.376783	1.61723	0	0.226556	0.273401	0.44502	0	3.23381	0	0	0	FALSE	FALSE	FALSE	FALSE	FALSE	FALSE	FALSE	FALSE	TRUE
ENSG00000156218.8	ADAMTSL3	4.22487	31.9895	8.50546	0.751619	16.0485	3.92086	10.2406	33.8759	6.58567	0	0	0	FALSE	TRUE	FALSE	FALSE	FALSE	FALSE	FALSE	TRUE	FALSE
ENSG00000203804.3	ADAMTSL4-AS1	0.442486	0.182116	0.0625952	1.46088	0.131677	0.0615531	0.397904	0.412415	0.745833	0	0	0	FALSE	FALSE	FALSE	TRUE	FALSE	FALSE	FALSE	FALSE	FALSE
ENSG00000185761.6	ADAMTSL5	3.25041	7.0451	4.52095	1.27218	3.38162	2.82765	1.18857	7.80894	3.68169	0	0	0	FALSE	FALSE	FALSE	FALSE	FALSE	FALSE	FALSE	TRUE	FALSE
ENSG00000143199.13	ADCY10	1.27256	3.53173	3.24135	1.64505	4.39155	1.53782	0.652601	6.23322	3.69284	0	0	0	FALSE	TRUE	FALSE	FALSE	TRUE	FALSE	FALSE	TRUE	TRUE
ENSG00000129467.9	ADCY4	0.0601122	1.964	0.526324	0.101834	3.79413	0.025755	1.2244	6.12458	3.17659	0	0	0	FALSE	TRUE	FALSE	FALSE	TRUE	FALSE	FALSE	TRUE	TRUE
ENSG00000118492.12	ADGB	0.575489	0.205823	0.483966	0.297054	0.115499	1.79296	0.24763	0.38647	0.409529	0	0	0	FALSE	FALSE	FALSE	FALSE	FALSE	TRUE	FALSE	FALSE	FALSE
ENSG00000196616.8	ADH1B	0.270505	12.9328	6.25047	0.139895	4.87427	0.269542	4.17284	23.4954	19.1456	0	0	1	FALSE	TRUE	TRUE	FALSE	TRUE	FALSE	TRUE	TRUE	TRUE
ENSG00000120907.13	ADRA1A	0.0454055	0.420027	1.18395	0.027979	0.0264663	0.870081	0.0306396	0.0251163	0.0276954	0	0	0	FALSE	FALSE	TRUE	FALSE	FALSE	FALSE	FALSE	FALSE	FALSE
ENSG00000171873.6	ADRA1D	0.617681	0.298387	0.0363901	0.220204	0	0	0.0408072	0	1.11633	0	0	0	FALSE	FALSE	FALSE	FALSE	FALSE	FALSE	FALSE	FALSE	TRUE
ENSG00000111863.8	ADTRP	0.0300561	0.102821	1.55355	0.027979	0.141259	0.0820434	0.0306396	0.0251163	1.1544	0	0	0	FALSE	FALSE	TRUE	FALSE	FALSE	FALSE	FALSE	FALSE	TRUE
ENSG00000157510.9	AFAP1L1	2.89688	7.52148	7.97065	2.93961	5.86	3.91222	5.26472	10.3611	34.9839	0	0	0	FALSE	FALSE	FALSE	FALSE	FALSE	FALSE	FALSE	TRUE	TRUE
ENSG00000081051.3	AFP	1688.91	1029.37	5851.29	33.7212	304.329	171.128	366.608	950.289	1451.91	1	0	0	TRUE	TRUE	TRUE	FALSE	FALSE	FALSE	FALSE	TRUE	TRUE
ENSG00000135439.7	AGAP2	2.34782	1.16102	0.17215	0.33212	0.203825	0.025755	9.38692	0.592403	0.753221	0	0	0	FALSE	FALSE	FALSE	FALSE	FALSE	FALSE	TRUE	FALSE	FALSE
ENSG00000169692.8	AGPAT2	24.126	137.997	81.2918	24.6735	128.356	72.8904	34.0656	168.792	77.7725	0	0	0	FALSE	TRUE	FALSE	FALSE	TRUE	FALSE	FALSE	TRUE	FALSE
ENSG00000106541.7	AGR2	0.832648	95.844	2.48781	0.184894	31.7409	0.479927	0.789422	205.517	3.53289	0	0	0	FALSE	TRUE	FALSE	FALSE	TRUE	FALSE	FALSE	TRUE	FALSE
ENSG00000173467.4	AGR3	0.1989	4.34716	0.0454876	0.00917515	1.16977	0.0175286	0.225112	6.89853	0.193791	0	0	0	FALSE	TRUE	FALSE	FALSE	FALSE	FALSE	FALSE	TRUE	FALSE
ENSG00000135744.7	AGT	25.7555	36.7309	98.3574	22.0261	49.0576	49.3995	17.747	50.1562	239.466	0	0	0	FALSE	FALSE	TRUE	FALSE	FALSE	FALSE	FALSE	FALSE	TRUE
ENSG00000144891.13	AGTR1	51.6506	98.2372	42.251	16.4633	123.429	28.0462	10.0523	95.0106	39.3195	1	0	0	TRUE	TRUE	TRUE	FALSE	TRUE	TRUE	FALSE	TRUE	TRUE
ENSG00000172482.4	AGXT	4.84977	0.413538	1.6955	5.08976	0.12508	0.177897	6.89103	0.664975	3.4839	0	0	0	TRUE	FALSE	FALSE	TRUE	FALSE	FALSE	TRUE	FALSE	TRUE
ENSG00000124942.9	AHNAK	448.514	1069.66	415.509	127.758	680.312	157.139	282.635	1269.84	521.207	0	0	0	FALSE	TRUE	FALSE	FALSE	FALSE	FALSE	FALSE	TRUE	FALSE
ENSG00000063438.12	AHRR	0.616471	9.30029	2.62998	5.99303	11.8522	3.50346	24.1636	14.0262	14.4993	0	0	1	FALSE	TRUE	FALSE	TRUE	TRUE	FALSE	TRUE	TRUE	TRUE
ENSG00000145192.8	AHSG	19.5914	4.50191	271.216	0.758345	0.442465	2.78526	7.7713	3.17449	24.2882	0	0	0	TRUE	FALSE	TRUE	FALSE	FALSE	FALSE	FALSE	FALSE	TRUE
ENSG00000163568.9	AIM2	1.22209	2.98199	2.93789	6.8886	3.28107	0.731408	1.27283	3.06957	2.29303	0	0	0	FALSE	FALSE	FALSE	TRUE	FALSE	FALSE	FALSE	FALSE	FALSE
ENSG00000154027.14	AK5	7.05305	0.576864	3.32124	2.01287	0.855987	1.30632	29.9861	1.61032	6.60274	0	0	0	FALSE	FALSE	FALSE	FALSE	FALSE	FALSE	TRUE	FALSE	FALSE
ENSG00000151320.6	AKAP6	8.98696	6.23185	3.66458	4.65547	4.56692	8.75854	49.1121	6.18431	3.24851	0	0	0	FALSE	FALSE	FALSE	FALSE	FALSE	FALSE	TRUE	FALSE	FALSE
ENSG00000118507.11	AKAP7	54.0221	55.4527	21.1343	39.0639	49.4158	35.7965	43.0041	66.7588	7.65938	0	0	0	TRUE	TRUE	FALSE	FALSE	TRUE	FALSE	FALSE	TRUE	FALSE
ENSG00000198074.5	AKR1B10	0.970642	0.817719	1.14553	0	0	0	0	2.60806	2.08953	0	0	0	FALSE	FALSE	FALSE	FALSE	FALSE	FALSE	FALSE	TRUE	FALSE
ENSG00000227471.4	AKR1B15	0.0300561	1.1756	0.0502532	0.027979	1.75844	0.0526036	0.102052	0.909456	1.36508	0	0	0	FALSE	TRUE	FALSE	FALSE	TRUE	FALSE	FALSE	FALSE	TRUE
ENSG00000122787.10	AKR1D1	27.2586	33.5235	48.7407	12.4526	38.7299	25.2658	26.6157	34.2694	32.5803	1	0	1	TRUE	TRUE	TRUE	FALSE	TRUE	TRUE	TRUE	TRUE	TRUE
ENSG00000165568.13	AKR1E2	1.48696	4.4479	3.01122	4.65703	2.77419	5.65856	5.10963	3.8236	3.32183	0	0	0	FALSE	TRUE	FALSE	TRUE	FALSE	TRUE	TRUE	TRUE	FALSE
ENSG00000269155.1	AL009178.1	0.0601122	0.0258919	0.026205	0.027979	0.0264663	0.025755	1.24192	0.0251163	0.747991	0	0	0	FALSE	FALSE	FALSE	FALSE	FALSE	FALSE	TRUE	FALSE	FALSE
ENSG00000269375.1	AL117190.3	0.107446	0.0258715	0.976601	0.401789	0.369818	1.48104	0	0.052571	0.0600246	0	0	0	FALSE	FALSE	FALSE	FALSE	FALSE	TRUE	FALSE	FALSE	FALSE
ENSG00000177596.1	AL355390.1	0.0901683	0.0258919	0.590252	2.35423	1.34615	0.121439	0.24763	1.12981	1.4938	0	0	0	FALSE	FALSE	FALSE	TRUE	TRUE	FALSE	FALSE	TRUE	TRUE
ENSG00000196979.1	AL360004.1	0	0.137008	0.0801606	0.192917	0.196143	0	1.14068	0	0.116383	0	0	0	FALSE	FALSE	FALSE	FALSE	FALSE	FALSE	TRUE	FALSE	FALSE
ENSG00000163631.12	ALB	18.2337	46.5551	153.474	1.49415	3.20361	14.2261	15.8248	66.291	95.5022	0	0	0	FALSE	TRUE	TRUE	FALSE	FALSE	FALSE	FALSE	TRUE	TRUE
ENSG00000128918.10	ALDH1A2	2.19466	6.61603	2.85196	2.12256	3.52481	4.4759	1.56891	3.62905	1.93795	0	0	0	FALSE	TRUE	FALSE	FALSE	TRUE	TRUE	FALSE	TRUE	FALSE
ENSG00000108602.13	ALDH3A1	1.95599	0.735101	0.232466	1.48785	0.0271167	2.11844	0.738773	0.0981269	2.22673	0	0	0	TRUE	FALSE	FALSE	TRUE	FALSE	TRUE	FALSE	FALSE	TRUE
ENSG00000118514.9	ALDH8A1	2.51409	0.250307	2.12747	0.336018	0.463024	1.09392	4.18795	0.784929	3.03823	0	0	0	FALSE	FALSE	FALSE	FALSE	FALSE	FALSE	TRUE	FALSE	TRUE
ENSG00000136872.13	ALDOB	0.289711	0.419164	0.716445	0.24957	1.21298	0.39992	0.419089	0.514154	0.297853	0	0	0	FALSE	FALSE	FALSE	FALSE	TRUE	FALSE	FALSE	FALSE	FALSE
ENSG00000189366.5	ALG1L	0.81159	1.33926	0.812382	2.65432	1.34154	0.889686	1.09873	0.523468	1.10527	0	0	0	FALSE	FALSE	FALSE	TRUE	FALSE	FALSE	FALSE	FALSE	FALSE
ENSG00000179148.5	ALOXE3	0.0901683	4.51862	0.481075	2.5189	2.32059	0.0865673	1.57153	0.550827	1.83702	0	0	0	FALSE	TRUE	FALSE	TRUE	TRUE	FALSE	TRUE	FALSE	TRUE
ENSG00000198796.6	ALPK2	9.69493	1.731	13.5014	0.0839371	0.21747	0.0685008	1.33867	1.06661	2.05795	0	0	0	TRUE	FALSE	TRUE	FALSE	FALSE	FALSE	FALSE	FALSE	FALSE
ENSG00000052850.5	ALX4	0.0901683	1.13609	0.322799	0.810593	1.44772	0.0337962	0.0612792	0.363572	0.0752963	0	0	0	FALSE	TRUE	FALSE	FALSE	TRUE	FALSE	FALSE	FALSE	FALSE
ENSG00000106927.7	AMBP	480.893	449.203	310.436	668.332	513.837	468.406	356.79	452.739	297.903	0	0	0	FALSE	FALSE	FALSE	TRUE	FALSE	FALSE	FALSE	FALSE	FALSE
ENSG00000160593.13	AMICA1	0.642747	0.505896	1.10812	1.81392	1.29966	3.68502	0.948836	0.634929	0.165436	0	0	0	FALSE	FALSE	FALSE	FALSE	FALSE	TRUE	FALSE	FALSE	FALSE
ENSG00000091879.9	ANGPT2	155.095	37.4599	218.745	178.718	40.8212	224.875	82.9068	30.9243	254.342	0	0	0	FALSE	FALSE	TRUE	FALSE	FALSE	TRUE	FALSE	FALSE	TRUE
ENSG00000132855.4	ANGPTL3	2.11179	1.10545	3.85312	4.25327	3.57826	2.07007	3.95771	1.52054	2.00583	0	0	0	FALSE	FALSE	FALSE	TRUE	FALSE	FALSE	TRUE	FALSE	FALSE
ENSG00000130812.6	ANGPTL6	0.0300561	0.513887	0.127359	0.0831196	0.148997	0.712461	1.25179	0.32581	0.305512	0	0	0	FALSE	FALSE	FALSE	FALSE	FALSE	FALSE	TRUE	FALSE	FALSE
ENSG00000170209.4	ANKK1	0.251299	0.0258919	1.39961	0.681388	0.85479	1.83405	0.915092	0.0251163	0.519162	0	0	0	FALSE	FALSE	TRUE	FALSE	FALSE	TRUE	FALSE	FALSE	FALSE
ENSG00000148513.13	ANKRD30A	0.291639	0.908317	0.944268	0.766917	1.20513	0.271057	0.163853	1.32389	0.46005	0	0	0	FALSE	FALSE	FALSE	FALSE	TRUE	FALSE	FALSE	TRUE	FALSE
ENSG00000180777.9	ANKRD30B	0.210393	0.0776758	1.55439	0.13069	0.160749	0.0853063	0.143113	0.289979	3.53419	0	0	0	FALSE	FALSE	TRUE	FALSE	FALSE	FALSE	FALSE	FALSE	TRUE
ENSG00000167612.8	ANKRD33	0.956578	0.83872	0.726715	0.0555942	2.60387	0.249288	5.30549	3.385	0.90789	0	0	0	FALSE	FALSE	FALSE	FALSE	FALSE	FALSE	TRUE	FALSE	FALSE
ENSG00000164236.7	ANKRD33B	4.16649	4.52346	0.698397	2.83491	1.53018	0.86079	0.793774	4.46178	1.71438	0	0	0	TRUE	TRUE	FALSE	FALSE	FALSE	FALSE	FALSE	TRUE	FALSE
ENSG00000144031.7	ANKRD53	3.01404	2.85038	7.53044	7.15872	4.30798	5.81876	15.4014	5.35444	6.84477	0	0	0	FALSE	FALSE	TRUE	TRUE	FALSE	FALSE	TRUE	FALSE	TRUE
ENSG00000157999.5	ANKRD61	0.221243	0.966819	1.03754	1.20446	0.892747	0	0.0310584	0.863801	0.380156	0	0	0	FALSE	FALSE	TRUE	TRUE	FALSE	FALSE	FALSE	FALSE	FALSE
ENSG00000166825.9	ANPEP	27.6033	1.85085	104.048	0.506286	0.417292	6.36819	1.53465	1.98933	37.9874	0	0	0	FALSE	FALSE	TRUE	FALSE	FALSE	FALSE	FALSE	FALSE	FALSE
ENSG00000163297.12	ANTXR2	71.6047	55.9989	77.2156	70.5849	52.6662	47.1148	150.03	50.0632	109.511	0	0	0	FALSE	FALSE	FALSE	FALSE	FALSE	FALSE	TRUE	FALSE	FALSE
ENSG00000104537.12	ANXA13	0.586415	14.6192	1.40635	0.0287965	7.27281	0.0894953	1.01451	32.0721	2.23163	0	0	0	FALSE	TRUE	FALSE	FALSE	TRUE	FALSE	FALSE	TRUE	TRUE
ENSG00000182718.12	ANXA2	576.466	947.57	924.411	298.114	788.89	701.156	325.515	1049.61	673.465	0	0	0	FALSE	FALSE	FALSE	FALSE	FALSE	FALSE	FALSE	TRUE	FALSE
ENSG00000138772.8	ANXA3	254.778	258.048	191.754	152.167	218.866	132.415	136.329	290.193	190.56	0	0	0	FALSE	FALSE	FALSE	FALSE	FALSE	FALSE	FALSE	TRUE	FALSE
ENSG00000136250.7	AOAH	0.901683	1.25996	1.15585	1.41869	0.916727	4.41224	1.17208	0.749602	0.833128	0	0	0	FALSE	FALSE	FALSE	FALSE	FALSE	TRUE	FALSE	FALSE	FALSE
ENSG00000131471.2	AOC3	8.65011	10.3594	6.01991	2.2795	12.2323	2.88799	4.67312	6.43281	4.76519	0	0	0	FALSE	TRUE	FALSE	FALSE	TRUE	FALSE	FALSE	FALSE	FALSE
ENSG00000077420.11	APBB1IP	0.376023	0.112344	0.857176	0.195853	1.17151	3.4059	0.214745	0.109227	0.576406	0	0	0	FALSE	FALSE	FALSE	FALSE	FALSE	TRUE	FALSE	FALSE	FALSE
ENSG00000134817.9	APLNR	0.935028	0.25407	0.695864	0.0559581	1.92435	2.68134	0.0511942	1.25714	6.50802	0	0	0	FALSE	FALSE	FALSE	FALSE	FALSE	TRUE	FALSE	FALSE	TRUE
ENSG00000118137.5	APOA1	294.464	166.712	1345.21	164.45	115.271	327.4	480.45	199.669	1176.39	0	0	0	FALSE	FALSE	TRUE	FALSE	FALSE	FALSE	FALSE	FALSE	TRUE
ENSG00000110244.5	APOA4	6.24014	4.40706	375.505	0.6374	0.288101	2.1278	3.23777	0.375848	55.3126	1	0	0	TRUE	TRUE	TRUE	FALSE	FALSE	TRUE	TRUE	FALSE	TRUE
ENSG00000110243.7	APOA5	0.0601122	0.40289	0.50453	0.101834	0.140445	3.12105	1.34792	0.662703	2.45759	0	0	0	FALSE	FALSE	FALSE	FALSE	FALSE	TRUE	TRUE	FALSE	TRUE
ENSG00000124701.5	APOBEC2	4.26211	4.12757	3.6572	2.30447	4.59743	3.41361	8.36983	5.56452	4.24518	1	0	1	TRUE	TRUE	TRUE	FALSE	TRUE	TRUE	TRUE	TRUE	TRUE
ENSG00000179750.11	APOBEC3B	3.53392	5.6845	11.373	2.45474	4.41204	12.6311	0.812756	4.60347	6.03349	1	0	0	TRUE	TRUE	TRUE	FALSE	TRUE	TRUE	FALSE	TRUE	TRUE
ENSG00000110245.7	APOC3	6.84243	0.688944	17.0736	0.86484	0	0.367824	17.5728	2.22855	6.72325	0	0	0	FALSE	FALSE	FALSE	FALSE	FALSE	FALSE	TRUE	FALSE	FALSE
ENSG00000240583.6	AQP1	1.03083	1.51383	2.31963	0.973916	1.99474	0.148455	1.46112	3.16174	5.29497	0	0	0	FALSE	FALSE	FALSE	FALSE	FALSE	FALSE	FALSE	FALSE	TRUE
ENSG00000143595.8	AQP10	7.23732	1.97386	4.07189	1.03064	2.42831	0.598764	20.4089	3.96385	7.82399	0	0	1	TRUE	FALSE	TRUE	FALSE	FALSE	FALSE	TRUE	TRUE	TRUE
ENSG00000167580.3	AQP2	0.210393	5.38762	0.79732	0.111916	13.1548	0.0772651	0.122558	0.075349	0.0830861	0	0	0	FALSE	TRUE	FALSE	FALSE	TRUE	FALSE	FALSE	FALSE	FALSE
ENSG00000165272.10	AQP3	30.4801	76.2954	300.404	30.6145	69.7002	502.331	17.0401	71.1863	167.975	0	0	0	FALSE	TRUE	TRUE	FALSE	TRUE	TRUE	FALSE	TRUE	TRUE
ENSG00000171885.9	AQP4	3.31445	22.7824	2.84554	9.53097	21.8077	6.14814	4.0249	17.4247	0.785776	0	0	0	FALSE	TRUE	FALSE	FALSE	TRUE	FALSE	FALSE	TRUE	FALSE
ENSG00000086159.8	AQP6	0.0601122	0.0609963	1.53706	0.817042	0.116855	1.04526	0.479519	0.0251163	0.0276954	0	0	0	FALSE	FALSE	TRUE	FALSE	FALSE	TRUE	FALSE	FALSE	FALSE
ENSG00000165269.8	AQP7	2.11565	3.57323	2.9494	0.420714	1.57082	2.31777	0.432923	3.93034	0.658626	0	0	0	FALSE	TRUE	FALSE	FALSE	FALSE	FALSE	FALSE	TRUE	FALSE
ENSG00000172901.15	AQPEP	0.503317	1.38706	0.100506	0.0839371	0.374806	0.0515101	2.71506	1.59076	0.0553908	0	0	0	FALSE	TRUE	FALSE	FALSE	FALSE	FALSE	TRUE	TRUE	FALSE
ENSG00000120318.11	ARAP3	3.26111	33.8445	30.9082	5.99767	31.7423	35.0062	16.8856	55.245	93.247	0	0	0	FALSE	FALSE	FALSE	FALSE	FALSE	FALSE	FALSE	TRUE	TRUE
ENSG00000109321.6	AREG	0.95344	0.317546	1.31924	0.323179	0.202692	0.688913	0.101901	0.239908	0.348156	0	0	0	FALSE	FALSE	TRUE	FALSE	FALSE	FALSE	FALSE	FALSE	FALSE
ENSG00000118520.9	ARG1	0.410578	2.68936	0.663705	0.77036	1.45989	0.571674	1.14422	2.34977	0.577911	0	0	0	FALSE	TRUE	FALSE	FALSE	TRUE	FALSE	TRUE	TRUE	FALSE
ENSG00000241484.5	ARHGAP8	18.534	33.054	12.4329	19.2406	23.7128	15.9087	12.0337	35.2384	15.0416	0	0	0	FALSE	TRUE	FALSE	FALSE	FALSE	FALSE	FALSE	TRUE	FALSE
ENSG00000111348.4	ARHGDIB	2.83726	5.36648	1.92196	1.59284	2.99531	0.890573	1.22748	4.41402	4.268	0	0	0	FALSE	TRUE	FALSE	FALSE	FALSE	FALSE	FALSE	TRUE	TRUE
ENSG00000198844.6	ARHGEF15	2.75144	0.81574	0.289857	0.368483	1.72213	0.455206	8.76585	6.762	20.6116	0	0	0	FALSE	FALSE	FALSE	FALSE	FALSE	FALSE	FALSE	FALSE	TRUE
ENSG00000152213.3	ARL11	0.0601122	0.57001	0.244546	0.123967	0.0966068	1.67506	0.82638	0.0251163	0.25618	0	0	0	FALSE	FALSE	FALSE	FALSE	FALSE	TRUE	FALSE	FALSE	FALSE
ENSG00000179674.2	ARL14	1.3244	12.7201	0.762218	0.96852	2.17315	1.6196	0.648977	19.1574	3.14661	0	0	0	TRUE	TRUE	FALSE	FALSE	TRUE	TRUE	FALSE	TRUE	TRUE
ENSG00000141748.8	ARL5C	0.0460482	1.06195	1.20477	0.156825	1.46993	1.24472	0.484078	0.433627	0.770316	0	0	0	FALSE	TRUE	TRUE	FALSE	TRUE	TRUE	FALSE	FALSE	FALSE
ENSG00000196503.2	ARL9	0.0901683	0.789707	0.886963	0.0559581	0.683322	2.89962	1.36778	0.626523	0.488458	0	0	0	FALSE	FALSE	FALSE	FALSE	FALSE	TRUE	FALSE	FALSE	FALSE
ENSG00000250151.5	ARPC4-TTLL3	0.637605	3.34146	1.52823	1.42454	2.4269	1.87692	0.745298	3.23447	1.61639	0	0	0	FALSE	TRUE	FALSE	FALSE	TRUE	TRUE	FALSE	TRUE	TRUE
ENSG00000156219.12	ART3	3.66983	0.422263	0.559306	4.99942	0.851472	1.79347	0.201933	0.213822	0.0176913	0	0	0	FALSE	FALSE	FALSE	TRUE	FALSE	FALSE	FALSE	FALSE	FALSE
ENSG00000111339.6	ART4	0.0300561	0.40693	0.653365	0.641419	1.58818	1.04156	0.061245	0.236715	0.48492	0	0	0	FALSE	FALSE	FALSE	FALSE	TRUE	TRUE	FALSE	FALSE	FALSE
ENSG00000117407.12	ARTN	0.240449	1.20867	1.92418	1.91348	3.24083	2.09447	0.143113	4.442	2.75976	0	0	0	FALSE	FALSE	FALSE	FALSE	FALSE	FALSE	FALSE	TRUE	FALSE
ENSG00000100628.7	ASB2	4.13746	1.28208	6.62693	3.19945	0.449671	3.93623	0.602088	0.2243	1.59833	1	0	0	TRUE	TRUE	TRUE	TRUE	FALSE	TRUE	FALSE	FALSE	TRUE
ENSG00000005981.8	ASB4	0.0901683	0.0432157	0.0524101	0.0559581	1.07648	0.81222	1.17063	0.0776874	0.0553908	0	0	0	FALSE	FALSE	FALSE	FALSE	TRUE	FALSE	TRUE	FALSE	FALSE
ENSG00000232237.2	ASCL5	0.455983	0.0776758	1.24417	0.673587	0.079399	0.569489	0.304088	0.964257	1.73266	0	0	0	FALSE	FALSE	TRUE	FALSE	FALSE	FALSE	FALSE	FALSE	TRUE
ENSG00000161944.12	ASGR2	8.11031	10.7042	12.6509	4.34524	7.81279	5.61695	1.69274	17.0448	10.1008	0	0	0	FALSE	FALSE	FALSE	FALSE	FALSE	FALSE	FALSE	TRUE	FALSE
ENSG00000166183.11	ASPG	3.20738	11.7105	3.33383	3.81256	9.94773	1.77328	2.75441	7.87018	3.25377	0	0	0	FALSE	TRUE	FALSE	TRUE	TRUE	FALSE	FALSE	TRUE	FALSE
ENSG00000166669.9	ATF7IP2	87.0138	111.25	44.9648	94.4064	135.251	64.5871	53.4667	104.215	40.783	0	0	0	FALSE	TRUE	FALSE	FALSE	TRUE	FALSE	FALSE	TRUE	FALSE
ENSG00000179774.7	ATOH7	0.180337	1.7699	0.47089	1.50456	4.23859	0.725623	7.47666	0.702885	3.17921	0	0	0	FALSE	FALSE	FALSE	FALSE	TRUE	FALSE	TRUE	FALSE	TRUE
ENSG00000118322.8	ATP10B	2.91915	0.280211	8.53645	2.16427	0.391963	3.79079	0.444752	0.0647958	6.8025	0	0	0	FALSE	FALSE	TRUE	FALSE	FALSE	TRUE	FALSE	FALSE	TRUE
ENSG00000105929.11	ATP6V0A4	1.78015	0.684535	0.991631	0.385356	0.943168	0	0.610507	0	0.971059	0	0	0	TRUE	FALSE	FALSE	FALSE	FALSE	FALSE	FALSE	FALSE	FALSE
ENSG00000147614.3	ATP6V0D2	2.14619	1.55837	0.41828	0.947972	0.689297	0.0268486	1.26904	0.42933	0	0	0	0	TRUE	TRUE	FALSE	FALSE	FALSE	FALSE	TRUE	FALSE	FALSE
ENSG00000130270.12	ATP8B3	3.26576	20.4681	2.58686	0.183503	22.6298	1.58439	5.02343	31.3135	1.30474	0	0	0	FALSE	TRUE	FALSE	FALSE	TRUE	FALSE	FALSE	TRUE	FALSE
ENSG00000105146.8	AURKC	1.10387	4.40623	1.77641	0.755504	1.90379	1.00959	3.407	1.95569	1.60707	0	0	0	FALSE	TRUE	FALSE	FALSE	FALSE	FALSE	FALSE	FALSE	FALSE
ENSG00000166148.2	AVPR1A	1.84234	0.154414	5.49145	0.0559581	0.0264663	0.025755	5.52165	0.600086	0.738826	0	0	0	TRUE	FALSE	TRUE	FALSE	FALSE	FALSE	TRUE	FALSE	FALSE
ENSG00000204195.3	AWAT1	0.138145	1.35265	0.209225	0.206055	0.646513	0.233329	0.010085	0.503264	0.0200082	0	0	0	FALSE	TRUE	FALSE	FALSE	FALSE	FALSE	FALSE	FALSE	FALSE
ENSG00000167601.7	AXL	70.5873	120.975	56.7792	48.0968	84.6005	33.9329	31.8902	143.706	37.3025	0	0	0	FALSE	TRUE	FALSE	FALSE	FALSE	FALSE	FALSE	TRUE	FALSE
ENSG00000198488.6	B3GNT6	0.0294134	0	0.445481	0	0.0180778	1.48993	0	0	4.19172	0	0	0	FALSE	FALSE	FALSE	FALSE	FALSE	TRUE	FALSE	FALSE	TRUE
ENSG00000135454.9	B4GALNT1	5.86283	3.07241	5.86347	5.36848	2.17944	9.61065	25.1791	4.72758	4.45408	0	0	0	FALSE	FALSE	FALSE	FALSE	FALSE	TRUE	TRUE	FALSE	FALSE
ENSG00000167080.4	B4GALNT2	0.267291	0.399916	7.08695	0.0839371	0.595529	0.645016	0.0818338	1.5229	0.572767	0	0	0	FALSE	FALSE	TRUE	FALSE	FALSE	FALSE	FALSE	TRUE	FALSE
ENSG00000135298.9	BAI3	3.90423	10.1765	4.37056	1.93036	8.37431	3.62722	11.9752	13.7417	8.74802	0	0	0	FALSE	FALSE	FALSE	FALSE	FALSE	FALSE	FALSE	TRUE	FALSE
ENSG00000095739.7	BAMBI	54.577	162.304	134.314	35.5893	132.116	47.6033	38.1804	176.409	196.552	0	0	0	FALSE	FALSE	FALSE	FALSE	FALSE	FALSE	FALSE	TRUE	TRUE
ENSG00000153064.7	BANK1	0.510954	6.28764	0.758435	0.251811	0.262716	4.12434	1.45943	3.61899	0.299455	0	0	0	FALSE	TRUE	FALSE	FALSE	FALSE	TRUE	FALSE	TRUE	FALSE
ENSG00000156127.6	BATF	0.120224	0.830153	0.0524101	0.0559581	0.414489	0.148004	0.071632	1.57055	0.963028	0	0	0	FALSE	FALSE	FALSE	FALSE	FALSE	FALSE	FALSE	TRUE	FALSE
ENSG00000132692.14	BCAN	0.475832	0.568814	11.2761	1.13327	0.171739	6.20765	4.13447	1.04642	5.39073	0	0	0	FALSE	FALSE	TRUE	FALSE	FALSE	TRUE	TRUE	FALSE	TRUE
ENSG00000064787.8	BCAS1	0.312054	2.34528	1.33498	0.0839371	0.0529326	0.178486	1.75382	0.981673	0.900924	0	0	0	FALSE	TRUE	FALSE	FALSE	FALSE	FALSE	TRUE	FALSE	FALSE
ENSG00000114200.5	BCHE	5.21267	173.738	24.7315	2.61774	145.448	27.6292	14.9286	255.919	24.604	0	0	1	FALSE	TRUE	TRUE	FALSE	TRUE	TRUE	TRUE	TRUE	TRUE
ENSG00000168398.5	BDKRB2	0.120224	3.87309	0.16158	0.292146	5.11189	1.90498	0.0818338	3.98758	1.85303	0	0	0	FALSE	FALSE	FALSE	FALSE	TRUE	FALSE	FALSE	TRUE	FALSE
ENSG00000176697.14	BDNF	13.5469	3.58705	13.3471	20.6203	4.66753	15.6466	5.47114	2.19639	4.48107	0	0	0	FALSE	FALSE	FALSE	TRUE	FALSE	FALSE	FALSE	FALSE	FALSE
ENSG00000166546.9	BEAN1	0.505888	1.22927	0.572032	0.221106	1.36741	0.482037	0.434667	1.14605	0.596701	0	0	0	FALSE	TRUE	FALSE	FALSE	TRUE	FALSE	FALSE	TRUE	FALSE
ENSG00000039987.2	BEST2	0.0300561	0.437163	0.316482	0.248183	0.193864	1.22646	0.821577	0.813251	2.20504	0	0	0	FALSE	FALSE	FALSE	FALSE	FALSE	FALSE	FALSE	FALSE	TRUE
ENSG00000182492.11	BGN	2.26063	17.6897	142.385	3.60508	9.02784	105.37	8.95067	25.3569	161.133	0	0	0	FALSE	FALSE	TRUE	FALSE	FALSE	TRUE	FALSE	TRUE	TRUE
ENSG00000122870.7	BICC1	13.4488	16.8839	23.2752	15.1941	19.2491	14.9184	14.3369	13.506	11.5239	0	0	0	FALSE	FALSE	TRUE	FALSE	TRUE	FALSE	FALSE	FALSE	FALSE
ENSG00000023445.9	BIRC3	5.30084	6.17221	5.41888	19.4858	0.696113	10.8118	0.653237	3.60609	1.89021	1	0	0	TRUE	TRUE	TRUE	TRUE	FALSE	TRUE	FALSE	TRUE	FALSE
ENSG00000163217.1	BMP10	0.0754616	1.19311	0.0716623	0.976463	0.0264663	0.025755	0.289041	0.0251163	0.0276954	0	0	0	FALSE	TRUE	FALSE	FALSE	FALSE	FALSE	FALSE	FALSE	FALSE
ENSG00000153162.8	BMP6	0.616471	28.1721	22.2594	16.3387	4.57221	4.2568	1.90085	7.27362	17.3065	0	0	0	FALSE	TRUE	TRUE	TRUE	FALSE	FALSE	FALSE	FALSE	TRUE
ENSG00000138696.6	BMPR1B	11.2298	21.2462	3.93611	15.8504	25.2217	3.79318	11.9986	15.8341	6.13516	0	0	0	FALSE	TRUE	FALSE	TRUE	TRUE	FALSE	FALSE	TRUE	FALSE
ENSG00000169594.8	BNC1	2.80599	3.68996	3.75285	3.31216	0.0615366	1.6749	4.55451	5.38373	5.52108	0	0	1	FALSE	FALSE	FALSE	FALSE	FALSE	FALSE	TRUE	TRUE	TRUE
ENSG00000125999.6	BPIFB1	0.659382	0.291504	0.887226	0.027979	0.166161	0.025755	2.75708	0.0899122	1.18817	0	0	0	FALSE	FALSE	FALSE	FALSE	FALSE	FALSE	TRUE	FALSE	FALSE
ENSG00000130303.8	BST2	1.5797	57.0369	3.25612	3.02548	53.1372	6.68559	1.8229	48.4802	2.35658	0	0	0	FALSE	TRUE	FALSE	FALSE	TRUE	FALSE	FALSE	TRUE	FALSE
ENSG00000138152.7	BTBD16	0.241734	0.402703	0.381643	0.187162	0.327932	1.12322	0.665607	0.421683	1.12952	0	0	0	FALSE	FALSE	FALSE	FALSE	FALSE	TRUE	FALSE	FALSE	TRUE
ENSG00000124508.12	BTN2A2	29.4659	53.6278	50.4663	52.5451	52.1656	63.8831	28.6049	48.3058	48.1308	0	0	0	FALSE	FALSE	FALSE	FALSE	FALSE	TRUE	FALSE	FALSE	FALSE
ENSG00000186470.9	BTN3A2	3.43377	5.16473	1.46691	3.88471	11.8642	5.68281	5.19705	11.0704	1.3904	0	0	0	FALSE	FALSE	FALSE	FALSE	TRUE	FALSE	FALSE	TRUE	FALSE
ENSG00000165507.8	C10orf10	72.4637	21.9101	42.2464	17.0953	13.6703	16.3621	428.816	34.0305	139.735	0	0	0	FALSE	FALSE	FALSE	FALSE	FALSE	FALSE	TRUE	FALSE	FALSE
ENSG00000107738.15	C10orf54	8.19208	77.5123	7.74476	0.774226	37.4197	2.69217	18.02	99.3249	21.8431	0	0	1	FALSE	TRUE	FALSE	FALSE	TRUE	FALSE	TRUE	TRUE	TRUE
ENSG00000110665.7	C11orf21	0.334473	1.15757	0.0524101	0.0839371	0.104892	0.0595513	6.61733	1.74596	0.0553908	0	0	0	FALSE	FALSE	FALSE	FALSE	FALSE	FALSE	TRUE	FALSE	FALSE
ENSG00000188771.3	C11orf34	0.0294134	0.0941268	0.0534976	0.323819	0.437049	0.176906	1.13987	0.297532	0.134785	0	0	0	FALSE	FALSE	FALSE	FALSE	FALSE	FALSE	TRUE	FALSE	FALSE
ENSG00000185522.4	C11orf35	5.00863	12.4943	9.84917	9.75483	18.4187	3.01043	7.39394	15.5846	6.12781	0	0	0	FALSE	TRUE	TRUE	TRUE	TRUE	FALSE	FALSE	TRUE	FALSE
ENSG00000173237.4	C11orf86	0.0601122	0.0258919	1.12128	0.0559581	0.0264663	0.0705027	0.0511942	0.0251163	0.0685508	0	0	0	FALSE	FALSE	TRUE	FALSE	FALSE	FALSE	FALSE	FALSE	FALSE
ENSG00000180861.5	C12orf36	0.106803	2.76879	1.12199	0.027979	0.0535831	0.025755	0.0306396	0.697733	0.988089	0	0	0	FALSE	TRUE	TRUE	FALSE	FALSE	FALSE	FALSE	FALSE	FALSE
ENSG00000176753.3	C15orf56	1.60367	0.0173238	0.018189	0.394985	0.0178065	4.83292	0.937899	0.883793	0.248315	0	0	0	TRUE	FALSE	FALSE	FALSE	FALSE	TRUE	FALSE	FALSE	FALSE
ENSG00000185905.3	C16orf54	0.224457	0.924519	1.92221	0.669315	1.26179	1.90504	1.09205	1.04775	1.55931	0	0	1	FALSE	FALSE	TRUE	FALSE	TRUE	TRUE	TRUE	TRUE	TRUE
ENSG00000188032.5	C19orf67	0.205894	0.619779	0.646492	0.229767	0.750871	0.301863	0.348975	1.40431	0.254423	0	0	0	FALSE	FALSE	FALSE	FALSE	FALSE	FALSE	FALSE	TRUE	FALSE
ENSG00000187889.8	C1orf168	14.7228	26.8632	11.4285	11.755	29.4785	16.2138	7.82292	27.3913	9.81433	0	0	0	FALSE	TRUE	FALSE	FALSE	TRUE	FALSE	FALSE	TRUE	FALSE
ENSG00000213057.4	C1orf220	1.30341	2.14436	1.53505	3.9574	1.51648	1.27115	1.20576	1.76868	1.4479	0	0	0	FALSE	FALSE	FALSE	TRUE	FALSE	FALSE	FALSE	FALSE	FALSE
ENSG00000186897.3	C1QL4	0.180337	0.355412	0.070599	0.947016	1.14637	1.51461	0.606637	0.669359	0.074915	0	0	0	FALSE	FALSE	FALSE	FALSE	TRUE	TRUE	FALSE	FALSE	FALSE
ENSG00000176659.5	C20orf197	0.0901683	0.0258919	0.0352965	0.0559581	0.0355052	0.0515101	1.89282	0.0656137	0.0376995	0	0	0	FALSE	FALSE	FALSE	FALSE	FALSE	FALSE	TRUE	FALSE	FALSE
ENSG00000215595.1	C20orf202	3.09994	4.68853	1.51593	0.191159	2.34063	0.45998	2.58843	2.30709	1.65926	0	0	0	TRUE	TRUE	FALSE	FALSE	FALSE	FALSE	FALSE	FALSE	FALSE
ENSG00000089101.13	C20orf26	2.21716	3.2807	3.02453	4.33311	1.62005	3.60935	3.00753	1.96049	6.95833	0	0	0	FALSE	FALSE	FALSE	FALSE	FALSE	FALSE	FALSE	FALSE	TRUE
ENSG00000205929.5	C21orf62	2.23564	1.21306	0.418432	0.730238	1.48186	0.610267	6.69971	0.800686	0.214591	0	0	0	FALSE	FALSE	FALSE	FALSE	FALSE	FALSE	TRUE	FALSE	FALSE
ENSG00000182912.6	C21orf90	3.71962	17.6787	14.8901	1.42623	30.2677	8.43311	10.9181	14.7369	15.552	0	0	0	FALSE	TRUE	TRUE	FALSE	TRUE	FALSE	FALSE	TRUE	TRUE
ENSG00000128254.9	C22orf24	2.63144	1.44597	4.47185	4.84457	1.65971	3.18253	2.14143	0.897352	2.67551	0	0	0	FALSE	FALSE	TRUE	TRUE	FALSE	FALSE	FALSE	FALSE	FALSE
ENSG00000189269.8	C22orf43	15.2772	2.51503	6.09775	25.5718	5.06296	18.4961	2.78762	0.873587	2.48655	0	0	0	TRUE	FALSE	FALSE	TRUE	FALSE	TRUE	FALSE	FALSE	FALSE
ENSG00000225556.1	C2CD4D	0.275647	0.693333	0.756586	0.27077	0.480118	1.77798	0.598232	0.533303	0.767224	0	0	0	FALSE	FALSE	FALSE	FALSE	FALSE	TRUE	FALSE	FALSE	FALSE
ENSG00000150873.7	C2orf50	0.734843	1.36387	3.40362	0.257811	0.316067	1.45525	2.78407	0.480732	1.50712	0	0	0	FALSE	FALSE	TRUE	FALSE	FALSE	FALSE	TRUE	FALSE	FALSE
ENSG00000205086.5	C2orf91	0.38245	0.63798	1.3167	0.0559581	3.13809	0.730048	4.48728	0.729771	2.45787	0	0	0	FALSE	FALSE	TRUE	FALSE	TRUE	FALSE	TRUE	FALSE	TRUE
ENSG00000221972.2	C3orf36	0.0901683	0.0687327	5.33006	0.0559581	0.252168	5.98058	0.0612792	0.577112	4.70802	0	0	0	FALSE	FALSE	TRUE	FALSE	FALSE	TRUE	FALSE	FALSE	TRUE
ENSG00000174899.6	C3orf55	0.911815	2.01682	0.441222	0.41275	2.82501	0.613211	0.616254	2.54671	0.818568	0	0	0	FALSE	TRUE	FALSE	FALSE	TRUE	FALSE	FALSE	TRUE	FALSE
ENSG00000163915.3	C3orf65	0.166273	1.01819	0.448736	0.530361	0.86516	0.412487	0.531494	1.24627	0.478509	0	0	0	FALSE	TRUE	FALSE	FALSE	FALSE	FALSE	FALSE	TRUE	FALSE
ENSG00000244731.3	C4A	0.395228	0.266195	0.261647	0.294294	1.04853	1.93628	1.80619	0.409614	0.0830861	0	0	0	FALSE	FALSE	FALSE	FALSE	FALSE	TRUE	TRUE	FALSE	FALSE
ENSG00000197826.7	C4orf22	1.19725	0.0170954	0.0342272	0.617227	0.372373	0.166522	0.183165	0	0.540366	0	0	0	TRUE	FALSE	FALSE	FALSE	FALSE	FALSE	FALSE	FALSE	FALSE
ENSG00000187533.9	C4orf40	0	0	0.236524	0	0.108467	0.192815	0.132623	0	1.01245	0	0	0	FALSE	FALSE	FALSE	FALSE	FALSE	FALSE	FALSE	FALSE	TRUE
ENSG00000204661.5	C5orf60	0.96637	0.587374	2.03151	0.0567756	0.759269	2.29429	0.0508095	0.282006	1.76124	0	0	0	FALSE	FALSE	TRUE	FALSE	FALSE	TRUE	FALSE	FALSE	TRUE
ENSG00000112539.10	C6orf118	7.17309	0.657898	3.24616	1.59199	0.646515	2.26718	12.8101	0.638226	4.82333	0	0	0	FALSE	FALSE	FALSE	FALSE	FALSE	FALSE	TRUE	FALSE	FALSE
ENSG00000197261.7	C6orf141	3.65006	14.7046	9.84274	1.59188	12.3197	11.1608	1.80446	25.1973	9.61886	0	0	0	FALSE	FALSE	FALSE	FALSE	FALSE	FALSE	FALSE	TRUE	FALSE
ENSG00000272514.1	C6ORF165	0.690723	0.419266	0.568079	0.202511	0.507568	0.924846	1.5959	0.11557	0.288667	0	0	0	FALSE	FALSE	FALSE	FALSE	FALSE	FALSE	TRUE	FALSE	FALSE
ENSG00000164385.5	C6orf195	0.120224	0.676265	0.783143	1.13835	0.792851	0.516885	0.387888	0.596475	0.192874	0	0	0	FALSE	FALSE	FALSE	TRUE	FALSE	FALSE	FALSE	FALSE	FALSE
ENSG00000189325.6	C6orf222	0.210393	0.0776758	8.03941	4.97218	0.602112	6.52234	0.122558	0.145444	6.18103	0	0	0	FALSE	FALSE	TRUE	TRUE	FALSE	TRUE	FALSE	FALSE	TRUE
ENSG00000145965.5	C6ORF50	0	0.301368	0.291567	0.335026	1.41758	0.582925	0.749823	0.748809	0.473517	0	0	0	FALSE	FALSE	FALSE	FALSE	TRUE	FALSE	FALSE	FALSE	FALSE
ENSG00000184530.8	C6orf58	0.38623	0.188775	0.311668	1.42537	0.538109	0.383232	0.306766	0.975324	0.372563	0	0	0	FALSE	FALSE	FALSE	TRUE	FALSE	FALSE	FALSE	FALSE	FALSE
ENSG00000176907.3	C8orf4	1.76753	34.2366	34.4498	0.748864	27.201	26.4322	0.635147	41.0005	28.5498	0	0	0	FALSE	TRUE	TRUE	FALSE	TRUE	TRUE	FALSE	TRUE	TRUE
ENSG00000177459.6	C8orf47	18.4586	9.71429	22.2991	17.7398	11.6431	34.584	19.4929	8.3503	13.2816	0	0	0	FALSE	FALSE	TRUE	FALSE	FALSE	TRUE	FALSE	FALSE	FALSE
ENSG00000196166.3	C8orf86	0.0454055	1.05342	0.090957	0.124361	0.903813	0.154952	0.452353	1.33662	0.112717	0	0	0	FALSE	TRUE	FALSE	FALSE	FALSE	FALSE	FALSE	TRUE	FALSE
ENSG00000187753.8	C9orf153	0.0901683	1.32541	0.915916	1.14542	1.66615	0.445529	1.36079	2.34759	0.417158	0	0	0	FALSE	TRUE	FALSE	TRUE	TRUE	FALSE	TRUE	TRUE	FALSE
ENSG00000232434.1	C9orf172	0.917032	6.05375	0.236921	0.419686	0.7086	0.265591	0.439692	1.4714	0.259263	0	0	0	FALSE	TRUE	FALSE	FALSE	FALSE	FALSE	FALSE	FALSE	FALSE
ENSG00000179058.5	C9orf50	0.260297	0.920497	0.0641285	1.27593	0.795299	1.10145	2.67033	0.0860979	0.700655	0	0	0	FALSE	FALSE	FALSE	TRUE	FALSE	TRUE	TRUE	FALSE	FALSE
ENSG00000167434.5	CA4	5.78949	103.018	5.8889	4.96757	104.314	0.43482	10.698	112.251	2.60936	0	0	0	FALSE	TRUE	FALSE	FALSE	TRUE	FALSE	FALSE	TRUE	FALSE
ENSG00000157782.5	CABP1	0.721271	0.341907	0.0727802	0.332085	0.160749	0.963524	4.16327	0.173355	0.789113	0	0	0	FALSE	FALSE	FALSE	FALSE	FALSE	FALSE	TRUE	FALSE	FALSE
ENSG00000081248.6	CACNA1S	1.13242	0.105313	0.376755	0	0.106839	0	2.10714	0.255905	0	0	0	0	FALSE	FALSE	FALSE	FALSE	FALSE	FALSE	TRUE	FALSE	FALSE
ENSG00000108878.3	CACNG1	0.0601122	0.0258919	0.289857	0.110555	0.694074	0.025755	1.25949	0.133059	1.30904	0	0	0	FALSE	FALSE	FALSE	FALSE	FALSE	FALSE	TRUE	FALSE	TRUE
ENSG00000166862.6	CACNG2	0.0300561	0	0	0.027979	0	0	2.00162	0	0.0245133	0	0	0	FALSE	FALSE	FALSE	FALSE	FALSE	FALSE	TRUE	FALSE	FALSE
ENSG00000075461.5	CACNG4	43.6927	10.5628	28.2411	14.9529	9.66503	16.6722	87.8489	15.4337	25.094	0	0	0	FALSE	FALSE	FALSE	FALSE	FALSE	FALSE	TRUE	FALSE	FALSE
ENSG00000130433.3	CACNG6	4.56558	4.60066	0.295801	1.50993	6.34011	0.111061	4.15865	8.15135	0.841407	0	0	0	FALSE	FALSE	FALSE	FALSE	TRUE	FALSE	FALSE	TRUE	FALSE
ENSG00000104327.3	CALB1	108.669	1177.64	52.7598	76.5978	1422.43	61.4007	109.569	1108.34	72.164	0	0	0	FALSE	TRUE	FALSE	FALSE	TRUE	FALSE	FALSE	TRUE	FALSE
ENSG00000064989.8	CALCRL	2.28147	7.47235	5.83611	0.305528	2.01276	1.20149	2.03798	6.55801	11.1942	0	0	0	FALSE	TRUE	TRUE	FALSE	FALSE	FALSE	FALSE	TRUE	TRUE
ENSG00000185933.6	CALHM1	0.0300561	0.478919	0.290033	0.10138	0.0264663	0.299156	1.44253	0.130258	0.134353	0	0	0	FALSE	FALSE	FALSE	FALSE	FALSE	FALSE	TRUE	FALSE	FALSE
ENSG00000092529.18	CAPN3	0.706564	0.0944371	0.643891	0.873229	0.280726	1.43049	1.94182	0.384137	1.8224	0	0	0	FALSE	FALSE	FALSE	FALSE	FALSE	FALSE	TRUE	FALSE	TRUE
ENSG00000077274.7	CAPN6	112.299	130.133	39.7075	144.053	135.688	71.4045	29.1756	86.777	19.48	0	0	0	TRUE	TRUE	FALSE	TRUE	TRUE	FALSE	FALSE	FALSE	FALSE
ENSG00000203697.7	CAPN8	0.409292	0.877557	1.83976	0.156486	0.1627	1.66372	0.122422	3.11048	11.0396	0	0	0	FALSE	FALSE	FALSE	FALSE	FALSE	FALSE	FALSE	TRUE	TRUE
ENSG00000135773.8	CAPN9	6.3043	4.67561	13.0528	4.73166	3.75136	12.4556	4.34105	4.75495	12.7817	0	0	0	FALSE	FALSE	TRUE	FALSE	FALSE	TRUE	FALSE	FALSE	TRUE
ENSG00000256812.1	CAPNS2	0.0300561	0.893748	0.209207	0.027979	0.818011	0.306608	0.768007	0.638292	1.45059	0	0	0	FALSE	FALSE	FALSE	FALSE	FALSE	FALSE	FALSE	FALSE	TRUE
ENSG00000180881.15	CAPS2	5.82419	15.4423	5.70081	6.5029	15.2624	7.84916	7.5883	13.4134	9.47577	0	0	0	FALSE	TRUE	FALSE	FALSE	TRUE	FALSE	FALSE	TRUE	FALSE
ENSG00000198286.5	CARD11	19.5305	95.1325	37.678	9.53786	78.9348	44.6412	9.08695	110.804	30.6414	0	0	0	FALSE	TRUE	FALSE	FALSE	TRUE	FALSE	FALSE	TRUE	FALSE
ENSG00000132357.9	CARD6	0.285854	3.40804	1.9405	1.36061	14.3753	0.10302	0.284687	0.560051	6.25994	0	0	0	FALSE	TRUE	TRUE	TRUE	TRUE	FALSE	FALSE	FALSE	TRUE
ENSG00000003400.10	CASP10	7.55508	44.8538	8.14648	7.19646	48.9667	15.6223	6.70727	45.9657	8.48341	0	0	0	FALSE	TRUE	FALSE	FALSE	TRUE	TRUE	FALSE	TRUE	FALSE
ENSG00000118729.10	CASQ2	0.0601122	0.677071	0.908665	0.027979	0.143972	0.025755	1.54338	0.0251163	1.21546	0	0	0	FALSE	FALSE	FALSE	FALSE	FALSE	FALSE	TRUE	FALSE	TRUE
ENSG00000142273.6	CBLC	5.76128	108.761	12.3675	6.03695	107.165	18.5658	13.8636	126.524	19.2031	0	0	0	FALSE	TRUE	FALSE	FALSE	TRUE	FALSE	FALSE	TRUE	FALSE
ENSG00000139899.6	CBLN3	1.04119	1.61737	1.53255	0.67306	0.432567	0.340732	5.63849	2.00262	0.873317	0	0	0	FALSE	FALSE	FALSE	FALSE	FALSE	FALSE	TRUE	FALSE	FALSE
ENSG00000105479.11	CCDC114	3.5763	8.51675	6.4729	0.906472	11.6872	4.75029	2.62524	11.6795	8.39897	0	0	0	FALSE	TRUE	TRUE	FALSE	TRUE	FALSE	FALSE	TRUE	TRUE
ENSG00000161180.6	CCDC116	0.180337	0.857377	1.65059	4.45306	0.61422	4.64176	0.479738	2.23215	0.0830861	0	0	0	FALSE	FALSE	TRUE	TRUE	FALSE	TRUE	FALSE	TRUE	FALSE
ENSG00000183323.8	CCDC125	8.70731	10.934	9.92198	31.1943	19.3058	9.06267	5.60374	10.7079	19.3038	0	0	0	FALSE	FALSE	FALSE	TRUE	FALSE	FALSE	FALSE	FALSE	FALSE
ENSG00000163492.9	CCDC141	33.2211	112.167	70.6885	63.6537	137.688	131.581	7.42322	102.942	19.4071	0	0	0	FALSE	TRUE	FALSE	FALSE	TRUE	TRUE	FALSE	FALSE	FALSE
ENSG00000197599.8	CCDC154	2.21916	0.826123	1.04737	0.929069	1.10927	0.550459	16.6902	0.982934	3.72426	0	0	0	FALSE	FALSE	FALSE	FALSE	FALSE	FALSE	TRUE	FALSE	FALSE
ENSG00000255994.1	CCDC177	0.120224	0.0517838	0.0524101	0.515169	0.0529326	0.0515101	2.85289	0.0502327	0.0553908	0	0	0	FALSE	FALSE	FALSE	FALSE	FALSE	FALSE	TRUE	FALSE	FALSE
ENSG00000267909.1	CCDC177	0.0901683	0.0859541	0.0524101	0.120184	0.0529326	0.0515101	2.22681	0.0338782	0.105411	0	0	0	FALSE	FALSE	FALSE	FALSE	FALSE	FALSE	TRUE	FALSE	FALSE
ENSG00000213085.5	CCDC19	1.20489	4.37907	7.7048	4.51693	0.220115	0.49867	5.83161	2.9393	13.2922	0	0	0	FALSE	FALSE	TRUE	TRUE	FALSE	FALSE	TRUE	FALSE	TRUE
ENSG00000162592.4	CCDC27	0.0613976	0.991725	0.20917	1.03785	1.02023	0.0957198	0.443738	0.290807	0.401837	0	0	0	FALSE	FALSE	FALSE	TRUE	TRUE	FALSE	FALSE	FALSE	FALSE
ENSG00000151468.9	CCDC3	1.29805	4.1285	17.0176	2.15445	6.37997	8.05182	11.5091	1.90822	18.5849	0	0	0	FALSE	FALSE	TRUE	FALSE	FALSE	FALSE	FALSE	FALSE	TRUE
ENSG00000161973.6	CCDC42	0.337687	0	0.461568	0.30278	0	0	1.22577	0	0.956017	0	0	0	FALSE	FALSE	FALSE	FALSE	FALSE	FALSE	TRUE	FALSE	FALSE
ENSG00000183273.2	CCDC60	8.71457	4.15767	0.628591	8.42353	3.93353	1.05211	1.35668	2.18643	0.374502	0	0	0	TRUE	FALSE	FALSE	TRUE	FALSE	FALSE	FALSE	FALSE	FALSE
ENSG00000130783.9	CCDC62	0.376023	4.92424	0.788912	2.30177	1.87722	2.79955	8.91707	3.76746	1.54556	0	0	0	FALSE	TRUE	FALSE	FALSE	FALSE	TRUE	TRUE	TRUE	FALSE
ENSG00000139537.6	CCDC65	5.7879	3.94918	3.31956	5.05432	3.29648	4.98679	3.19015	3.86103	6.35942	0	0	0	TRUE	FALSE	FALSE	FALSE	FALSE	FALSE	FALSE	FALSE	TRUE
ENSG00000166510.9	CCDC68	19.9362	31.2849	7.90652	7.57018	29.1039	2.58404	10.7189	36.7198	8.21094	0	0	0	FALSE	TRUE	FALSE	FALSE	TRUE	FALSE	FALSE	TRUE	FALSE
ENSG00000123171.5	CCDC70	0	0.562714	0.409146	1.11707	1.42193	0.0536972	0.431194	0.676123	0.0190404	0	0	0	FALSE	FALSE	FALSE	TRUE	TRUE	FALSE	FALSE	FALSE	FALSE
ENSG00000182791.3	CCDC87	2.17769	0.0258919	3.59301	2.46071	2.34058	3.77771	6.49183	1.88213	9.26663	0	0	0	FALSE	FALSE	TRUE	FALSE	FALSE	TRUE	TRUE	FALSE	TRUE
ENSG00000187094.7	CCK	0.612691	0.00854768	0.774635	0.103045	0	0.170041	3.9534	0	0.64361	0	0	0	FALSE	FALSE	FALSE	FALSE	FALSE	FALSE	TRUE	FALSE	FALSE
ENSG00000163394.5	CCKAR	0.0901683	0.0517838	2.62123	0.804668	0.0529326	7.72843	0.0612792	0.0419777	0.360037	0	0	0	FALSE	FALSE	TRUE	FALSE	FALSE	TRUE	FALSE	FALSE	FALSE
ENSG00000172724.7	CCL19	0.312697	0	0.0818352	0	0.0528767	0	1.68926	0	0.418539	0	0	0	FALSE	FALSE	FALSE	FALSE	FALSE	FALSE	TRUE	FALSE	FALSE
ENSG00000115009.7	CCL20	0.0914537	2.77999	0.280784	0.296747	2.95102	0.122249	0.0720508	2.45033	1.04252	0	0	0	FALSE	TRUE	FALSE	FALSE	TRUE	FALSE	FALSE	TRUE	TRUE
ENSG00000131142.9	CCL25	0.0300561	1.72455	0.15357	0.552896	3.0491	0.025755	0.306088	3.11208	0.284741	0	0	0	FALSE	TRUE	FALSE	FALSE	TRUE	FALSE	FALSE	TRUE	FALSE
ENSG00000110092.3	CCND1	217.819	666.169	532.154	257.339	530.685	549.471	81.0993	801.938	328.045	0	0	0	FALSE	TRUE	TRUE	FALSE	TRUE	TRUE	FALSE	TRUE	TRUE
ENSG00000118971.3	CCND2	155.333	473.379	453.197	157.559	419.136	425.961	101.039	493.421	335.532	0	0	0	FALSE	TRUE	TRUE	FALSE	TRUE	TRUE	FALSE	TRUE	FALSE
ENSG00000163823.3	CCR1	0.353603	0.0944371	1.54638	0.027979	0.0264663	1.20709	0.0306396	0.0251163	1.39227	0	0	0	FALSE	FALSE	TRUE	FALSE	FALSE	TRUE	FALSE	FALSE	TRUE
ENSG00000170458.9	CD14	0.890265	0.435932	0.893073	0.172779	0	0.0178991	1.43937	0	2.27533	0	0	0	FALSE	FALSE	FALSE	FALSE	FALSE	FALSE	FALSE	FALSE	TRUE
ENSG00000177675.4	CD163L1	0.228313	0.886854	1.51789	0.691107	0.0981272	0.377193	0.132692	2.87536	3.95318	0	0	0	FALSE	FALSE	FALSE	FALSE	FALSE	FALSE	FALSE	TRUE	TRUE
ENSG00000174950.6	CD164L2	0.0300561	1.0826	0.026205	0.181561	2.35387	0.178538	2.26301	1.85106	0.0276954	0	0	0	FALSE	FALSE	FALSE	FALSE	TRUE	FALSE	TRUE	FALSE	FALSE
ENSG00000012124.10	CD22	0.376023	1.14281	0.123009	3.18203	6.98484	0.63799	5.89223	5.26861	0.228359	0	0	0	FALSE	TRUE	FALSE	TRUE	TRUE	FALSE	TRUE	TRUE	FALSE
ENSG00000122223.8	CD244	0.15028	0.0517838	3.57769	0.0839371	0.114306	6.7781	0.0919187	1.69452	0.0653949	0	0	0	FALSE	FALSE	TRUE	FALSE	FALSE	TRUE	FALSE	TRUE	FALSE
ENSG00000174059.12	CD34	0.120224	2.63514	13.6821	0.148163	0.0529326	0.105207	2.57802	15.1912	111.537	0	0	0	FALSE	FALSE	TRUE	FALSE	FALSE	FALSE	FALSE	TRUE	TRUE
ENSG00000167286.5	CD3D	0.0754616	1.00075	2.85142	0.0559581	0.288595	0.617014	0.0612792	1.73825	0.602808	0	0	0	FALSE	TRUE	TRUE	FALSE	FALSE	FALSE	FALSE	TRUE	FALSE
ENSG00000026508.12	CD44	1.63982	7.02668	100.826	3.64522	0.148191	88.0193	1.80636	3.32684	30.6213	0	0	0	FALSE	FALSE	TRUE	FALSE	FALSE	TRUE	FALSE	FALSE	TRUE
ENSG00000173762.3	CD7	0.180337	1.46864	0.142298	0.299955	2.20369	0.0772651	1.06101	6.34563	0.0830861	0	0	0	FALSE	TRUE	FALSE	FALSE	TRUE	FALSE	TRUE	TRUE	FALSE
ENSG00000007312.8	CD79B	0	0.263283	0	0.0287965	0	0.0268486	0	1.30551	0	0	0	0	FALSE	FALSE	FALSE	FALSE	FALSE	FALSE	FALSE	TRUE	FALSE
ENSG00000066294.10	CD84	0.0147067	0.470327	1.68445	0.39483	0.13293	3.13287	0.0612108	0.0809948	0.390328	0	0	0	FALSE	FALSE	TRUE	FALSE	FALSE	TRUE	FALSE	FALSE	FALSE
ENSG00000153563.11	CD8A	0.0901683	0.705479	2.08507	0.606467	0.916652	0.974607	3.44902	0.0251163	0.482887	0	0	0	FALSE	FALSE	TRUE	FALSE	FALSE	FALSE	TRUE	FALSE	FALSE
ENSG00000172116.17	CD8B	0.0300561	2.67641	0.381009	0.672243	1.78802	0.025755	0.712868	2.18185	0.30862	0	0	0	FALSE	TRUE	FALSE	FALSE	TRUE	FALSE	FALSE	TRUE	FALSE
ENSG00000125810.9	CD93	0.15028	0.462073	6.05181	0.0839371	0.0529326	0.0595513	7.96023	13.8262	136.472	0	0	1	FALSE	FALSE	TRUE	FALSE	FALSE	FALSE	TRUE	TRUE	TRUE
ENSG00000153283.8	CD96	0.0601122	0.0258919	0.026205	0.027979	0.0264663	0.025755	2.41801	0.0251163	2.21903	0	0	0	FALSE	FALSE	FALSE	FALSE	FALSE	FALSE	TRUE	FALSE	TRUE
ENSG00000164287.8	CDC20B	0.0601122	0.0258919	3.12405	0.027979	0.062622	0.025755	0.134168	0.0251163	4.91292	0	0	0	FALSE	FALSE	TRUE	FALSE	FALSE	FALSE	FALSE	FALSE	TRUE
ENSG00000128283.6	CDC42EP1	75.5596	139.184	189.283	66.952	141.648	168.679	27.8875	170.581	114.304	0	0	0	FALSE	TRUE	TRUE	FALSE	TRUE	TRUE	FALSE	TRUE	FALSE
ENSG00000040731.6	CDH10	67.8576	15.1046	31.0023	85.6725	27.9902	61.5473	103.194	4.56327	15.4478	0	0	0	FALSE	FALSE	FALSE	FALSE	FALSE	FALSE	TRUE	FALSE	FALSE
ENSG00000140937.9	CDH11	36.3526	10.9896	25.6833	29.9895	3.59254	13.54	57.9579	4.47001	21.0801	0	0	0	FALSE	FALSE	FALSE	FALSE	FALSE	FALSE	TRUE	FALSE	FALSE
ENSG00000140945.11	CDH13	10.5212	12.3872	20.2167	3.00624	4.33225	10.6916	6.54952	12.5479	21.7734	0	0	0	FALSE	FALSE	FALSE	FALSE	FALSE	FALSE	FALSE	FALSE	TRUE
ENSG00000129910.3	CDH15	0.0300561	0.197067	0	0.407272	0.726691	0.152142	1.23402	0.561341	0	0	0	0	FALSE	FALSE	FALSE	FALSE	FALSE	FALSE	TRUE	FALSE	FALSE
ENSG00000166589.8	CDH16	0	0	0.200402	0	0.0259795	0	0	0	1.55251	0	0	0	FALSE	FALSE	FALSE	FALSE	FALSE	FALSE	FALSE	FALSE	TRUE
ENSG00000079112.5	CDH17	11.2927	102.833	23.8582	0.149978	30.4571	0.61509	13.4796	161.235	16.1948	1	0	1	TRUE	TRUE	TRUE	FALSE	TRUE	FALSE	TRUE	TRUE	TRUE
ENSG00000179776.13	CDH5	4.25088	3.68441	10.9878	4.89978	0.062622	0.473231	0.775975	14.8043	142.025	1	0	0	TRUE	TRUE	TRUE	TRUE	FALSE	FALSE	FALSE	TRUE	TRUE
ENSG00000081138.9	CDH7	54.281	5.06502	43.4183	37.3159	9.86453	51.1419	20.1219	2.12453	23.0866	0	0	0	TRUE	FALSE	TRUE	TRUE	FALSE	TRUE	FALSE	FALSE	FALSE
ENSG00000113100.5	CDH9	2.40857	0.180119	4.01061	0.635512	0.0264663	7.38787	5.07741	0.357705	4.85198	0	0	0	TRUE	FALSE	TRUE	FALSE	FALSE	TRUE	TRUE	FALSE	TRUE
ENSG00000128536.11	CDHR3	62.2308	165.574	33.5705	13.9297	108.034	6.08589	93.6264	277.675	120.817	0	0	1	TRUE	TRUE	FALSE	FALSE	TRUE	FALSE	TRUE	TRUE	TRUE
ENSG00000138395.10	CDK15	0.180979	1.32502	0.0797148	0.788192	2.36788	0.43632	0	1.6065	0.0380808	0	0	0	FALSE	TRUE	FALSE	FALSE	TRUE	FALSE	FALSE	TRUE	FALSE
ENSG00000250506.2	CDK3	1.06274	0.612313	1.8348	3.47052	1.45747	1.34561	2.15089	0.207946	2.89581	0	0	0	FALSE	FALSE	FALSE	TRUE	FALSE	FALSE	FALSE	FALSE	FALSE
ENSG00000205111.4	CDKL4	0.0454055	0.0258919	0.0823175	0.275828	0.225322	0.0615531	1.07571	0.0251163	0.23714	0	0	0	FALSE	FALSE	FALSE	FALSE	FALSE	FALSE	TRUE	FALSE	FALSE
ENSG00000008086.6	CDKL5	30.016	64.4172	38.3554	32.5638	57.0503	26.8345	31.5876	85.8709	50.8846	0	0	0	FALSE	FALSE	FALSE	FALSE	FALSE	FALSE	FALSE	TRUE	FALSE
ENSG00000147889.12	CDKN2A	0.180979	0.213999	2.73615	0.100927	0	0.210343	0.0403399	0.129592	1.63826	0	0	0	FALSE	FALSE	TRUE	FALSE	FALSE	FALSE	FALSE	FALSE	TRUE
ENSG00000184258.5	CDR1	0.135574	2.36018	1.46001	0.271433	1.63816	0.900551	0.389301	2.48502	1.23906	0	0	0	FALSE	TRUE	TRUE	FALSE	TRUE	FALSE	FALSE	TRUE	TRUE
ENSG00000113722.12	CDX1	0.135574	2.45377	0.0524101	0.0839371	0.0529326	0.0515101	0.0919187	0.544301	0.0553908	0	0	0	FALSE	TRUE	FALSE	FALSE	FALSE	FALSE	FALSE	FALSE	FALSE
ENSG00000165556.9	CDX2	41.8566	244.082	31.3662	10.6984	243.709	6.53945	42.732	256.085	50.474	1	0	1	TRUE	TRUE	TRUE	FALSE	TRUE	FALSE	TRUE	TRUE	TRUE
ENSG00000213892.6	CEACAM16	0	0.658417	1.09791	0	0.395541	0	0.113881	0.0587987	0	0	0	0	FALSE	FALSE	TRUE	FALSE	FALSE	FALSE	FALSE	FALSE	FALSE
ENSG00000007129.13	CEACAM21	0.0741762	0	0.0785969	0.027979	0	0	0.0306396	0.62366	1.45803	0	0	0	FALSE	FALSE	FALSE	FALSE	FALSE	FALSE	FALSE	FALSE	TRUE
ENSG00000086548.8	CEACAM6	20.7301	46.7618	13.939	7.49305	26.552	7.22473	18.2287	58.3422	25.5953	1	0	1	TRUE	TRUE	TRUE	FALSE	TRUE	FALSE	TRUE	TRUE	TRUE
ENSG00000221869.4	CEBPD	1.7938	6.03813	0.809822	2.56465	0.840828	4.43905	3.54316	5.77714	1.57163	0	0	0	FALSE	TRUE	FALSE	FALSE	FALSE	TRUE	TRUE	TRUE	FALSE
ENSG00000219073.3	CELA3B	0.71371	1.99554	3.73102	0.653276	2.50082	7.78924	0.775758	2.88308	3.11037	0	0	0	FALSE	TRUE	TRUE	FALSE	TRUE	TRUE	FALSE	TRUE	TRUE
ENSG00000205403.8	CFI	7.04024	0.0776758	1.78882	0.139895	0.459033	0.10302	0.143113	0.075349	0.10261	0	0	0	TRUE	FALSE	TRUE	FALSE	FALSE	FALSE	FALSE	FALSE	FALSE
ENSG00000001626.10	CFTR	13.5576	5.67412	31.667	12.4168	6.90848	15.7373	4.51225	0.67931	27.935	0	0	0	FALSE	FALSE	TRUE	FALSE	FALSE	FALSE	FALSE	FALSE	TRUE
ENSG00000135346.4	CGA	7.5927	93.8793	103.853	13.253	83.0097	117.892	0.743657	100.861	49.8691	0	0	0	FALSE	TRUE	TRUE	FALSE	TRUE	TRUE	FALSE	TRUE	TRUE
ENSG00000196337.6	CGB7	0.19183	1.7812	0.236378	0.119731	1.24099	0	0.183783	2.35281	0.114395	0	0	0	FALSE	FALSE	FALSE	FALSE	FALSE	FALSE	FALSE	TRUE	FALSE
ENSG00000138028.10	CGREF1	2.58955	8.0679	5.50776	7.58315	5.22781	3.92715	12.406	12.5799	4.86679	0	0	0	FALSE	FALSE	FALSE	FALSE	FALSE	FALSE	TRUE	TRUE	FALSE
ENSG00000070748.13	CHAT	0.102947	0	0	0.128512	0	0	1.7113	0.016199	0.432848	0	0	0	FALSE	FALSE	FALSE	FALSE	FALSE	FALSE	TRUE	FALSE	FALSE
ENSG00000176034.8	CHDC2	2.19368	1.07226	2.1131	2.4602	0.947664	1.24672	3.53342	0.421572	2.25109	0	0	0	TRUE	FALSE	TRUE	TRUE	FALSE	FALSE	TRUE	FALSE	TRUE
ENSG00000133048.8	CHI3L1	2.08521	0.0258919	13.9759	0.027979	0.287781	0.025755	0.224123	0.0251163	3.61681	0	0	0	FALSE	FALSE	TRUE	FALSE	FALSE	FALSE	FALSE	FALSE	TRUE
ENSG00000064886.9	CHI3L2	0.120224	0.437932	1.12656	0.194009	0.456699	0.0515101	0.416273	0.532134	0.0553908	0	0	0	FALSE	FALSE	TRUE	FALSE	FALSE	FALSE	FALSE	FALSE	FALSE
ENSG00000181072.7	CHRM2	0.15028	2.44086	0.625506	0.166513	2.4844	0.0772651	0.102272	2.36686	0.0653949	0	0	0	FALSE	TRUE	FALSE	FALSE	TRUE	FALSE	FALSE	TRUE	FALSE
ENSG00000180720.6	CHRM4	0.15028	0.162904	0.979738	3.94838	1.07433	0.0685008	2.90162	0.706291	0.625625	0	0	0	FALSE	FALSE	FALSE	TRUE	FALSE	FALSE	TRUE	FALSE	FALSE
ENSG00000184984.8	CHRM5	0.184193	0.354751	0.423287	0.344287	0	0.134243	1.27526	0.173355	0.245133	0	0	0	FALSE	FALSE	FALSE	FALSE	FALSE	FALSE	TRUE	FALSE	FALSE
ENSG00000138435.10	CHRNA1	1.02947	0.0514089	0.121903	0.388892	0	0.0688712	3.59955	0	2.1024	0	0	0	FALSE	FALSE	FALSE	FALSE	FALSE	FALSE	TRUE	FALSE	FALSE
ENSG00000180767.5	CHST13	5.08916	7.35568	7.01958	1.7052	6.38327	3.16681	5.74953	15.9347	8.09172	0	0	0	FALSE	TRUE	TRUE	FALSE	TRUE	FALSE	FALSE	TRUE	TRUE
ENSG00000135702.10	CHST5	0.120224	0.0517838	0.11605	0.824514	0.20015	0.704329	1.0521	0.0988295	0.451579	0	0	0	FALSE	FALSE	FALSE	FALSE	FALSE	FALSE	TRUE	FALSE	FALSE
ENSG00000198108.3	CHSY3	3.26557	5.87498	8.70874	0.286244	4.94367	4.00118	0.112473	12.3499	4.01081	0	0	0	FALSE	FALSE	TRUE	FALSE	FALSE	FALSE	FALSE	TRUE	FALSE
ENSG00000157884.6	CIB4	0.18355	0.435932	0.372999	0.614487	0.7514	0.112577	3.68673	0	0.360148	0	0	0	FALSE	FALSE	FALSE	FALSE	FALSE	FALSE	TRUE	FALSE	FALSE
ENSG00000176194.13	CIDEA	1.2213	0.0258919	0.0534976	2.2617	0.0264663	0.025755	1.56001	0.182829	0.0276954	0	0	0	TRUE	FALSE	FALSE	TRUE	FALSE	FALSE	TRUE	FALSE	FALSE
ENSG00000179583.13	CIITA	0.205894	1.13802	1.23693	2.6974	3.29473	0.20843	1.09814	1.72826	0.762899	0	0	0	FALSE	TRUE	TRUE	TRUE	TRUE	FALSE	TRUE	TRUE	FALSE
ENSG00000138615.4	CILP	0.210393	0.207862	3.23833	5.71793	0.079399	0.0853063	3.17664	0.075349	3.01191	0	0	0	FALSE	FALSE	TRUE	TRUE	FALSE	FALSE	TRUE	FALSE	TRUE
ENSG00000114737.11	CISH	9.65198	8.51555	5.02385	13.9209	4.92821	3.63512	8.32705	8.06084	7.70447	0	0	0	FALSE	FALSE	FALSE	TRUE	FALSE	FALSE	FALSE	FALSE	FALSE
ENSG00000166165.8	CKB	877.595	2326.97	1054.07	826.914	1373.11	594.957	1070.54	2707.29	1220.18	0	0	0	FALSE	TRUE	FALSE	FALSE	FALSE	FALSE	FALSE	TRUE	FALSE
ENSG00000131730.11	CKMT2	4.99517	3.45985	16.0334	5.20573	3.97634	20.7112	5.41406	2.23643	15.2779	0	0	0	FALSE	FALSE	TRUE	FALSE	FALSE	TRUE	FALSE	FALSE	TRUE
ENSG00000016490.11	CLCA1	0.515453	0.638188	12.0001	0.0458757	0.777923	2.29009	0.313685	0.630512	58.9977	0	0	0	FALSE	FALSE	FALSE	FALSE	FALSE	FALSE	FALSE	FALSE	TRUE
ENSG00000188037.6	CLCN1	0.644032	0.650813	0.737682	0.854919	0.28933	0.938391	6.5862	0.231933	2.13187	0	0	0	FALSE	FALSE	FALSE	FALSE	FALSE	FALSE	TRUE	FALSE	FALSE
ENSG00000186510.7	CLCNKA	2.0254	2.14479	3.22204	1.10213	5.13913	3.89737	1.55565	3.65926	2.20042	0	0	0	FALSE	FALSE	FALSE	FALSE	TRUE	FALSE	FALSE	FALSE	FALSE
ENSG00000184908.13	CLCNKB	1.73683	10.4884	2.93295	3.21992	14.1582	2.52191	2.59295	10.8986	3.04391	0	0	0	FALSE	TRUE	FALSE	FALSE	TRUE	FALSE	FALSE	TRUE	FALSE
ENSG00000163347.5	CLDN1	103.047	169.147	162.173	44.7642	112.262	119.537	107.919	223.065	118.361	0	0	0	FALSE	TRUE	TRUE	FALSE	FALSE	FALSE	FALSE	TRUE	FALSE
ENSG00000113946.3	CLDN16	0.15028	3.27238	0.416311	0.61783	0.424491	0.445181	1.15638	2.00412	1.15973	0	0	1	FALSE	TRUE	FALSE	FALSE	FALSE	FALSE	TRUE	TRUE	TRUE
ENSG00000066405.8	CLDN18	4.08971	6.22899	36.8153	3.40089	5.24421	14.3854	1.48561	7.41801	26.9289	0	0	0	FALSE	FALSE	TRUE	FALSE	FALSE	FALSE	FALSE	FALSE	TRUE
ENSG00000165376.6	CLDN2	0.420785	4.8523	21.028	5.50976	0.535612	27.1834	0.235032	13.1931	8.4433	0	0	0	FALSE	TRUE	TRUE	TRUE	FALSE	TRUE	FALSE	TRUE	TRUE
ENSG00000189143.8	CLDN4	62.9411	206.279	226.324	73.5287	176.904	192.464	25.6004	264.236	140.634	0	0	0	FALSE	TRUE	TRUE	FALSE	FALSE	TRUE	FALSE	TRUE	FALSE
ENSG00000184113.8	CLDN5	0.535868	0.216283	0.854141	0.128452	0.0876756	0.395328	1.17444	0.151124	9.10085	0	0	0	FALSE	FALSE	FALSE	FALSE	FALSE	FALSE	FALSE	FALSE	TRUE
ENSG00000236279.2	CLEC2L	0.120224	1.60746	0.27686	1.49706	3.46637	0.302097	0.565912	0.47312	0.0553908	0	0	0	FALSE	FALSE	FALSE	FALSE	TRUE	FALSE	FALSE	FALSE	FALSE
ENSG00000112782.11	CLIC5	30.0081	9.55986	2.95781	22.3385	6.23356	2.08318	17.0278	7.56502	3.35976	0	0	0	TRUE	FALSE	FALSE	FALSE	FALSE	FALSE	FALSE	FALSE	FALSE
ENSG00000159212.8	CLIC6	24.4209	14.2187	8.92546	4.49363	18.0792	8.95462	19.0251	21.35	8.94422	0	0	0	TRUE	FALSE	FALSE	FALSE	TRUE	FALSE	TRUE	TRUE	FALSE
ENSG00000165959.7	CLMN	29.4256	13.3921	86.5568	54.2309	16.7421	152.693	5.11176	9.92547	20.5768	0	0	0	FALSE	FALSE	TRUE	FALSE	FALSE	TRUE	FALSE	FALSE	FALSE
ENSG00000180745.4	CLRN3	0.412506	0.764602	0.130995	0	0	0	1.74114	1.85688	0.191601	0	0	0	FALSE	FALSE	FALSE	FALSE	FALSE	FALSE	TRUE	TRUE	FALSE
ENSG00000177182.6	CLVS1	1.71592	0.231033	0.396209	0.777506	0.62399	0.311937	9.21994	0.0175237	2.16005	0	0	0	FALSE	FALSE	FALSE	FALSE	FALSE	FALSE	TRUE	FALSE	FALSE
ENSG00000164309.10	CMYA5	3.16167	6.06962	8.45723	10.5382	11.3709	15.026	11.6145	6.21074	8.78897	0	0	0	FALSE	FALSE	FALSE	FALSE	FALSE	TRUE	FALSE	FALSE	FALSE
ENSG00000198515.9	CNGA1	2.69106	6.97119	1.7031	3.17027	7.2832	1.91748	2.64299	7.69885	2.27047	0	0	0	FALSE	TRUE	FALSE	TRUE	TRUE	FALSE	FALSE	TRUE	FALSE
ENSG00000130176.3	CNN1	109.979	37.2215	48.5932	67.064	31.4599	27.0475	44.4987	30.3867	22.2679	0	0	0	TRUE	FALSE	TRUE	TRUE	FALSE	FALSE	TRUE	FALSE	FALSE
ENSG00000146910.7	CNPY1	0.168201	1.04419	0.152305	0.0863896	0.729419	0	0.123781	1.65439	0.140057	0	0	0	FALSE	TRUE	FALSE	FALSE	FALSE	FALSE	FALSE	TRUE	FALSE
ENSG00000122756.10	CNTFR	2.31152	10.6206	1.24296	2.60976	7.96912	0.426184	4.39104	5.89814	1.32654	0	0	0	FALSE	TRUE	FALSE	FALSE	FALSE	FALSE	FALSE	FALSE	FALSE
ENSG00000113805.8	CNTN3	27.2189	56.932	15.2453	23.5645	55.1443	19.1936	17.4292	41.7007	11.0027	0	0	0	FALSE	TRUE	FALSE	FALSE	TRUE	FALSE	FALSE	TRUE	FALSE
ENSG00000111799.16	COL12A1	123.301	36.3825	134.227	73.3098	27.5117	122.898	160.638	25.8198	84.4767	0	0	0	TRUE	FALSE	TRUE	FALSE	FALSE	TRUE	TRUE	FALSE	FALSE
ENSG00000082293.8	COL19A1	2.04003	60.5671	7.90955	0.0564117	31.2312	0.887545	3.3196	100.565	16.8209	0	0	0	FALSE	TRUE	FALSE	FALSE	TRUE	FALSE	FALSE	TRUE	FALSE
ENSG00000108821.9	COL1A1	142.263	243.991	304.514	80.9287	123.07	77.8007	55.9126	203.046	161.294	0	0	0	FALSE	TRUE	TRUE	FALSE	FALSE	FALSE	FALSE	FALSE	FALSE
ENSG00000164692.13	COL1A2	45.1591	719.482	1108.62	8.29966	350.199	586.772	29.4835	900.267	954.103	0	0	0	FALSE	TRUE	TRUE	FALSE	FALSE	TRUE	FALSE	TRUE	TRUE
ENSG00000124749.12	COL21A1	45.6123	9.99098	42.5764	76.651	22.0736	96.9163	11.4532	3.78659	20.6029	0	0	0	FALSE	FALSE	FALSE	TRUE	FALSE	TRUE	FALSE	FALSE	FALSE
ENSG00000171502.10	COL24A1	22.4662	12.9417	3.58823	4.18941	15.772	0.767472	11.4586	10.3979	6.48959	0	0	1	TRUE	TRUE	FALSE	FALSE	TRUE	FALSE	TRUE	TRUE	TRUE
ENSG00000168542.8	COL3A1	17.744	49.1002	141.776	0.28912	2.18428	14.3658	5.24134	54.2627	270.45	0	0	0	FALSE	FALSE	TRUE	FALSE	FALSE	FALSE	FALSE	FALSE	TRUE
ENSG00000187498.10	COL4A1	252.795	399.516	1042.13	217.37	211.458	135.162	153.012	328.426	1166.55	0	0	0	FALSE	FALSE	FALSE	FALSE	FALSE	FALSE	FALSE	FALSE	TRUE
ENSG00000163359.11	COL6A3	3.39158	16.9779	20.848	0.178291	0.41324	0.277757	0.113462	3.21628	22.8948	0	0	0	FALSE	TRUE	TRUE	FALSE	FALSE	FALSE	FALSE	FALSE	TRUE
ENSG00000049089.9	COL9A2	22.9195	180.484	92.7178	14.712	364.834	118.984	24.5104	237.32	52.1943	0	0	0	FALSE	FALSE	FALSE	FALSE	TRUE	FALSE	FALSE	TRUE	FALSE
ENSG00000184374.2	COLEC10	0.0601122	1.78995	0.843843	0.406279	0.385936	0.621902	1.03411	2.77543	1.33547	0	0	0	FALSE	TRUE	FALSE	FALSE	FALSE	FALSE	FALSE	TRUE	TRUE
ENSG00000105664.6	COMP	0.491181	0.00856815	1.75386	0.66232	0.281105	2.08542	0.0714126	0.214561	2.85096	0	0	0	FALSE	FALSE	TRUE	FALSE	FALSE	TRUE	FALSE	FALSE	TRUE
ENSG00000145244.7	CORIN	3.44174	2.1866	5.93374	0.814391	1.70849	3.7799	3.77965	2.64694	7.79504	0	0	0	TRUE	FALSE	TRUE	FALSE	FALSE	TRUE	TRUE	FALSE	TRUE
ENSG00000167549.14	CORO6	0.552579	2.15708	2.87975	1.65449	2.0484	1.12112	0.481146	2.05304	2.79091	0	0	0	FALSE	FALSE	TRUE	FALSE	FALSE	FALSE	FALSE	FALSE	TRUE
ENSG00000158516.7	CPA2	55.9352	10.108	156.434	103.339	27.1302	398.519	6.68505	3.98319	18.3027	0	0	0	TRUE	FALSE	TRUE	TRUE	FALSE	TRUE	FALSE	FALSE	FALSE
ENSG00000158525.11	CPA5	0.199542	0.0778428	0.835342	0.341345	0.346125	1.87928	0.263597	0.03302	0.454535	0	0	0	FALSE	FALSE	FALSE	FALSE	FALSE	TRUE	FALSE	FALSE	FALSE
ENSG00000165078.7	CPA6	0.0300561	1.89572	1.29623	0.027979	0.342014	0.178538	0.0306396	0.0514019	1.44959	0	0	0	FALSE	TRUE	TRUE	FALSE	FALSE	FALSE	FALSE	FALSE	TRUE
ENSG00000106034.13	CPED1	1.29547	0.102821	0.026205	0.881871	4.08889	0.165984	0.0511942	1.75428	0.199059	0	0	0	TRUE	FALSE	FALSE	FALSE	TRUE	FALSE	FALSE	TRUE	FALSE
ENSG00000135678.7	CPM	45.9373	128.753	45.6071	14.4342	133.189	20.6855	80.3735	143.024	56.124	0	0	0	FALSE	TRUE	FALSE	FALSE	TRUE	FALSE	TRUE	TRUE	FALSE
ENSG00000178772.6	CPN2	1.10451	0	0.200012	0.027979	0.0271167	0	0.0306396	0	0.828257	0	0	0	TRUE	FALSE	FALSE	FALSE	FALSE	FALSE	FALSE	FALSE	FALSE
ENSG00000124772.7	CPNE5	0.383659	1.07524	0.376273	0.257811	0.160965	2.22559	3.36395	0.626788	4.30161	0	0	0	FALSE	FALSE	FALSE	FALSE	FALSE	FALSE	TRUE	FALSE	TRUE
ENSG00000121898.8	CPXM2	0.471333	20.2755	11.4831	0.681199	0.360787	1.98322	0.381228	10.7149	1.25682	0	0	0	FALSE	TRUE	FALSE	FALSE	FALSE	FALSE	FALSE	FALSE	FALSE
ENSG00000203710.6	CR1	0.0901683	0.0258919	0.407666	0.468708	0.231648	1.51627	0.8731	0.174068	0.208579	0	0	0	FALSE	FALSE	FALSE	FALSE	FALSE	TRUE	FALSE	FALSE	FALSE
ENSG00000060566.9	CREB3L3	13.2894	6.20979	12.3924	4.29516	9.34852	9.11096	13.8331	9.1793	11.1846	1	0	1	TRUE	TRUE	TRUE	FALSE	TRUE	TRUE	TRUE	TRUE	TRUE
ENSG00000146592.12	CREB5	19.4813	16.2136	26.2224	17.0051	9.67547	20.9479	7.85595	11.8594	18.6626	0	0	0	TRUE	FALSE	TRUE	FALSE	FALSE	TRUE	FALSE	FALSE	TRUE
ENSG00000175874.5	CREG2	0.551293	1.34445	1.02643	1.0333	0.0264663	0.64802	1.56445	1.39501	8.82375	0	0	0	FALSE	FALSE	FALSE	FALSE	FALSE	FALSE	FALSE	FALSE	TRUE
ENSG00000120088.10	CRHR1	0.0901683	2.86131	0.210574	0.0559581	0.386666	0.0337962	0.162129	0.936348	0.0276954	0	0	0	FALSE	TRUE	FALSE	FALSE	FALSE	FALSE	FALSE	FALSE	FALSE
ENSG00000213145.5	CRIP1	0	0.582184	0	0	0.756046	0.0447476	0.152779	1.0898	0.142803	0	0	0	FALSE	FALSE	FALSE	FALSE	FALSE	FALSE	FALSE	TRUE	FALSE
ENSG00000109943.4	CRTAM	0.184193	0	0.0454876	0	0	0	1.20026	0	0.196261	0	0	0	FALSE	FALSE	FALSE	FALSE	FALSE	FALSE	TRUE	FALSE	FALSE
ENSG00000109846.3	CRYAB	0.567285	4.34364	0.687049	0.359361	2.15407	0.82791	0.22654	2.35336	0.0245133	0	0	0	FALSE	TRUE	FALSE	FALSE	TRUE	FALSE	FALSE	TRUE	FALSE
ENSG00000127377.4	CRYGN	1.2827	2.30722	1.54676	5.6905	1.39602	0.187436	4.93494	3.40146	2.5994	0	0	0	FALSE	FALSE	FALSE	TRUE	FALSE	FALSE	TRUE	TRUE	FALSE
ENSG00000213139.3	CRYGS	5.84241	0.120537	3.12993	6.00198	2.19029	5.59542	8.92125	0.207946	3.33385	0	0	0	FALSE	FALSE	FALSE	FALSE	FALSE	FALSE	TRUE	FALSE	FALSE
ENSG00000184371.9	CSF1	10.9182	8.02596	6.61709	8.18748	15.2943	2.01748	5.25685	9.03736	8.20052	0	0	0	FALSE	FALSE	FALSE	FALSE	TRUE	FALSE	FALSE	FALSE	FALSE
ENSG00000182578.9	CSF1R	2.30725	1.37798	4.63065	1.69463	1.44365	2.86778	1.58927	0.982752	1.85215	0	0	0	FALSE	FALSE	TRUE	FALSE	FALSE	FALSE	FALSE	FALSE	FALSE
ENSG00000119535.13	CSF3R	5.28946	11.0396	4.26255	4.96234	18.7642	1.10323	7.0266	12.0798	1.82336	0	0	0	TRUE	TRUE	FALSE	TRUE	TRUE	FALSE	TRUE	TRUE	FALSE
ENSG00000164796.13	CSMD3	52.8951	71.6085	36.7654	61.5029	66.9856	36.9054	79.2212	74.3258	33.8917	0	0	0	FALSE	TRUE	FALSE	FALSE	TRUE	FALSE	TRUE	TRUE	FALSE
ENSG00000104218.9	CSPP1	110.008	91.2598	239.439	141.319	93.8722	279.094	80.5993	101.702	192.497	0	0	0	FALSE	FALSE	TRUE	FALSE	FALSE	TRUE	FALSE	FALSE	FALSE
ENSG00000159176.9	CSRP1	290.949	114.946	247.702	205.345	84.3163	227.645	164.164	121.477	142.405	0	0	0	TRUE	FALSE	FALSE	FALSE	FALSE	FALSE	FALSE	FALSE	FALSE
ENSG00000170369.3	CST2	3.12689	0.558269	1.46018	0.120423	0.0526054	0.166522	0.683663	0.587517	0.0994022	0	0	0	TRUE	FALSE	TRUE	FALSE	FALSE	FALSE	FALSE	FALSE	FALSE
ENSG00000101441.4	CST4	0.558854	0.462564	19.4994	0.0183503	0.0175351	0.325089	0.153095	0.247339	30.3432	0	0	0	FALSE	FALSE	TRUE	FALSE	FALSE	FALSE	FALSE	FALSE	TRUE
ENSG00000170367.4	CST5	1.72325	1.28406	1.30326	0.303587	0.237986	0.201579	0.542191	0.678945	0.708239	1	0	0	TRUE	TRUE	TRUE	FALSE	FALSE	FALSE	FALSE	FALSE	FALSE
ENSG00000248727.1	CTC-236F12.4	0.785315	0.256942	1.28561	0.312194	1.99204	1.42201	0.550002	0.56226	0.589116	0	0	0	FALSE	FALSE	TRUE	FALSE	TRUE	TRUE	FALSE	FALSE	FALSE
ENSG00000259363.1	CTD-2054N24.2	0.400937	2.53474	2.79512	0.678012	4.69939	1.82815	2.17874	2.19653	3.2943	0	0	0	FALSE	FALSE	FALSE	FALSE	TRUE	FALSE	FALSE	FALSE	FALSE
ENSG00000187185.3	CTD-2600O9.1	0.250657	0.46312	1.00013	0.679773	0.50595	0	0.500039	0.646786	0.269569	0	0	0	FALSE	FALSE	TRUE	FALSE	FALSE	FALSE	FALSE	FALSE	FALSE
ENSG00000245888.2	CTD-3203P2.2	0.581992	1.70871	0.701055	0.444878	1.31622	1.63876	0.308607	0.980507	0.982264	0	0	0	FALSE	TRUE	FALSE	FALSE	FALSE	TRUE	FALSE	FALSE	FALSE
ENSG00000118523.5	CTGF	209.768	287.542	241.557	208.043	231.7	215.082	95.651	339.317	150.05	0	0	0	FALSE	TRUE	TRUE	FALSE	TRUE	TRUE	FALSE	TRUE	FALSE
ENSG00000196188.6	CTSE	1.83872	6.40591	56.1391	0.0646796	2.69964	31.637	0.102306	7.8834	39.8134	0	0	0	FALSE	TRUE	TRUE	FALSE	TRUE	TRUE	FALSE	TRUE	TRUE
ENSG00000103811.11	CTSH	17.2765	111.797	74.3707	21.8777	84.7703	48.4346	12.3264	127.242	71.2369	0	0	0	FALSE	TRUE	FALSE	FALSE	FALSE	FALSE	FALSE	TRUE	FALSE
ENSG00000163131.6	CTSS	1.08958	0.34307	0.155073	0.486736	0.062622	1.17104	0.453279	0.29551	0.0603797	0	0	0	FALSE	FALSE	FALSE	FALSE	FALSE	TRUE	FALSE	FALSE	FALSE
ENSG00000138161.8	CUZD1	0.443772	2.92373	1.89533	2.79275	0.833705	4.91541	3.656	4.15268	1.07991	0	0	0	FALSE	FALSE	FALSE	FALSE	FALSE	TRUE	TRUE	TRUE	FALSE
ENSG00000168329.9	CX3CR1	0.0901683	0.0697724	0.0352965	0.0559581	0.0355052	0.0515101	0.24763	1.478	0.947757	0	0	0	FALSE	FALSE	FALSE	FALSE	FALSE	FALSE	FALSE	TRUE	FALSE
ENSG00000163739.4	CXCL1	12.8561	15.6204	5.54778	8.15618	20.3338	4.7016	4.71414	16.9164	3.22518	0	0	0	FALSE	TRUE	FALSE	FALSE	TRUE	FALSE	FALSE	TRUE	FALSE
ENSG00000169248.8	CXCL11	0.470614	0	0	0.172779	0	0	1.15552	0.073984	0.0800328	0	0	0	FALSE	FALSE	FALSE	FALSE	FALSE	FALSE	TRUE	FALSE	FALSE
ENSG00000124875.5	CXCL6	9.03059	24.5356	12.7407	5.50798	14.8716	12.9791	4.42751	23.1778	5.45839	0	0	0	FALSE	TRUE	FALSE	FALSE	TRUE	FALSE	FALSE	TRUE	FALSE
ENSG00000172215.5	CXCR6	0.0607549	0.689287	0.502821	0.852657	1.0253	0.596284	0.298371	1.95141	0.740471	0	0	0	FALSE	FALSE	FALSE	FALSE	TRUE	FALSE	FALSE	TRUE	FALSE
ENSG00000165164.8	CXorf22	1.7214	2.79482	1.97868	1.69602	1.78841	2.07179	3.53673	1.92694	4.92318	0	0	0	FALSE	FALSE	FALSE	FALSE	FALSE	FALSE	TRUE	FALSE	TRUE
ENSG00000187516.5	CXorf27	0.076747	3.66167	0.782239	0	2.02524	0.270653	0.265247	3.06309	0.48021	0	0	0	FALSE	TRUE	FALSE	FALSE	TRUE	FALSE	FALSE	TRUE	FALSE
ENSG00000147113.12	CXorf36	0.147067	0.196597	1.37144	0	0	0	0.295852	1.48377	16.3939	0	0	0	FALSE	FALSE	TRUE	FALSE	FALSE	FALSE	FALSE	TRUE	TRUE
ENSG00000187690.2	CXorf67	0.306988	0.0170954	0.381926	0	0.439815	0.937884	1.22655	0.343378	0.141735	0	0	0	FALSE	FALSE	FALSE	FALSE	FALSE	FALSE	TRUE	FALSE	FALSE
ENSG00000165168.6	CYBB	0.225742	1.27892	0.769918	0.610632	0.807107	0.164185	5.6432	1.99863	5.66773	0	0	1	FALSE	FALSE	FALSE	FALSE	FALSE	FALSE	TRUE	TRUE	TRUE
ENSG00000231852.2	CYP21A2	0.180337	0.683302	1.66236	3.25649	3.34285	0.533691	3.97545	1.27776	2.09936	0	0	1	FALSE	FALSE	TRUE	TRUE	TRUE	FALSE	TRUE	TRUE	TRUE
ENSG00000003137.4	CYP26B1	9.68608	22.6423	2.48955	2.67402	23.2733	0.545639	6.98631	23.9664	1.02579	0	0	0	FALSE	TRUE	FALSE	FALSE	TRUE	FALSE	FALSE	TRUE	FALSE
ENSG00000255974.2	CYP2A6	0.24559	1.15241	0.881986	0.940846	0.913271	0.290659	1.03192	0.73673	0.181778	0	0	0	FALSE	TRUE	FALSE	FALSE	FALSE	FALSE	TRUE	FALSE	FALSE
ENSG00000197408.4	CYP2B6	0.0901683	6.86177	1.83249	0.278883	6.40685	1.14511	0.0612792	14.9068	0.275704	0	0	0	FALSE	TRUE	TRUE	FALSE	TRUE	TRUE	FALSE	TRUE	FALSE
ENSG00000165841.5	CYP2C19	0.0901683	0.12871	0.0352965	0.0559581	0.0355052	0.0515101	0.111704	1.44258	0.187761	0	0	0	FALSE	FALSE	FALSE	FALSE	FALSE	FALSE	FALSE	TRUE	FALSE
ENSG00000138109.9	CYP2C9	0.15028	0.608713	0.71653	0.0839371	0.0529326	0.0595513	0.0919187	2.33338	0.0553908	0	0	0	FALSE	FALSE	FALSE	FALSE	FALSE	FALSE	FALSE	TRUE	FALSE
ENSG00000130649.5	CYP2E1	2.94644	1.06272	0.245633	0.462293	1.9301	0.591346	2.86094	1.7166	1.38524	0	0	0	TRUE	FALSE	FALSE	FALSE	FALSE	FALSE	TRUE	FALSE	FALSE
ENSG00000073067.9	CYP2W1	0.10359	0.882609	0.113936	1.28556	0.474697	0.334849	0.724362	0.180994	0.0677118	0	0	0	FALSE	FALSE	FALSE	TRUE	FALSE	FALSE	FALSE	FALSE	FALSE
ENSG00000146233.3	CYP39A1	6.86735	10.0056	6.64128	9.55758	16.0687	9.30881	5.48032	7.59133	5.80369	0	0	0	FALSE	FALSE	FALSE	FALSE	TRUE	FALSE	FALSE	FALSE	FALSE
ENSG00000187048.8	CYP4A11	0.475189	0.813453	0.280784	0.514518	0.0264663	0.025755	0.0306396	0.487251	2.20263	0	0	0	FALSE	FALSE	FALSE	FALSE	FALSE	FALSE	FALSE	FALSE	TRUE
ENSG00000142973.8	CYP4B1	2.82429	0.122449	0.709321	0	1.07887	0	0	0.310941	0.0190404	0	0	0	TRUE	FALSE	FALSE	FALSE	TRUE	FALSE	FALSE	FALSE	FALSE
ENSG00000186204.10	CYP4F12	0	1.09655	0	0	0.0542335	0	0.0310584	0.386254	0	0	0	0	FALSE	TRUE	FALSE	FALSE	FALSE	FALSE	FALSE	FALSE	FALSE
ENSG00000186115.8	CYP4F2	0.0300561	0	0	0.027979	1.0565	0.73979	1.44881	0	0	0	0	0	FALSE	FALSE	FALSE	FALSE	TRUE	FALSE	TRUE	FALSE	FALSE
ENSG00000142871.11	CYR61	349.405	269.602	363.237	364.579	242.984	360.579	142.557	264.527	183.617	1	0	0	TRUE	TRUE	TRUE	TRUE	FALSE	TRUE	FALSE	TRUE	FALSE
ENSG00000165659.12	DACH1	84.6136	46.3269	48.0811	39.4828	42.5374	30.6289	182.489	55.2592	79.8796	0	0	0	FALSE	FALSE	FALSE	FALSE	FALSE	FALSE	TRUE	FALSE	FALSE
ENSG00000165617.10	DACT1	11.0374	61.93	20.1011	6.2093	75.6226	6.47509	9.6082	55.4329	32.8432	0	0	0	FALSE	TRUE	FALSE	FALSE	TRUE	FALSE	FALSE	FALSE	FALSE
ENSG00000110887.3	DAO	0	0	0	0.688136	0	0.0241236	3.84762	0	0.22879	0	0	0	FALSE	FALSE	FALSE	FALSE	FALSE	FALSE	TRUE	FALSE	FALSE
ENSG00000163331.6	DAPL1	0.0601122	0.0258919	0.313446	0.027979	0.0264663	0.168947	0.756629	0.138509	1.14676	0	0	0	FALSE	FALSE	FALSE	FALSE	FALSE	FALSE	FALSE	FALSE	TRUE
ENSG00000213088.5	DARC	7.08885	3.01444	3.9455	1.08222	0.537884	0.0515101	26.9249	0.505848	5.75056	0	0	0	FALSE	FALSE	FALSE	FALSE	FALSE	FALSE	TRUE	FALSE	FALSE
ENSG00000123977.5	DAW1	0.564639	4.4317	7.21575	3.75866	2.00558	0.49004	2.69805	2.95433	8.45002	0	0	0	FALSE	TRUE	TRUE	TRUE	FALSE	FALSE	FALSE	TRUE	TRUE
ENSG00000182308.5	DCAF4L1	0.210393	2.56305	0.473309	5.33061	1.31613	5.71015	7.42201	3.16358	1.07188	0	0	0	FALSE	TRUE	FALSE	TRUE	FALSE	TRUE	TRUE	TRUE	FALSE
ENSG00000187323.7	DCC	108.221	9.50169	33.6694	80.7342	9.51412	16.3563	314.974	3.70154	88.38	0	0	0	FALSE	FALSE	FALSE	FALSE	FALSE	FALSE	TRUE	FALSE	FALSE
ENSG00000146038.7	DCDC2	18.0046	30.929	117.518	6.22841	19.796	94.3486	8.33169	27.8411	129.741	0	0	0	FALSE	TRUE	TRUE	FALSE	TRUE	TRUE	FALSE	TRUE	TRUE
ENSG00000197410.8	DCHS2	1.96306	5.05151	1.46441	0.600148	5.17351	1.10328	3.18814	8.33412	1.86509	0	0	0	FALSE	TRUE	FALSE	FALSE	TRUE	FALSE	FALSE	TRUE	FALSE
ENSG00000163673.6	DCLK3	0.406079	0.120891	1.79798	0.387013	0.649726	0.374687	0.42165	0.109227	5.47146	0	0	0	FALSE	FALSE	FALSE	FALSE	FALSE	FALSE	FALSE	FALSE	TRUE
ENSG00000080166.11	DCT	0.0901683	0.0258919	0.326223	0.0559581	0.0264663	1.47991	0.0612792	0.0251163	0.282987	0	0	0	FALSE	FALSE	FALSE	FALSE	FALSE	TRUE	FALSE	FALSE	FALSE
ENSG00000178404.5	DDC8	0.445057	0.454986	0.26841	0.8778	0.818452	0.517355	1.45887	0.683595	0.218639	0	0	0	FALSE	FALSE	FALSE	FALSE	FALSE	FALSE	TRUE	FALSE	FALSE
ENSG00000181381.9	DDX60L	0.808377	5.48951	0.86968	2.03915	4.02499	2.02704	7.26732	1.15854	7.57458	0	0	0	FALSE	FALSE	FALSE	FALSE	FALSE	FALSE	TRUE	FALSE	TRUE
ENSG00000023892.9	DEF6	3.45743	8.16908	2.72414	3.17942	11.5395	3.08354	2.08967	10.6192	3.42714	0	0	0	FALSE	FALSE	FALSE	FALSE	TRUE	FALSE	FALSE	FALSE	FALSE
ENSG00000164822.4	DEFA6	0.076747	0	0.895101	0.0552303	0	0.361189	0.242774	0	1.26235	0	0	0	FALSE	FALSE	FALSE	FALSE	FALSE	FALSE	FALSE	FALSE	TRUE
ENSG00000162777.12	DENND2D	1.57619	14.5079	12.2584	7.63385	5.09824	3.32392	8.68068	8.64354	16.5543	0	0	1	FALSE	TRUE	TRUE	TRUE	FALSE	FALSE	TRUE	TRUE	TRUE
ENSG00000175084.7	DES	0.0901683	1.46213	1.33498	4.79229	0.0442728	0.8266	2.30327	0.0338782	1.21685	0	0	0	FALSE	TRUE	TRUE	TRUE	FALSE	FALSE	TRUE	FALSE	TRUE
ENSG00000108771.8	DHX58	0.0901683	0.0258919	0.881367	1.45363	0.0264663	0.660078	3.89326	0.0251163	2.56337	0	0	0	FALSE	FALSE	FALSE	FALSE	FALSE	FALSE	TRUE	FALSE	TRUE
ENSG00000211448.7	DIO2	0.193115	1.03151	0.31666	0.631889	0.485438	0.699883	0.0612792	0.190217	2.97717	0	0	0	FALSE	FALSE	FALSE	FALSE	FALSE	FALSE	FALSE	FALSE	TRUE
ENSG00000107984.5	DKK1	1.83149	15.428	20.9459	0.376181	7.59996	3.21897	0.637923	8.25858	32.3061	0	0	0	FALSE	TRUE	TRUE	FALSE	FALSE	FALSE	FALSE	FALSE	TRUE
ENSG00000104901.2	DKKL1	1.84692	4.06423	1.8607	4.23787	4.67028	2.35568	1.88101	4.30311	1.77925	0	0	0	FALSE	FALSE	FALSE	TRUE	TRUE	FALSE	FALSE	TRUE	FALSE
ENSG00000198010.7	DLGAP2	1.23665	1.61128	15.1702	3.82761	0.3741	10.1709	3.68667	1.21963	19.2758	0	0	0	FALSE	FALSE	TRUE	FALSE	FALSE	TRUE	FALSE	FALSE	TRUE
ENSG00000198719.7	DLL1	144.988	102.822	141.667	235.371	139.278	204.62	126.354	84.4404	174.168	0	0	0	FALSE	FALSE	FALSE	TRUE	FALSE	FALSE	FALSE	FALSE	FALSE
ENSG00000154099.13	DNAAF1	5.85107	1.26731	2.93348	5.81192	1.30048	5.14715	12.2538	2.00899	7.11932	0	0	0	FALSE	FALSE	FALSE	FALSE	FALSE	FALSE	TRUE	FALSE	FALSE
ENSG00000187775.12	DNAH17	1.49445	3.63163	1.91134	3.29968	1.95965	2.3651	2.43953	3.46079	1.73695	0	0	0	FALSE	TRUE	FALSE	TRUE	FALSE	TRUE	TRUE	TRUE	FALSE
ENSG00000183914.10	DNAH2	0.85692	11.5757	3.27793	1.08418	4.45458	1.46335	21.147	18.0593	7.43326	0	0	1	FALSE	TRUE	TRUE	FALSE	TRUE	FALSE	TRUE	TRUE	TRUE
ENSG00000039139.9	DNAH5	17.1083	9.89375	14.5496	14.4762	7.18571	13.0203	29.8298	5.77712	21.2485	0	0	0	FALSE	FALSE	FALSE	FALSE	FALSE	FALSE	TRUE	FALSE	FALSE
ENSG00000118997.9	DNAH7	21.4801	6.5805	17.4391	18.8704	6.81921	16.795	53.1705	7.15564	35.7022	0	0	0	FALSE	FALSE	FALSE	FALSE	FALSE	FALSE	TRUE	FALSE	TRUE
ENSG00000124721.13	DNAH8	0.225742	2.0026	0.533492	0.139895	2.15382	0.0853063	0.143113	1.24026	0.0830861	0	0	0	FALSE	TRUE	FALSE	FALSE	TRUE	FALSE	FALSE	TRUE	FALSE
ENSG00000171595.9	DNAI2	0.120224	0.396889	3.94129	0.350884	0.0529326	1.24033	7.72715	0.0502327	3.75873	0	0	0	FALSE	FALSE	TRUE	FALSE	FALSE	TRUE	TRUE	FALSE	TRUE
ENSG00000187726.4	DNAJB13	2.45696	1.13899	1.77404	1.4901	3.37957	1.02128	2.44591	1.87529	1.87538	0	0	0	TRUE	FALSE	FALSE	FALSE	TRUE	FALSE	TRUE	FALSE	FALSE
ENSG00000137976.7	DNASE2B	0.0300561	0.812279	0.844691	0.181561	1.01125	0.392686	0.0306396	0.0251163	0.0577077	0	0	0	FALSE	FALSE	FALSE	FALSE	TRUE	FALSE	FALSE	FALSE	FALSE
ENSG00000167261.9	DPEP2	0	0.4037	0	0	0.0542335	0	0	0.338455	1.08044	0	0	0	FALSE	FALSE	FALSE	FALSE	FALSE	FALSE	FALSE	FALSE	TRUE
ENSG00000205683.7	DPF3	11.3348	14.7164	6.87339	7.86889	11.5315	6.72802	9.57973	14.6119	3.43371	0	0	0	TRUE	TRUE	FALSE	FALSE	TRUE	FALSE	TRUE	TRUE	FALSE
ENSG00000197635.5	DPP4	4.5449	16.9611	278.659	4.27973	0.791772	17.1707	25.4288	10.9459	254.932	0	0	0	FALSE	FALSE	TRUE	FALSE	FALSE	FALSE	FALSE	FALSE	TRUE
ENSG00000187569.2	DPPA3	0.15028	0.301716	2.94499	0.0839371	0.0529326	0.131147	0.0919187	0.0502327	1.38905	0	0	0	FALSE	FALSE	TRUE	FALSE	FALSE	FALSE	FALSE	FALSE	TRUE
ENSG00000147647.8	DPYS	5.09593	0.0870962	30.2154	2.82316	0.0442728	4.68349	0.133749	0.519847	63.9829	0	0	0	FALSE	FALSE	TRUE	FALSE	FALSE	FALSE	FALSE	FALSE	TRUE
ENSG00000113657.8	DPYSL3	364.166	167.138	1053.45	216.611	134.015	827.637	310.246	128.508	728.516	0	0	0	FALSE	FALSE	TRUE	FALSE	FALSE	FALSE	FALSE	FALSE	FALSE
ENSG00000169676.4	DRD5	0.0601122	0.0258919	0.390106	0.0559581	0.0264663	0.025755	0.0511942	0.0251163	1.07919	0	0	0	FALSE	FALSE	FALSE	FALSE	FALSE	FALSE	FALSE	FALSE	TRUE
ENSG00000177103.9	DSCAML1	5.15838	22.2784	4.20835	0.593565	11.6286	1.41047	14.6402	32.8227	8.0331	0	0	0	FALSE	TRUE	FALSE	FALSE	FALSE	FALSE	FALSE	TRUE	FALSE
ENSG00000140254.8	DUOXA1	0.180337	0.941462	1.78527	4.66411	2.74874	0.0772651	0.112473	1.99586	6.27766	0	0	0	FALSE	FALSE	FALSE	TRUE	TRUE	FALSE	FALSE	FALSE	TRUE
ENSG00000138166.5	DUSP5	178.202	593.918	264.949	95.3173	758.215	239.826	175.43	775.601	170.693	0	0	0	FALSE	TRUE	FALSE	FALSE	TRUE	FALSE	FALSE	TRUE	FALSE
ENSG00000130829.13	DUSP9	34.6287	40.4968	14.277	17.4083	50.3331	4.02225	17.5588	31.0463	20.2287	0	0	0	FALSE	TRUE	FALSE	FALSE	TRUE	FALSE	FALSE	FALSE	FALSE
ENSG00000158163.10	DZIP1L	51.6288	72.5599	41.745	65.3845	75.1632	50.1033	29.9005	79.4875	32.2904	0	0	0	FALSE	FALSE	FALSE	FALSE	TRUE	FALSE	FALSE	TRUE	FALSE
ENSG00000221818.4	EBF2	1.15499	6.19273	4.11465	0.27979	0.167837	2.66363	13.4179	9.86146	14.8666	0	0	1	FALSE	TRUE	FALSE	FALSE	FALSE	FALSE	TRUE	TRUE	TRUE
ENSG00000105246.5	EBI3	0.414434	2.09621	1.00425	0.664585	1.22163	0.347588	0.0201699	2.39281	0.533589	0	0	0	FALSE	TRUE	FALSE	FALSE	FALSE	FALSE	FALSE	TRUE	FALSE
ENSG00000249751.1	ECSCR	0.0300561	0.128444	0.772998	0.027979	0.0178065	0.025755	0.0306396	1.82312	5.87638	0	0	0	FALSE	FALSE	FALSE	FALSE	FALSE	FALSE	FALSE	TRUE	TRUE
ENSG00000078401.6	EDN1	28.3943	14.8666	23.1662	15.9026	7.21138	6.43173	10.9265	11.0518	7.35482	1	0	0	TRUE	TRUE	TRUE	TRUE	FALSE	FALSE	TRUE	TRUE	FALSE
ENSG00000124205.11	EDN3	0.565281	34.4901	1.3901	1.42466	61.5161	1.21831	0.438557	20.1779	0.445312	0	0	0	FALSE	TRUE	FALSE	FALSE	TRUE	FALSE	FALSE	TRUE	FALSE
ENSG00000122547.6	EEPD1	21.9975	53.5943	47.6076	29.2587	47.3774	34.0101	19.3686	68.3132	37.7102	0	0	0	FALSE	FALSE	FALSE	FALSE	FALSE	FALSE	FALSE	TRUE	FALSE
ENSG00000130038.5	EFCAB4B	1.51294	3.42269	1.93712	5.39356	1.95865	1.86019	9.48644	6.94818	1.78334	0	0	0	FALSE	FALSE	FALSE	FALSE	FALSE	FALSE	TRUE	TRUE	FALSE
ENSG00000215529.8	EFCAB8	0.882402	0.0170954	0.582632	0.128452	0.52922	0.0350572	1.50943	0.303769	0.734921	0	0	0	FALSE	FALSE	FALSE	FALSE	FALSE	FALSE	TRUE	FALSE	FALSE
ENSG00000114654.6	EFCC1	0.427212	0.214579	0.416068	1.26868	0.0529326	0.91996	3.41796	0.934619	3.59583	0	0	0	FALSE	FALSE	FALSE	TRUE	FALSE	FALSE	TRUE	FALSE	TRUE
ENSG00000115468.7	EFHD1	13.1014	18.6531	13.0482	11.4327	26.9301	5.85925	3.53187	24.5488	19.3445	0	0	0	FALSE	TRUE	FALSE	FALSE	TRUE	FALSE	FALSE	TRUE	TRUE
ENSG00000169242.7	EFNA1	26.7468	70.9123	46.2619	22.0191	63.0104	34.2831	20.7914	83.2457	67.2376	0	0	0	FALSE	TRUE	FALSE	FALSE	TRUE	FALSE	FALSE	TRUE	TRUE
ENSG00000125266.6	EFNB2	197.415	104.415	233.526	47.9212	89.3239	88.1124	230.018	129.677	434.651	0	0	0	TRUE	FALSE	TRUE	FALSE	FALSE	FALSE	TRUE	FALSE	TRUE
ENSG00000146648.11	EGFR	141.325	99.6015	211.503	275.978	73.1646	202.345	35.6663	82.7639	119.103	0	0	0	FALSE	FALSE	TRUE	TRUE	FALSE	TRUE	FALSE	FALSE	FALSE
ENSG00000122877.9	EGR2	6.41276	1.78747	10.3218	5.56289	0.230239	7.00192	1.60822	1.61703	5.09342	0	0	0	TRUE	FALSE	TRUE	TRUE	FALSE	TRUE	FALSE	FALSE	FALSE
ENSG00000179388.8	EGR3	4.07447	0.657771	3.29675	2.89312	0.0264663	2.11837	2.47759	0.0251163	7.03713	0	0	0	TRUE	FALSE	TRUE	TRUE	FALSE	FALSE	TRUE	FALSE	TRUE
ENSG00000135373.8	EHF	3.64908	1.26545	17.1015	2.25628	2.8927	24.6977	1.87877	1.46215	7.89598	0	0	0	FALSE	FALSE	TRUE	FALSE	FALSE	TRUE	FALSE	FALSE	FALSE
ENSG00000255150.1	EID3	1.17676	1.13637	1.71985	3.77854	0.909426	1.18362	3.83637	2.34192	4.20857	0	0	0	FALSE	FALSE	FALSE	TRUE	FALSE	FALSE	TRUE	FALSE	TRUE
ENSG00000225968.4	ELFN1	27.4135	24.218	13.3981	16.3351	33.8448	4.83224	45.1431	32.5098	11.8567	0	0	0	FALSE	FALSE	FALSE	FALSE	TRUE	FALSE	TRUE	TRUE	FALSE
ENSG00000162618.8	ELTD1	0.27179	0.932348	1.42134	0.00959884	0	0	0.184422	2.4903	8.36511	0	0	0	FALSE	FALSE	FALSE	FALSE	FALSE	FALSE	FALSE	FALSE	TRUE
ENSG00000164035.5	EMCN	0.0441201	0	0	0	0	0	0.214238	1.09965	0	0	0	0	FALSE	FALSE	FALSE	FALSE	FALSE	FALSE	FALSE	TRUE	FALSE
ENSG00000134531.5	EMP1	0.15028	2.98054	0.465745	0.567824	0.885851	0.0515101	0.173533	2.09117	4.38896	0	0	0	FALSE	FALSE	FALSE	FALSE	FALSE	FALSE	FALSE	FALSE	TRUE
ENSG00000135638.9	EMX1	1.6101	0.051535	0.546029	0.564125	0.114142	0.374787	0.95398	0.401875	2.70259	0	0	0	FALSE	FALSE	FALSE	FALSE	FALSE	FALSE	FALSE	FALSE	TRUE
ENSG00000106991.9	ENG	2.6632	10.0535	4.66634	2.08494	8.39789	1.36991	6.62164	12.7353	40.9585	0	0	1	FALSE	TRUE	TRUE	FALSE	TRUE	FALSE	TRUE	TRUE	TRUE
ENSG00000108515.13	ENO3	17.921	122.646	23.2892	20.3657	134.33	17.4881	16.7834	156.471	23.4444	0	0	0	FALSE	TRUE	FALSE	FALSE	TRUE	FALSE	FALSE	TRUE	FALSE
ENSG00000120658.8	ENOX1	14.6035	16.2077	4.14148	7.73606	10.039	4.10558	21.3096	21.5473	9.25247	0	0	0	FALSE	FALSE	FALSE	FALSE	FALSE	FALSE	TRUE	TRUE	FALSE
ENSG00000182156.5	ENPP7	0.629326	1.93784	1.23503	0.0560179	1.26166	0.222997	0.473813	0.779373	0.707478	0	0	0	FALSE	TRUE	TRUE	FALSE	TRUE	FALSE	FALSE	FALSE	FALSE
ENSG00000168032.4	ENTPD3	8.39291	15.0923	9.75183	45.1325	12.0417	12.6746	2.71257	8.17853	13.6164	0	0	0	FALSE	FALSE	FALSE	TRUE	FALSE	FALSE	FALSE	FALSE	FALSE
ENSG00000142627.9	EPHA2	83.3852	125.373	87.0133	58.4835	128.314	71.6243	22.3472	194.163	52.4764	0	0	0	FALSE	TRUE	FALSE	FALSE	TRUE	FALSE	FALSE	TRUE	FALSE
ENSG00000135333.9	EPHA7	87.3236	94.0164	19.3646	46.9079	69.9468	16.0151	126.986	80.4864	23.8888	0	0	0	TRUE	TRUE	FALSE	FALSE	FALSE	FALSE	TRUE	FALSE	FALSE
ENSG00000106123.7	EPHB6	99.4325	124.412	380.931	73.5426	84.4001	191.493	57.6321	115.954	424.878	0	0	0	FALSE	TRUE	TRUE	FALSE	FALSE	TRUE	FALSE	FALSE	TRUE
ENSG00000130427.2	EPO	0.376023	4.57119	2.94419	5.77441	6.18913	0.128775	2.38773	6.82946	2.59795	0	0	1	FALSE	TRUE	TRUE	TRUE	TRUE	FALSE	TRUE	TRUE	TRUE
ENSG00000101448.9	EPPIN	0	0.350701	0.136372	0.0368202	0.180778	1.01891	0	1.16863	0.140057	0	0	0	FALSE	FALSE	FALSE	FALSE	FALSE	TRUE	FALSE	TRUE	FALSE
ENSG00000198758.6	EPS8L3	0.852497	20.9597	7.65189	2.25761	19.3891	1.05672	3.50302	39.3513	9.21146	0	0	1	FALSE	TRUE	TRUE	FALSE	TRUE	FALSE	TRUE	TRUE	TRUE
ENSG00000187682.1	ERAS	0.106803	1.06196	0.544418	0.773169	0.685577	0.492145	0.661205	0.431624	0.489407	0	0	0	FALSE	TRUE	FALSE	FALSE	FALSE	FALSE	FALSE	FALSE	FALSE
ENSG00000157554.14	ERG	0.0300561	0.531022	0.276402	0.027979	0.0535831	0.0740022	0.0306396	5.12744	13.5474	0	0	0	FALSE	FALSE	FALSE	FALSE	FALSE	FALSE	FALSE	TRUE	TRUE
ENSG00000149564.7	ESAM	1.26878	3.95477	33.6503	1.12972	2.01817	24.6372	2.45894	5.33241	42.2128	0	0	0	FALSE	FALSE	TRUE	FALSE	FALSE	TRUE	FALSE	FALSE	TRUE
ENSG00000164283.8	ESM1	0.796732	2.08595	3.69702	0.0287965	0.0361557	0.18794	1.21039	11.8287	38.0493	0	0	1	FALSE	TRUE	TRUE	FALSE	FALSE	FALSE	TRUE	TRUE	TRUE
ENSG00000187017.10	ESPN	16.3858	30.8544	14.1409	13.1102	25.1533	9.90869	4.20086	33.9283	11.4187	0	0	0	FALSE	FALSE	FALSE	FALSE	FALSE	FALSE	FALSE	TRUE	FALSE
ENSG00000175832.8	ETV4	28.9904	128.193	55.3615	55.4276	139.327	66.571	4.7045	126.722	40.4442	0	0	0	FALSE	TRUE	FALSE	FALSE	TRUE	FALSE	FALSE	TRUE	FALSE
ENSG00000010030.9	ETV7	0.0300561	0.0256431	0	0.362667	0	0	1.36805	0.189865	0.0285606	0	0	0	FALSE	FALSE	FALSE	FALSE	FALSE	FALSE	TRUE	FALSE	FALSE
ENSG00000187609.11	EXD3	14.9422	67.8985	15.787	21.1042	62.7473	19.8567	25.9196	60.4753	18.447	0	0	0	FALSE	TRUE	FALSE	FALSE	TRUE	FALSE	FALSE	TRUE	FALSE
ENSG00000205436.3	EXOC3L4	5.81852	11.464	2.89683	5.18611	11.9955	5.91199	2.14297	13.8694	1.77269	0	0	0	FALSE	TRUE	FALSE	FALSE	TRUE	FALSE	FALSE	TRUE	FALSE
ENSG00000110723.7	EXPH5	71.2709	89.1275	36.576	80.3246	78.5781	34.3246	38.4662	76.8105	57.976	0	0	0	FALSE	TRUE	FALSE	FALSE	FALSE	FALSE	FALSE	FALSE	FALSE
ENSG00000088926.9	F11	0.120224	0.205642	0.0524101	1.31864	1.04801	0.164087	1.44888	1.17648	0.398576	0	0	0	FALSE	FALSE	FALSE	TRUE	TRUE	FALSE	TRUE	TRUE	FALSE
ENSG00000180210.10	F2	52.1074	121.736	91.0649	37.6818	89.7088	69.3922	76.7275	144.334	95.0344	0	0	0	FALSE	TRUE	FALSE	FALSE	FALSE	FALSE	FALSE	TRUE	FALSE
ENSG00000164251.4	F2RL1	78.2553	142.421	266.528	64.9331	66.3472	118.347	41.9557	142.561	172.405	0	0	0	FALSE	FALSE	TRUE	FALSE	FALSE	FALSE	FALSE	FALSE	TRUE
ENSG00000117525.9	F3	106.125	29.1714	136.957	197.847	37.3251	244.027	18.4211	12.1088	52.605	0	0	0	FALSE	FALSE	FALSE	TRUE	FALSE	TRUE	FALSE	FALSE	FALSE
ENSG00000198734.6	F5	1.38515	76.1668	22.7544	0.311677	59.8671	22.7209	2.67823	84.5327	14.0228	0	0	0	FALSE	TRUE	TRUE	FALSE	TRUE	TRUE	FALSE	TRUE	TRUE
ENSG00000163586.5	FABP1	1.76567	3.54497	6.27179	1.92913	3.38915	3.07968	0.686883	9.50383	3.94035	0	0	0	FALSE	TRUE	TRUE	FALSE	TRUE	TRUE	FALSE	TRUE	TRUE
ENSG00000172782.7	FADS6	0.210393	7.85092	1.145	0.217503	9.37003	0.14738	7.58694	12.7365	4.60821	0	0	1	FALSE	TRUE	FALSE	FALSE	TRUE	FALSE	TRUE	TRUE	TRUE
ENSG00000197245.4	FAM110D	0.287782	1.89798	2.06894	0.276002	0.498918	0.587208	0.252124	0.760355	1.82316	0	0	0	FALSE	TRUE	TRUE	FALSE	FALSE	FALSE	FALSE	FALSE	TRUE
ENSG00000197712.7	FAM114A1	42.4616	156.527	96.7504	39.4719	145.582	57.45	15.1544	176.002	64.6105	0	0	0	FALSE	TRUE	FALSE	FALSE	TRUE	FALSE	FALSE	TRUE	FALSE
ENSG00000124019.9	FAM124B	0.0300561	0.0258919	0.026205	0.027979	0.0264663	0.025755	0.0306396	2.58395	10.7669	0	0	0	FALSE	FALSE	FALSE	FALSE	FALSE	FALSE	FALSE	TRUE	TRUE
ENSG00000167483.13	FAM129C	0.714277	1.93318	0.549406	0.588117	3.07373	0.0515101	2.00741	0.147426	0.244727	0	0	0	FALSE	FALSE	FALSE	FALSE	TRUE	FALSE	FALSE	FALSE	FALSE
ENSG00000184163.3	FAM132A	1.11986	2.81468	0.855418	0.239154	2.58201	0.52026	1.15245	5.25492	1.06257	0	0	0	FALSE	FALSE	FALSE	FALSE	FALSE	FALSE	FALSE	TRUE	FALSE
ENSG00000178752.11	FAM132B	0.15028	2.18525	0.461525	0.901273	3.34918	0.0595513	1.92824	0.0502327	1.03579	0	0	0	FALSE	TRUE	FALSE	FALSE	TRUE	FALSE	TRUE	FALSE	FALSE
ENSG00000162391.7	FAM151A	6.11855	6.0917	9.56237	1.32865	2.62195	1.27071	4.61271	5.701	7.44731	1	0	1	TRUE	TRUE	TRUE	FALSE	TRUE	FALSE	TRUE	TRUE	TRUE
ENSG00000183807.6	FAM162B	6.27337	14.5134	4.06203	1.7516	18.0766	0.6593	5.50084	20.4988	7.05784	0	0	0	FALSE	FALSE	FALSE	FALSE	FALSE	FALSE	FALSE	TRUE	FALSE
ENSG00000143340.6	FAM163A	3.65754	31.5153	2.1465	0.340841	15.9507	0.0515101	14.7626	35.0428	8.26298	0	0	1	FALSE	TRUE	FALSE	FALSE	TRUE	FALSE	TRUE	TRUE	TRUE
ENSG00000185087.7	FAM169B	0.0300561	0.842069	0.026205	0.027979	0.0264663	1.28018	0.0306396	0.0251163	0.0276954	0	0	0	FALSE	FALSE	FALSE	FALSE	FALSE	TRUE	FALSE	FALSE	FALSE
ENSG00000164334.11	FAM170A	0.0754616	0.0258919	0.026205	0.0559581	0.0264663	0.025755	0.0612792	1.09135	0.0276954	0	0	0	FALSE	FALSE	FALSE	FALSE	FALSE	FALSE	FALSE	TRUE	FALSE
ENSG00000186973.6	FAM183A	0.37538	1.00624	0.949389	0.199607	0.659111	0.589757	2.2169	0.973526	0.96364	0	0	0	FALSE	FALSE	FALSE	FALSE	FALSE	FALSE	TRUE	FALSE	FALSE
ENSG00000165837.7	FAM194B	0.490538	0.732063	0.905404	1.43803	1.04717	0.393336	1.42193	0.375967	0.390917	0	0	0	FALSE	FALSE	FALSE	TRUE	TRUE	FALSE	TRUE	FALSE	FALSE
ENSG00000164125.11	FAM198B	29.4264	77.4105	155.087	14.7927	36.3791	41.6688	27.9737	90.9539	195.636	0	0	0	FALSE	FALSE	FALSE	FALSE	FALSE	FALSE	FALSE	FALSE	TRUE
ENSG00000204930.5	FAM221B	0.26094	0.436529	0.770516	0.538514	0.700392	1.24675	1.19811	0.710424	0.00952019	0	0	0	FALSE	FALSE	FALSE	FALSE	FALSE	TRUE	TRUE	FALSE	FALSE
ENSG00000188280.7	FAM230A	0.0601122	1.27394	0.026205	0.0559581	0.0264663	0.025755	0.496365	0.0251163	0.0276954	0	0	0	FALSE	TRUE	FALSE	FALSE	FALSE	FALSE	FALSE	FALSE	FALSE
ENSG00000178033.5	FAM26E	0.450841	0.12946	13.3422	0.40621	0.236629	0.15453	4.59049	0.125582	12.8958	0	0	0	FALSE	FALSE	TRUE	FALSE	FALSE	FALSE	TRUE	FALSE	TRUE
ENSG00000185112.4	FAM43A	0.496247	0.868397	3.23726	1.43831	0.94706	2.11611	0.223924	0.40657	10.2803	0	0	0	FALSE	FALSE	FALSE	FALSE	FALSE	FALSE	FALSE	FALSE	TRUE
ENSG00000118804.7	FAM47E-STBD1	2.44861	5.43519	4.86721	2.09135	6.26001	4.83475	2.44841	7.42039	4.66537	0	0	0	FALSE	FALSE	FALSE	FALSE	FALSE	FALSE	FALSE	TRUE	FALSE
ENSG00000145945.5	FAM50B	0.904329	0.882944	6.95822	2.068	3.0854	1.43297	0.0306396	0.734825	3.35215	0	0	0	FALSE	FALSE	TRUE	FALSE	FALSE	FALSE	FALSE	FALSE	FALSE
ENSG00000111913.11	FAM65B	27.625	13.6431	19.4107	5.36091	5.42942	8.43534	5.73398	14.138	10.9195	0	0	0	TRUE	FALSE	FALSE	FALSE	FALSE	FALSE	FALSE	FALSE	FALSE
ENSG00000205085.4	FAM71F2	3.64522	1.4588	2.22362	10.171	1.27394	4.43502	5.85872	0.834975	2.88606	0	0	0	FALSE	FALSE	FALSE	TRUE	FALSE	FALSE	FALSE	FALSE	FALSE
ENSG00000153347.5	FAM81B	0.714919	0.600544	1.09008	0.467407	0.546035	0.308507	3.14681	0.165452	0.348563	0	0	0	FALSE	FALSE	FALSE	FALSE	FALSE	FALSE	TRUE	FALSE	FALSE
ENSG00000162981.12	FAM84A	250.825	230.933	131.602	268.733	254.416	220.657	329.146	168.224	109.696	0	0	0	TRUE	FALSE	FALSE	TRUE	TRUE	FALSE	TRUE	FALSE	FALSE
ENSG00000188573.7	FBLL1	2.20903	0.0258919	0.380881	0.614264	0.0264663	0.106301	12.0935	0.101323	1.6704	0	0	0	FALSE	FALSE	FALSE	FALSE	FALSE	FALSE	TRUE	FALSE	FALSE
ENSG00000165140.5	FBP1	2.43647	5.18858	6.67643	2.94871	10.3527	5.62631	2.33649	4.95574	3.23384	0	0	0	FALSE	FALSE	FALSE	FALSE	TRUE	FALSE	FALSE	FALSE	FALSE
ENSG00000197361.5	FBXL22	0.265363	0.210002	1.16871	1.46363	0.603094	0.508903	0.550538	0.350299	0.674719	0	0	0	FALSE	FALSE	TRUE	TRUE	FALSE	FALSE	FALSE	FALSE	FALSE
ENSG00000104921.10	FCER2	0.138145	0.162795	0.00801606	0.101196	0.0451946	0	1.0457	0	0.217187	0	0	0	FALSE	FALSE	FALSE	FALSE	FALSE	FALSE	TRUE	FALSE	FALSE
ENSG00000143226.9	FCGR2A	0.0901683	1.4814	0.0524101	0.0559581	0.0962319	0.349034	0.768224	0.515325	0.105411	0	0	0	FALSE	TRUE	FALSE	FALSE	FALSE	FALSE	FALSE	FALSE	FALSE
ENSG00000214814.2	FER1L6	0.285854	12.2698	18.0091	0.819669	5.47325	1.42755	0.748596	31.4449	32.6708	0	0	0	FALSE	TRUE	TRUE	FALSE	TRUE	FALSE	FALSE	TRUE	TRUE
ENSG00000186188.6	FFAR4	0.493033	0.265613	0.0721445	0	0	0	3.1954	0	0.424058	0	0	0	FALSE	FALSE	FALSE	FALSE	FALSE	FALSE	TRUE	FALSE	FALSE
ENSG00000146192.10	FGD2	0.0882402	0.427507	0.127365	0	0.22294	0.113936	0	1.02849	0.0300123	0	0	0	FALSE	FALSE	FALSE	FALSE	FALSE	FALSE	FALSE	TRUE	FALSE
ENSG00000113578.13	FGF1	0.41243	1.94659	0.444128	0.290905	1.59565	1.14893	0.0306396	2.02115	0.0871334	0	0	0	FALSE	TRUE	FALSE	FALSE	TRUE	TRUE	FALSE	TRUE	FALSE
ENSG00000070193.4	FGF10	0.210393	20.0186	1.98787	0.111916	13.4195	0.229407	0.132911	17.8625	5.00238	0	0	0	FALSE	TRUE	FALSE	FALSE	TRUE	FALSE	FALSE	TRUE	TRUE
ENSG00000162344.3	FGF19	1.45819	16.9378	1.34041	0.0275254	6.14021	0.0262929	0.780982	33.1334	1.89129	0	0	0	FALSE	TRUE	FALSE	FALSE	FALSE	FALSE	FALSE	TRUE	FALSE
ENSG00000118972.1	FGF23	0.0901683	0.0258919	0.299015	0.312862	2.36593	0.0515101	0.0612792	0.395794	0.0472197	0	0	0	FALSE	FALSE	FALSE	FALSE	TRUE	FALSE	FALSE	FALSE	FALSE
ENSG00000140285.5	FGF7	0.0901683	0.19137	0.212731	0.242816	0.305963	0.139963	1.31924	0.67756	0.143847	0	0	0	FALSE	FALSE	FALSE	FALSE	FALSE	FALSE	TRUE	FALSE	FALSE
ENSG00000102678.6	FGF9	10.6347	1.63285	4.96744	11.7112	3.39021	4.85323	14.1478	2.15308	7.60801	0	0	0	FALSE	FALSE	FALSE	TRUE	FALSE	FALSE	TRUE	FALSE	FALSE
ENSG00000118407.10	FILIP1	4.96039	6.22493	3.10505	3.28858	3.33438	1.48141	2.63017	5.46915	4.98582	0	0	0	FALSE	TRUE	FALSE	FALSE	FALSE	FALSE	FALSE	FALSE	FALSE
ENSG00000168386.14	FILIP1L	110.08	149.59	63.3951	36.1264	146.727	59.0386	100.259	181.187	46.7507	0	0	0	TRUE	TRUE	FALSE	FALSE	TRUE	FALSE	TRUE	TRUE	FALSE
ENSG00000139914.6	FITM1	0.136859	0.493405	0.371911	0.0663744	0.0615366	0.234826	1.64659	0.586864	0.398657	0	0	0	FALSE	FALSE	FALSE	FALSE	FALSE	FALSE	TRUE	FALSE	FALSE
ENSG00000143520.6	FLG2	0.24559	0.059977	0.216087	0.232489	0.582187	1.27001	1.06695	0.18695	0.238973	0	0	0	FALSE	FALSE	FALSE	FALSE	FALSE	TRUE	TRUE	FALSE	FALSE
ENSG00000151702.12	FLI1	0.210393	5.62491	8.19276	0.217503	0.079399	2.37249	2.25473	8.66502	40.9482	0	0	1	FALSE	TRUE	TRUE	FALSE	FALSE	TRUE	TRUE	TRUE	TRUE
ENSG00000128591.11	FLNC	225.582	188.522	261.208	86.8523	78.7329	214.543	92.2658	197.777	116.371	1	0	0	TRUE	TRUE	TRUE	FALSE	FALSE	TRUE	FALSE	TRUE	FALSE
ENSG00000185070.6	FLRT2	742.603	390.371	768.38	1005.1	531.642	959.216	500.99	330.435	639.794	0	0	0	FALSE	FALSE	FALSE	TRUE	FALSE	TRUE	FALSE	FALSE	FALSE
ENSG00000102755.6	FLT1	13.7915	13.9648	19.4649	7.84318	22.8922	1.82419	22.7378	30.0199	56.7797	0	0	0	FALSE	FALSE	FALSE	FALSE	FALSE	FALSE	FALSE	FALSE	TRUE
ENSG00000122025.10	FLT3	0.240449	2.34281	0.0877066	0.139895	0.287294	0.10302	3.73336	0.661455	1.23551	0	0	0	FALSE	TRUE	FALSE	FALSE	FALSE	FALSE	TRUE	FALSE	TRUE
ENSG00000037280.11	FLT4	13.7433	6.60667	3.9034	9.31207	3.93716	3.49046	19.6039	5.37944	35.8032	0	0	0	FALSE	FALSE	FALSE	FALSE	FALSE	FALSE	TRUE	FALSE	TRUE
ENSG00000010932.11	FMO1	3.78994	0.205642	24.3795	0.304711	0.848357	1.79106	0.32695	0.151401	5.06593	0	0	0	TRUE	FALSE	TRUE	FALSE	FALSE	TRUE	FALSE	FALSE	TRUE
ENSG00000094963.9	FMO2	0.0300561	0	1.08535	0.128906	0.189817	0.0169907	0.0306396	0	0.161131	0	0	0	FALSE	FALSE	TRUE	FALSE	FALSE	FALSE	FALSE	FALSE	FALSE
ENSG00000122176.10	FMOD	4.36108	21.2934	40.0824	3.03956	9.87543	16.6907	4.62321	7.64907	17.6243	0	0	0	FALSE	TRUE	TRUE	FALSE	TRUE	TRUE	FALSE	TRUE	TRUE
ENSG00000143107.4	FNDC7	0.0601122	0.0258919	3.28554	0.645081	0.667295	0.025755	1.59376	0.148319	0.0276954	0	0	0	FALSE	FALSE	TRUE	FALSE	FALSE	FALSE	FALSE	FALSE	FALSE
ENSG00000110195.7	FOLR1	9.36382	29.472	14.0194	3.54815	31.2228	5.34001	5.35956	41.4244	16.4329	1	0	0	TRUE	TRUE	TRUE	FALSE	TRUE	FALSE	FALSE	TRUE	TRUE
ENSG00000110203.4	FOLR3	0.0300561	1.4433	0.254561	0	0.97378	0.514637	0	0.847311	0	0	0	0	FALSE	TRUE	FALSE	FALSE	FALSE	FALSE	FALSE	FALSE	FALSE
ENSG00000125740.9	FOSB	39.1889	13.0949	26.5274	48.7053	8.331	13.1656	26.6644	9.30917	25.1958	0	0	0	TRUE	FALSE	TRUE	TRUE	FALSE	FALSE	TRUE	FALSE	TRUE
ENSG00000175592.4	FOSL1	4.20619	7.36518	2.7384	3.09837	3.97924	0.893274	1.52482	5.27666	1.9228	0	0	0	TRUE	TRUE	FALSE	FALSE	FALSE	FALSE	FALSE	TRUE	FALSE
ENSG00000176678.4	FOXL1	0.0300561	0.0258919	0.026205	0.294058	0.0264663	0.025755	0.0306396	0.0251163	1.00648	0	0	0	FALSE	FALSE	FALSE	FALSE	FALSE	FALSE	FALSE	FALSE	TRUE
ENSG00000259030.2	FPGT-TNNI3K	1.60976	3.29706	0.916523	0.83634	2.10464	0.0515101	0.762639	3.48581	0.663264	0	0	0	FALSE	TRUE	FALSE	FALSE	TRUE	FALSE	FALSE	TRUE	FALSE
ENSG00000187474.4	FPR3	0	1.23879	0	0.0825763	0.187646	0.420628	0.196099	0.242943	0	0	0	0	FALSE	TRUE	FALSE	FALSE	FALSE	FALSE	FALSE	FALSE	FALSE
ENSG00000164946.15	FREM1	27.5649	83.3484	222.143	47.2415	87.1161	184.697	28.1946	45.3404	220.747	0	0	0	FALSE	TRUE	TRUE	FALSE	TRUE	TRUE	FALSE	FALSE	TRUE
ENSG00000151474.15	FRMD4A	116.386	252.75	87.8782	65.6198	150.514	50.2475	161.839	306.864	148.021	0	0	0	FALSE	FALSE	FALSE	FALSE	FALSE	FALSE	FALSE	TRUE	FALSE
ENSG00000139926.11	FRMD6	157.247	66.8124	215.893	288.642	96.0889	292.801	32.6326	36.7546	91.9634	0	0	0	TRUE	FALSE	TRUE	TRUE	FALSE	TRUE	FALSE	FALSE	FALSE
ENSG00000070601.5	FRMPD1	7.05944	0.975042	1.94839	0.419563	2.41991	2.79769	17.0109	0.0251163	3.36799	0	0	0	FALSE	FALSE	FALSE	FALSE	FALSE	FALSE	TRUE	FALSE	FALSE
ENSG00000170324.15	FRMPD2	1.73732	4.73887	0.181315	0.167271	6.00513	0.307382	1.87564	5.47033	0.282984	0	0	0	FALSE	TRUE	FALSE	FALSE	TRUE	FALSE	FALSE	TRUE	FALSE
ENSG00000156869.8	FRRS1	3.38364	18.6856	3.01617	2.60456	10.813	5.32849	3.89329	11.8512	7.2172	0	0	0	FALSE	TRUE	FALSE	FALSE	FALSE	FALSE	FALSE	FALSE	FALSE
ENSG00000162998.4	FRZB	403.273	438.14	223.165	170.37	358.858	86.4777	362.485	517.603	356.485	0	0	1	TRUE	TRUE	FALSE	FALSE	TRUE	FALSE	TRUE	TRUE	TRUE
ENSG00000265817.1	FSBP	0.832573	3.5236	1.00447	0.295055	3.51566	0.757883	0.65261	4.82507	1.67096	0	0	0	FALSE	FALSE	FALSE	FALSE	FALSE	FALSE	FALSE	TRUE	FALSE
ENSG00000186765.7	FSCN2	1.86219	0.754308	1.10558	0.959226	2.30835	0.589575	0.233274	5.86343	0.309333	0	0	0	FALSE	FALSE	FALSE	FALSE	FALSE	FALSE	FALSE	TRUE	FALSE
ENSG00000134363.7	FST	7.23184	5.24697	398.634	10.1609	8.12248	117.183	19.6372	6.44308	274.788	0	0	0	FALSE	FALSE	TRUE	FALSE	FALSE	FALSE	FALSE	FALSE	TRUE
ENSG00000171124.8	FUT3	0.0300561	1.68457	0.026205	0.027979	1.36688	0.159998	0.0306396	1.56709	0.0862683	0	0	0	FALSE	TRUE	FALSE	FALSE	TRUE	FALSE	FALSE	TRUE	FALSE
ENSG00000137731.9	FXYD2	1.42621	7.83204	5.89933	3.50618	12.9334	4.44932	1.93063	8.92712	2.661	0	0	0	FALSE	TRUE	TRUE	FALSE	TRUE	FALSE	FALSE	TRUE	FALSE
ENSG00000180340.5	FZD2	59.5557	31.058	39.8391	85.694	51.0789	32.3401	27.9843	41.4823	23.9886	0	0	0	FALSE	FALSE	FALSE	TRUE	FALSE	FALSE	FALSE	FALSE	FALSE
ENSG00000215568.3	GAB4	0.0300561	1.03558	0.152305	0	0.640829	0	0	0.024765	0	0	0	0	FALSE	TRUE	FALSE	FALSE	FALSE	FALSE	FALSE	FALSE	FALSE
ENSG00000151834.11	GABRA2	4.74671	28.1817	13.2249	5.23421	19.8195	10.9307	4.59436	30.0737	14.9142	0	0	0	FALSE	TRUE	FALSE	FALSE	TRUE	FALSE	FALSE	TRUE	FALSE
ENSG00000109158.6	GABRA4	3.38318	5.28085	2.10291	0.027979	2.55402	1.12577	0.0914999	4.5949	6.53364	1	0	0	TRUE	TRUE	TRUE	FALSE	TRUE	TRUE	FALSE	TRUE	TRUE
ENSG00000163288.9	GABRB1	1.77267	13.3336	6.79809	0.514047	8.98799	0.566238	2.91251	27.4913	10.2929	0	0	1	FALSE	TRUE	TRUE	FALSE	TRUE	FALSE	TRUE	TRUE	TRUE
ENSG00000163285.7	GABRG1	0.0601122	3.24234	2.79139	0.0559581	0.0264663	0.106167	0.0511942	3.33373	0.93692	0	0	0	FALSE	TRUE	FALSE	FALSE	FALSE	FALSE	FALSE	TRUE	FALSE
ENSG00000094755.12	GABRP	0.72577	13.6368	111.904	1.40481	0.079399	8.48467	4.22226	17.3146	165.885	0	0	0	FALSE	FALSE	TRUE	FALSE	FALSE	FALSE	FALSE	FALSE	TRUE
ENSG00000099860.4	GADD45B	10.3939	17.3472	22.4558	6.1687	12.9766	10.9612	6.72467	17.8576	14.6973	0	0	0	FALSE	FALSE	TRUE	FALSE	FALSE	FALSE	FALSE	FALSE	FALSE
ENSG00000144644.10	GADL1	19.3143	0.224643	2.22522	19.349	0.173197	1.24744	6.29651	0	3.57056	0	0	0	TRUE	FALSE	FALSE	TRUE	FALSE	FALSE	FALSE	FALSE	FALSE
ENSG00000131386.13	GALNT15	1.08917	2.87674	0.0909692	1.10599	0.936635	1.14445	3.04392	0.145791	1.04815	0	0	0	FALSE	TRUE	FALSE	FALSE	FALSE	FALSE	TRUE	FALSE	FALSE
ENSG00000136542.4	GALNT5	4.26116	22.362	9.65995	0.0647992	8.41763	0.982614	2.94364	42.5192	13.4394	0	0	0	FALSE	TRUE	FALSE	FALSE	FALSE	FALSE	FALSE	TRUE	FALSE
ENSG00000132139.8	GAS2L2	1.17654	0.0263283	0	0.0276151	0.112578	0	0	0	0.637853	0	0	0	TRUE	FALSE	FALSE	FALSE	FALSE	FALSE	FALSE	FALSE	FALSE
ENSG00000130700.6	GATA5	12.174	36.6243	29.2301	4.69659	53.8309	6.63561	10.9857	42.3773	72.751	0	0	0	FALSE	TRUE	TRUE	FALSE	TRUE	FALSE	FALSE	TRUE	TRUE
ENSG00000171766.11	GATM	110.106	99.0992	221.225	153.152	96.0641	364.651	24.7966	76.0209	87.3016	0	0	0	FALSE	FALSE	TRUE	FALSE	FALSE	TRUE	FALSE	FALSE	FALSE
ENSG00000117228.9	GBP1	0.0901683	1.4188	2.34399	0.835846	0.963088	6.13211	0.123396	1.57922	1.51692	0	0	0	FALSE	TRUE	TRUE	FALSE	FALSE	TRUE	FALSE	TRUE	TRUE
ENSG00000162654.8	GBP4	1.22795	0	0.643448	0.355157	0.0451946	0.412953	0	0	2.644	0	0	0	FALSE	FALSE	FALSE	FALSE	FALSE	FALSE	FALSE	FALSE	TRUE
ENSG00000215644.5	GCGR	2.4925	29.9315	13.0791	6.59744	46.8657	0.64659	14.9706	49.9443	0.307219	0	0	0	FALSE	TRUE	TRUE	FALSE	TRUE	FALSE	TRUE	TRUE	FALSE
ENSG00000084734.4	GCKR	0.66252	11.0713	4.62055	0.762444	2.92005	0.532752	5.62115	5.69464	1.80843	0	0	0	FALSE	TRUE	FALSE	FALSE	FALSE	FALSE	TRUE	TRUE	FALSE
ENSG00000124827.6	GCM2	0.0441201	0.222424	0.10914	0.110251	0.385313	0	0.144136	1.19279	0.122566	0	0	0	FALSE	FALSE	FALSE	FALSE	FALSE	FALSE	FALSE	TRUE	FALSE
ENSG00000140297.8	GCNT3	5.05423	37.2276	13.4579	4.38332	32.2117	21.8469	4.62877	62.1771	12.8896	0	0	0	FALSE	TRUE	TRUE	FALSE	TRUE	TRUE	FALSE	TRUE	TRUE
ENSG00000176928.4	GCNT4	14.8206	5.12857	3.17795	3.54102	27.7138	7.7998	9.48894	29.3054	0.566589	0	0	0	FALSE	FALSE	FALSE	FALSE	TRUE	FALSE	FALSE	TRUE	FALSE
ENSG00000137878.12	GCOM1	0.476399	0.285374	0.32742	0.752074	0.430449	1.32827	0	0.607765	0.0276954	0	0	0	FALSE	FALSE	FALSE	FALSE	FALSE	TRUE	FALSE	FALSE	FALSE
ENSG00000174500.8	GCSAM	0.0294134	1.73767	1.13046	0.500622	1.9587	0.834779	0.37829	1.263	1.32537	0	0	0	FALSE	TRUE	TRUE	FALSE	TRUE	FALSE	FALSE	TRUE	TRUE
ENSG00000107623.4	GDF10	0.936314	0	0.609346	0	0	0.635046	2.61045	0	0.582445	0	0	0	FALSE	FALSE	FALSE	FALSE	FALSE	FALSE	TRUE	FALSE	FALSE
ENSG00000130513.6	GDF15	11.1397	96.4558	37.4073	6.06946	32.9538	14.0354	8.99855	121.614	24.5679	0	0	0	FALSE	TRUE	FALSE	FALSE	FALSE	FALSE	FALSE	TRUE	FALSE
ENSG00000204183.1	GDF5OS	0.305703	1.01904	0.581069	0.027979	2.80139	0.50967	0.590687	1.00873	0.532265	0	0	0	FALSE	TRUE	FALSE	FALSE	TRUE	FALSE	FALSE	TRUE	FALSE
ENSG00000156466.8	GDF6	0.360673	3.28721	9.39267	0.195853	0.123672	4.73412	1.67867	0.752535	7.46715	0	0	0	FALSE	FALSE	TRUE	FALSE	FALSE	FALSE	FALSE	FALSE	FALSE
ENSG00000143869.5	GDF7	0.721913	1.70217	1.86968	0.838467	1.66767	1.97676	1.40356	0.931624	1.87607	0	0	0	FALSE	TRUE	TRUE	FALSE	TRUE	TRUE	TRUE	FALSE	TRUE
ENSG00000168621.10	GDNF	0.285854	1.78097	3.16247	3.10363	6.7888	0.685354	0.173753	0.0841108	4.33979	0	0	0	FALSE	FALSE	TRUE	TRUE	TRUE	FALSE	FALSE	FALSE	TRUE
ENSG00000158555.10	GDPD5	22.8326	17.917	50.0596	29.435	10.6072	71.13	25.4971	13.4992	33.1469	0	0	0	FALSE	FALSE	FALSE	FALSE	FALSE	TRUE	FALSE	FALSE	FALSE
ENSG00000162676.7	GFI1	0.210393	0.31463	1.0973	1.8973	0.820674	3.21866	0.132911	0.864713	5.15902	0	0	0	FALSE	FALSE	FALSE	TRUE	FALSE	TRUE	FALSE	FALSE	TRUE
ENSG00000151892.10	GFRA1	63.9583	43.328	28.585	46.253	43.1218	5.16669	181.572	41.3494	63.9904	0	0	0	FALSE	FALSE	FALSE	FALSE	FALSE	FALSE	TRUE	FALSE	FALSE
ENSG00000146013.6	GFRA3	33.1465	7.95138	26.3876	36.3439	15.3034	42.8542	51.4481	5.02016	6.78599	0	0	0	TRUE	FALSE	TRUE	TRUE	FALSE	TRUE	TRUE	FALSE	FALSE
ENSG00000099998.13	GGT5	0.73284	0.213692	0.209122	0	0	0.185584	3.16736	0	1.95304	0	0	0	FALSE	FALSE	FALSE	FALSE	FALSE	FALSE	TRUE	FALSE	FALSE
ENSG00000118702.5	GHRH	0.645885	0	0.0454876	1.6226	0.105055	0.0798048	0.379051	0	0.0500205	0	0	0	FALSE	FALSE	FALSE	TRUE	FALSE	FALSE	FALSE	FALSE	FALSE
ENSG00000106128.14	GHRHR	0.0882402	0	0.127365	0	0	0	1.49477	0.00809948	0.515398	0	0	0	FALSE	FALSE	FALSE	FALSE	FALSE	FALSE	TRUE	FALSE	FALSE
ENSG00000157017.11	GHRL	3.54284	0.240143	2.79295	0.562612	0.256219	0.850199	23.0967	0.509924	15.7192	0	0	0	FALSE	FALSE	FALSE	FALSE	FALSE	FALSE	TRUE	FALSE	TRUE
ENSG00000134812.3	GIF	48.9895	34.8775	12.8045	7.83909	15.6538	2.96692	56.7971	51.4097	29.5721	0	0	1	TRUE	TRUE	FALSE	FALSE	FALSE	FALSE	TRUE	TRUE	TRUE
ENSG00000133574.5	GIMAP4	0	0	0.272816	0	0	0	0	0.541498	4.39729	0	0	0	FALSE	FALSE	FALSE	FALSE	FALSE	FALSE	FALSE	FALSE	TRUE
ENSG00000171115.3	GIMAP8	0	0	0.0181829	0	0	0	0	0.272415	5.01788	0	0	0	FALSE	FALSE	FALSE	FALSE	FALSE	FALSE	FALSE	FALSE	TRUE
ENSG00000187513.8	GJA4	67.4043	13.5946	97.9993	166.291	17.5298	151.99	6.45484	7.51485	73.0316	0	0	0	TRUE	FALSE	TRUE	TRUE	FALSE	TRUE	FALSE	FALSE	TRUE
ENSG00000169562.9	GJB1	11.6977	17.7358	26.2802	12.7973	19.9752	20.8861	7.39803	19.2822	12.8184	0	0	0	FALSE	FALSE	TRUE	FALSE	FALSE	FALSE	FALSE	FALSE	FALSE
ENSG00000165474.5	GJB2	0.285854	4.00132	5.35654	2.83734	18.2654	2.35875	1.81836	4.79202	10.5521	0	0	0	FALSE	TRUE	TRUE	FALSE	TRUE	FALSE	FALSE	TRUE	TRUE
ENSG00000188910.7	GJB3	0.0901683	6.18842	2.14497	8.79852	3.30983	2.12614	0.815868	5.62951	4.75368	0	0	0	FALSE	TRUE	FALSE	TRUE	TRUE	FALSE	FALSE	TRUE	TRUE
ENSG00000180481.6	GLIPR1L2	0.642747	0.0258919	0.803563	0.945542	0.476778	1.64629	1.02448	1.0673	2.1309	0	0	0	FALSE	FALSE	FALSE	FALSE	FALSE	TRUE	FALSE	FALSE	TRUE
ENSG00000107249.17	GLIS3	75.676	133.202	69.2521	93.5335	124.821	74.6904	41.9575	133.95	40.1948	0	0	0	FALSE	TRUE	FALSE	FALSE	TRUE	FALSE	FALSE	TRUE	FALSE
ENSG00000065325.8	GLP2R	0.0601122	0.0258919	5.21141	0.0559581	0.0264663	0.0705027	0.0511942	1.40317	0.941634	0	0	0	FALSE	FALSE	TRUE	FALSE	FALSE	FALSE	FALSE	TRUE	FALSE
ENSG00000188828.7	GLRA4	0.0300561	2.78672	0.272743	0.162363	1.8419	0	1.34713	1.19766	1.4214	0	0	0	FALSE	TRUE	FALSE	FALSE	TRUE	FALSE	FALSE	FALSE	FALSE
ENSG00000120820.8	GLT8D2	3.0686	4.01608	1.4712	5.83061	7.68826	3.29832	6.11158	3.66392	3.51288	0	0	0	FALSE	FALSE	FALSE	TRUE	TRUE	FALSE	TRUE	FALSE	FALSE
ENSG00000182890.3	GLUD2	9.49179	27.7761	24.062	10.2874	33.4602	11.0418	6.7511	33.1535	38.0107	0	0	0	FALSE	TRUE	FALSE	FALSE	TRUE	FALSE	FALSE	TRUE	TRUE
ENSG00000127920.5	GNG11	0.65545	1.00213	1.03317	0.0734012	0	0.214769	1.07286	3.07795	13.3743	0	0	0	FALSE	FALSE	FALSE	FALSE	FALSE	FALSE	FALSE	FALSE	TRUE
ENSG00000125787.7	GNRH2	0.360673	12.1053	6.93169	10.6561	0.813816	0.777334	7.06837	8.31337	7.48775	0	0	1	FALSE	TRUE	TRUE	TRUE	FALSE	FALSE	TRUE	TRUE	TRUE
ENSG00000174450.7	GOLGA6L2	1.50088	1.10855	0.0818778	0.172355	0.819167	0.345772	1.16232	1.43915	0.190404	0	0	0	TRUE	TRUE	FALSE	FALSE	FALSE	FALSE	TRUE	TRUE	FALSE
ENSG00000155265.6	GOLGA7B	3.27804	0.13709	0.796041	0.855656	0.151982	0.226981	10.3818	0.816835	1.79623	0	0	0	TRUE	FALSE	FALSE	FALSE	FALSE	FALSE	TRUE	FALSE	FALSE
ENSG00000269783.1	GOLGA7B	2.88569	0	0	0.0863896	0.372373	0.401712	2.57774	0.491568	0.0500205	0	0	0	TRUE	FALSE	FALSE	FALSE	FALSE	FALSE	TRUE	FALSE	FALSE
ENSG00000186399.8	GOLGA8R	0.0300561	0.538592	0.438044	1.05596	0.283659	0.657673	0.48328	0.403136	0.59794	0	0	0	FALSE	FALSE	FALSE	TRUE	FALSE	FALSE	FALSE	FALSE	FALSE
ENSG00000261739.2	GOLGA8S	0.180337	0.39451	0.070599	0.111916	0.134012	0.0772651	0.816465	0.0589945	1.09279	0	0	0	FALSE	FALSE	FALSE	FALSE	FALSE	FALSE	FALSE	FALSE	TRUE
ENSG00000088053.7	GP6	0.182907	0.994364	0.2904	1.04572	0.361765	0.547185	0.949169	0.836633	0.27181	0	0	0	FALSE	FALSE	FALSE	TRUE	FALSE	FALSE	FALSE	FALSE	FALSE
ENSG00000186281.8	GPAT2	0.191187	1.20984	0.982063	0.478525	2.34071	0.0723708	2.04474	1.77716	0.431084	0	0	0	FALSE	TRUE	FALSE	FALSE	TRUE	FALSE	TRUE	TRUE	FALSE
ENSG00000179921.10	GPBAR1	15.5343	29.0875	9.61782	4.0593	20.7127	5.70969	71.795	40.2905	20.1965	0	0	0	FALSE	FALSE	FALSE	FALSE	FALSE	FALSE	TRUE	FALSE	FALSE
ENSG00000147257.9	GPC3	1203.54	1235.22	1038.83	1100.14	1162.95	237.995	1055.21	1284.7	1500.49	0	0	0	FALSE	FALSE	FALSE	FALSE	FALSE	FALSE	FALSE	TRUE	TRUE
ENSG00000150625.12	GPM6A	28.6585	44.7604	6.21296	27.6652	58.9152	7.25424	15.7251	49.7759	8.80797	0	0	0	FALSE	TRUE	FALSE	FALSE	TRUE	FALSE	FALSE	TRUE	FALSE
ENSG00000153292.11	GPR110	0.212964	0.111369	0.044394	0.359097	1.5692	0.0515101	0.283148	1.28514	0.0472197	0	0	0	FALSE	FALSE	FALSE	FALSE	TRUE	FALSE	FALSE	TRUE	FALSE
ENSG00000153294.7	GPR115	5.98079	13.2966	48.0261	3.52055	2.07346	33.6189	1.16186	7.27736	32.7404	1	0	0	TRUE	TRUE	TRUE	TRUE	FALSE	TRUE	FALSE	TRUE	TRUE
ENSG00000069122.14	GPR116	0.0460482	0.0598338	0.509121	0	0.0619156	0	0.275449	2.07272	5.81433	0	0	0	FALSE	FALSE	FALSE	FALSE	FALSE	FALSE	FALSE	TRUE	TRUE
ENSG00000112414.10	GPR126	191.591	536.381	223.984	138.921	521.512	237.357	81.557	500.647	138.599	1	0	0	TRUE	TRUE	TRUE	FALSE	TRUE	TRUE	FALSE	TRUE	FALSE
ENSG00000183484.7	GPR132	0.135574	1.07708	1.23077	0.950653	0.104892	0.0515101	1.02367	1.89936	8.03885	0	0	1	FALSE	TRUE	TRUE	FALSE	FALSE	FALSE	TRUE	TRUE	TRUE
ENSG00000111452.8	GPR133	32.9639	27.4702	17.4895	25.933	19.6849	10.8507	25.763	33.7975	26.1608	0	0	1	TRUE	TRUE	FALSE	TRUE	TRUE	FALSE	TRUE	TRUE	TRUE
ENSG00000173302.5	GPR148	0.290996	0.555599	0.218322	0.027979	0	0	2.85119	1.02362	6.20691	0	0	0	FALSE	FALSE	FALSE	FALSE	FALSE	FALSE	TRUE	FALSE	TRUE
ENSG00000204882.3	GPR20	0.920322	3.96423	1.86839	0.583441	7.84035	0.262391	0.868414	4.13191	0.184271	0	0	0	FALSE	TRUE	TRUE	FALSE	TRUE	FALSE	FALSE	TRUE	FALSE
ENSG00000188394.6	GPR21	0.0306988	1.13756	0.223534	0.609732	0.122315	0.277168	0.186351	0.914812	0.238005	0	0	0	FALSE	TRUE	FALSE	FALSE	FALSE	FALSE	FALSE	FALSE	FALSE
ENSG00000170075.8	GPR37L1	2.17659	1.00729	0.445511	1.42439	2.32525	0.452389	1.04491	1.40022	1.64569	0	0	0	TRUE	FALSE	FALSE	TRUE	TRUE	FALSE	FALSE	TRUE	TRUE
ENSG00000177464.4	GPR4	0.0300561	0.0258919	0.539233	0.027979	0.234361	0.025755	0.0306396	0.145795	3.82033	0	0	0	FALSE	FALSE	FALSE	FALSE	FALSE	FALSE	FALSE	FALSE	TRUE
ENSG00000102195.7	GPR50	0.120224	1.24533	0.140587	1.99969	2.86417	0.0515101	3.94519	0.957374	3.59954	0	0	0	FALSE	TRUE	FALSE	TRUE	TRUE	FALSE	TRUE	FALSE	TRUE
ENSG00000123901.4	GPR83	2.09894	1.67591	5.34571	0.28754	1.75484	6.6812	4.16638	1.7211	2.21295	0	0	0	FALSE	FALSE	FALSE	FALSE	FALSE	TRUE	FALSE	FALSE	FALSE
ENSG00000013588.5	GPRC5A	4.16494	65.1258	54.1879	1.89851	2.84186	1.49185	4.98844	41.7333	20.3303	0	0	0	FALSE	TRUE	TRUE	FALSE	FALSE	FALSE	FALSE	TRUE	TRUE
ENSG00000154016.9	GRAP	0.0601122	0.333609	0.617338	0.0559581	0.0264663	0.025755	0.0511942	0.436923	2.2144	0	0	0	FALSE	FALSE	FALSE	FALSE	FALSE	FALSE	FALSE	FALSE	TRUE
ENSG00000100351.12	GRAP2	1.29933	1.46024	1.02634	3.3882	4.16353	0.256693	12.8906	1.60529	4.34543	0	0	0	FALSE	FALSE	FALSE	FALSE	FALSE	FALSE	TRUE	FALSE	FALSE
ENSG00000141449.10	GREB1L	67.0042	58.4526	32.4668	38.8557	59.3205	24.015	55.9531	79.9732	44.2523	0	0	0	FALSE	FALSE	FALSE	FALSE	FALSE	FALSE	FALSE	TRUE	FALSE
ENSG00000125675.13	GRIA3	5.95209	98.8501	54.4078	3.89521	63.0447	8.97789	34.2152	134.352	71.0953	0	0	0	FALSE	TRUE	FALSE	FALSE	FALSE	FALSE	FALSE	TRUE	FALSE
ENSG00000164418.15	GRIK2	18.2771	22.0319	5.05677	13.2507	16.4625	5.19679	44.4558	25.3166	11.1065	0	0	0	FALSE	FALSE	FALSE	FALSE	FALSE	FALSE	TRUE	FALSE	FALSE
ENSG00000116032.5	GRIN3B	2.53726	3.29844	1.21719	0.446822	8.04935	2.86166	2.18739	4.97204	0.105411	0	0	0	FALSE	FALSE	FALSE	FALSE	TRUE	FALSE	FALSE	TRUE	FALSE
ENSG00000272647.1	GS1-259H13.10	0.0300561	1.78304	0.181932	0.165511	1.0702	0.158313	0.278722	1.28743	0.49358	0	0	0	FALSE	TRUE	FALSE	FALSE	TRUE	FALSE	FALSE	TRUE	FALSE
ENSG00000148180.12	GSN	123.412	358.267	549.66	98.1559	299.923	380.08	71.9582	410.152	575.481	0	0	0	FALSE	FALSE	TRUE	FALSE	FALSE	FALSE	FALSE	FALSE	TRUE
ENSG00000148834.8	GSTO1	99.9128	311.739	162.499	92.5749	274.667	171.77	86.2876	329.577	113.593	0	0	0	FALSE	TRUE	FALSE	FALSE	FALSE	FALSE	FALSE	TRUE	FALSE
ENSG00000048545.9	GUCA1A	1.28863	4.12772	3.25104	0.201576	4.64258	3.23699	1.46779	7.70248	3.03949	0	0	0	FALSE	FALSE	FALSE	FALSE	FALSE	FALSE	FALSE	TRUE	FALSE
ENSG00000112599.8	GUCA1B	1.21067	4.54643	0.946982	1.32044	6.07534	1.94807	2.82536	4.5425	0.646508	0	0	0	FALSE	TRUE	FALSE	FALSE	TRUE	FALSE	FALSE	TRUE	FALSE
ENSG00000197273.3	GUCA2A	0	0.744242	10.5242	0	0.297741	5.66102	0.0612792	0.0175237	28.5194	0	0	0	FALSE	FALSE	TRUE	FALSE	FALSE	TRUE	FALSE	FALSE	TRUE
ENSG00000044012.3	GUCA2B	1.11208	0.131641	21.403	0.0575931	0.00876756	14.2506	2.69153	0.148164	50.0349	0	0	0	FALSE	FALSE	TRUE	FALSE	FALSE	TRUE	FALSE	FALSE	TRUE
ENSG00000152402.6	GUCY1A2	162.112	304.755	166.403	97.7064	287.184	124.892	184.509	330.203	203.332	1	0	1	TRUE	TRUE	TRUE	FALSE	TRUE	TRUE	TRUE	TRUE	TRUE
ENSG00000105697.3	HAMP	0	0.102818	0	0.238883	0.0263027	0.0723708	0.359177	0.0262855	1.09218	0	0	0	FALSE	FALSE	FALSE	FALSE	FALSE	FALSE	FALSE	FALSE	TRUE
ENSG00000113196.2	HAND1	0.0754616	1.9913	13.4269	0.0559581	0.736574	0.840162	0.113043	1.56622	25.6774	0	0	0	FALSE	TRUE	TRUE	FALSE	FALSE	FALSE	FALSE	TRUE	TRUE
ENSG00000116882.10	HAO2	0.0601122	0.0258919	1.99894	0.606013	0.333789	1.45768	0.0306396	2.68148	0.787607	0	0	0	FALSE	FALSE	TRUE	FALSE	FALSE	TRUE	FALSE	TRUE	FALSE
ENSG00000145681.6	HAPLN1	11.2848	15.2703	14.6579	1.25602	18.674	19.0377	13.9158	13.4648	31.3292	0	0	1	FALSE	TRUE	TRUE	FALSE	TRUE	TRUE	TRUE	TRUE	TRUE
ENSG00000132702.8	HAPLN2	0.106803	2.15643	0.026205	0.0663744	0.902053	0.0884017	0.0306396	0.0899122	0.0276954	0	0	0	FALSE	TRUE	FALSE	FALSE	FALSE	FALSE	FALSE	FALSE	FALSE
ENSG00000113249.8	HAVCR1	10.3446	17.8316	24.2447	0.139895	0.157717	0.262445	4.43126	11.9798	1.06047	0	0	0	FALSE	TRUE	TRUE	FALSE	FALSE	FALSE	FALSE	TRUE	FALSE
ENSG00000135077.4	HAVCR2	0.180337	1.87651	0.134239	0.515068	1.28909	0.0772651	0.99032	0.617196	3.43001	0	0	0	FALSE	TRUE	FALSE	FALSE	TRUE	FALSE	FALSE	FALSE	TRUE
ENSG00000113070.6	HBEGF	3.46696	8.04522	11.504	4.00703	3.31873	5.85953	6.57254	4.05483	9.45942	0	0	0	FALSE	FALSE	TRUE	FALSE	FALSE	FALSE	FALSE	FALSE	FALSE
ENSG00000255398.2	HCAR3	0.15028	2.03485	0.416311	0.0839371	0.0529326	0.0595513	0.0919187	0.520002	0.0553908	0	0	0	FALSE	TRUE	FALSE	FALSE	FALSE	FALSE	FALSE	FALSE	FALSE
ENSG00000206344.6	HCG27	0.858281	0.461906	0.272064	0.854663	1.67302	0.646199	0.421217	0.416846	0.511606	0	0	0	FALSE	FALSE	FALSE	FALSE	TRUE	FALSE	FALSE	FALSE	FALSE
ENSG00000137252.5	HCRTR2	0.0601122	0.0697724	0.234623	0.0559581	0.270517	0.025755	0.153383	0.0251163	1.26076	0	0	0	FALSE	FALSE	FALSE	FALSE	FALSE	FALSE	FALSE	FALSE	TRUE
ENSG00000187105.4	HEATR4	0.65545	2.74799	0.54457	0.53375	2.41257	1.47031	0.870561	2.46438	2.06916	0	0	0	FALSE	TRUE	FALSE	FALSE	FALSE	FALSE	FALSE	FALSE	FALSE
ENSG00000165478.6	HEPACAM	0.0601122	0.2658	0.026205	1.37182	0.49264	0.025755	0.28946	0.0575142	0.237782	0	0	0	FALSE	FALSE	FALSE	TRUE	FALSE	FALSE	FALSE	FALSE	FALSE
ENSG00000114315.3	HES1	46.0428	69.541	42.2416	53.8973	69.1486	37.7277	23.3643	84.4851	38.4298	0	0	0	FALSE	FALSE	FALSE	FALSE	FALSE	FALSE	FALSE	TRUE	FALSE
ENSG00000188290.6	HES4	11.331	40.6607	27.4115	15.2981	30.3631	17.59	3.66558	40.5258	19.3734	0	0	0	FALSE	TRUE	TRUE	FALSE	TRUE	TRUE	FALSE	TRUE	TRUE
ENSG00000163909.6	HEYL	7.55478	1.43285	10.2645	17.2101	1.69585	30.4434	1.04967	0.439705	4.75818	0	0	0	FALSE	FALSE	FALSE	FALSE	FALSE	TRUE	FALSE	FALSE	FALSE
ENSG00000010704.14	HFE	0.562711	1.32539	3.09963	0.198306	4.50007	0.305137	1.5042	2.2665	2.38388	0	0	0	FALSE	FALSE	TRUE	FALSE	TRUE	FALSE	FALSE	FALSE	FALSE
ENSG00000152804.6	HHEX	94.1176	337.383	204.929	43.8561	254.177	92.293	85.7898	427.104	266.854	0	0	0	FALSE	TRUE	TRUE	FALSE	TRUE	FALSE	FALSE	TRUE	TRUE
ENSG00000182218.5	HHIPL1	0.496247	0.419071	4.57518	13.8532	4.58653	2.65949	0.888249	3.75829	0.289935	0	0	0	FALSE	FALSE	TRUE	TRUE	TRUE	FALSE	FALSE	TRUE	FALSE
ENSG00000114455.9	HHLA2	1.19661	0.0772394	0.490136	0.027979	0.062622	0.0615531	0.0306396	0.667607	0.0943367	0	0	0	TRUE	FALSE	FALSE	FALSE	FALSE	FALSE	FALSE	FALSE	FALSE
ENSG00000184357.3	HIST1H1B	0.807734	3.48489	1.61601	2.00577	2.32694	0.898063	0.369282	1.57042	1.23595	0	0	0	FALSE	TRUE	FALSE	FALSE	FALSE	FALSE	FALSE	FALSE	FALSE
ENSG00000124575.5	HIST1H1D	0.45534	3.65405	1.40121	0.889997	2.60102	0.845542	0.277295	2.69573	1.09236	0	0	0	FALSE	TRUE	FALSE	FALSE	TRUE	FALSE	FALSE	TRUE	FALSE
ENSG00000182572.2	HIST1H3I	0.196329	1.46471	0.56313	0.701654	0.868304	0.618862	0.193937	0.911074	0.491108	0	0	0	FALSE	TRUE	FALSE	FALSE	FALSE	FALSE	FALSE	FALSE	FALSE
ENSG00000124529.3	HIST1H4B	0.102947	1.06981	0.0480964	0.397432	0.307687	0	0.32342	0	0.138069	0	0	0	FALSE	TRUE	FALSE	FALSE	FALSE	FALSE	FALSE	FALSE	FALSE
ENSG00000184260.4	HIST2H2AC	0.636962	1.93398	1.01389	1.53439	1.61731	1.01245	0.429456	1.34199	1.13062	0	0	0	FALSE	TRUE	FALSE	FALSE	FALSE	FALSE	FALSE	FALSE	FALSE
ENSG00000156510.11	HKDC1	13.4168	23.1814	7.04516	0.174781	8.08237	0.912237	10.1564	26.9291	2.08047	0	0	0	TRUE	TRUE	FALSE	FALSE	FALSE	FALSE	FALSE	TRUE	FALSE
ENSG00000237541.3	HLA-DQA2	1.90125	0.22224	0.745736	0.31083	0.0180778	0.0087643	7.89209	0	0.778353	0	0	0	FALSE	FALSE	FALSE	FALSE	FALSE	FALSE	TRUE	FALSE	FALSE
ENSG00000179344.12	HLA-DQB1	1.23287	0.806056	1.16275	0.211482	1.11731	0.879586	5.32622	0.786684	1.69696	0	0	0	FALSE	FALSE	FALSE	FALSE	FALSE	FALSE	TRUE	FALSE	FALSE
ENSG00000232629.4	HLA-DQB2	0.485964	0.420262	0.273323	0.10138	0.814353	0.146119	2.42649	0.199992	0.316105	0	0	0	FALSE	FALSE	FALSE	FALSE	FALSE	FALSE	TRUE	FALSE	FALSE
ENSG00000204632.7	HLA-G	0.15028	1.40595	1.44535	0.517437	1.15219	4.11686	1.7341	3.70116	1.50651	0	0	1	FALSE	TRUE	TRUE	FALSE	FALSE	TRUE	TRUE	TRUE	TRUE
ENSG00000134240.7	HMGCS2	71.0745	539.982	240.64	17.0764	339.034	58.3113	101.176	782.716	276.19	1	0	1	TRUE	TRUE	TRUE	FALSE	TRUE	TRUE	TRUE	TRUE	TRUE
ENSG00000105996.5	HOXA2	12.7457	10.8604	0.449089	12.7332	15.5197	2.3363	12.2628	9.44329	1.2665	0	0	0	TRUE	TRUE	FALSE	TRUE	TRUE	FALSE	TRUE	TRUE	FALSE
ENSG00000105997.18	HOXA3	26.1648	14.5288	1.38758	20.7057	17.5344	1.17863	14.829	14.8	0.911573	0	0	0	TRUE	TRUE	FALSE	TRUE	TRUE	FALSE	TRUE	TRUE	FALSE
ENSG00000197576.9	HOXA4	0.961152	1.04438	0.0625952	2.57931	1.68256	0.227334	3.77645	2.20644	0.0276954	0	0	0	FALSE	TRUE	FALSE	TRUE	TRUE	FALSE	TRUE	TRUE	FALSE
ENSG00000106004.4	HOXA5	1.67728	2.64847	0	1.62802	2.46384	0.0087643	2.17843	1.49635	0.0400164	0	0	0	TRUE	TRUE	FALSE	TRUE	TRUE	FALSE	TRUE	TRUE	FALSE
ENSG00000120094.6	HOXB1	0.0601122	0.685639	0.026205	0.027979	0.0264663	0.025755	2.51193	0.37559	0.0276954	0	0	0	FALSE	FALSE	FALSE	FALSE	FALSE	FALSE	TRUE	FALSE	FALSE
ENSG00000120093.7	HOXB3	8.33348	6.68208	1.09553	9.37804	6.02356	0.131668	13.6061	4.70782	1.6877	0	0	0	FALSE	FALSE	FALSE	FALSE	FALSE	FALSE	TRUE	FALSE	FALSE
ENSG00000257017.4	HP	0.177123	0.922343	1.32392	0.266892	0.267532	0.855978	1.17119	0.573592	1.12476	0	0	0	FALSE	FALSE	TRUE	FALSE	FALSE	FALSE	TRUE	FALSE	TRUE
ENSG00000158104.7	HPD	0.947088	0.909819	0.520838	2.02944	1.12725	0.382051	0.279526	0.676893	0.237776	0	0	0	FALSE	FALSE	FALSE	TRUE	FALSE	FALSE	FALSE	FALSE	FALSE
ENSG00000110169.6	HPX	33.838	7.90346	86.2821	8.20725	4.4079	7.99745	18.1262	5.60066	23.542	0	0	0	TRUE	FALSE	TRUE	FALSE	FALSE	FALSE	FALSE	FALSE	FALSE
ENSG00000168004.5	HRASLS5	21.174	5.28807	23.218	41.1498	6.27363	33.3505	2.26013	3.28233	7.95397	0	0	0	FALSE	FALSE	FALSE	TRUE	FALSE	TRUE	FALSE	FALSE	FALSE
ENSG00000113905.4	HRG	0.300561	2.29747	2.88837	0.608281	0.741825	0.111061	0.173753	0.0922103	0.110782	0	0	0	FALSE	TRUE	TRUE	FALSE	FALSE	FALSE	FALSE	FALSE	FALSE
ENSG00000196639.6	HRH1	1.00006	0.0171363	0.034215	0.0191977	0.0786926	0	1.4259	0	1.85094	0	0	0	FALSE	FALSE	FALSE	FALSE	FALSE	FALSE	FALSE	FALSE	TRUE
ENSG00000197915.5	HRNR	0.0460482	0.198315	1.6781	0.205906	0.892456	1.67857	1.21527	0.527479	2.69028	0	0	0	FALSE	FALSE	TRUE	FALSE	FALSE	TRUE	TRUE	FALSE	TRUE
ENSG00000226742.3	HSBP1L1	2.56498	5.46812	1.89084	2.20446	6.19402	3.04094	3.01919	8.32809	2.35932	0	0	0	FALSE	FALSE	FALSE	FALSE	FALSE	FALSE	FALSE	TRUE	FALSE
ENSG00000176387.6	HSD11B2	25.545	52.9171	43.0368	21.1362	56.4691	25.7516	37.6284	61.5043	40.5595	0	0	0	FALSE	TRUE	FALSE	FALSE	TRUE	FALSE	FALSE	TRUE	FALSE
ENSG00000170509.7	HSD17B13	0.105518	1.92759	1.29122	0.120184	1.81614	0.74071	0.133749	1.48949	1.73456	0	0	0	FALSE	TRUE	TRUE	FALSE	TRUE	FALSE	FALSE	TRUE	TRUE
ENSG00000086696.6	HSD17B2	0.556359	2.57157	28.7806	0.27979	2.6554	12.471	5.62923	6.74733	15.111	0	0	1	FALSE	TRUE	TRUE	FALSE	TRUE	TRUE	TRUE	TRUE	TRUE
ENSG00000130948.5	HSD17B3	0.120224	0.271186	0.207068	0.650663	1.90993	0.324911	1.58299	1.32766	0.825707	0	0	0	FALSE	FALSE	FALSE	FALSE	TRUE	FALSE	TRUE	TRUE	FALSE
ENSG00000102878.11	HSF4	0.120224	3.12342	4.72087	0.148163	0.0529326	1.49003	1.19088	2.17099	1.66026	0	0	0	FALSE	TRUE	TRUE	FALSE	FALSE	FALSE	FALSE	TRUE	FALSE
ENSG00000196684.8	HSH2D	0.289068	1.4033	0.980746	0.542695	1.58293	0.114157	0.0818338	0.305291	4.78334	0	0	0	FALSE	FALSE	FALSE	FALSE	FALSE	FALSE	FALSE	FALSE	TRUE
ENSG00000173110.6	HSPA6	0.0761043	1.92329	0.0785969	0	0.0522822	0.403102	0.0302549	1.54448	0.51292	0	0	0	FALSE	TRUE	FALSE	FALSE	FALSE	FALSE	FALSE	FALSE	FALSE
ENSG00000152137.2	HSPB8	120.978	103.643	62.3714	172.531	97.9628	73.4506	42.7896	101.601	26.7148	0	0	0	TRUE	TRUE	FALSE	TRUE	FALSE	FALSE	FALSE	TRUE	FALSE
ENSG00000142798.12	HSPG2	826.66	1720.32	994.762	818.435	1696.44	873.778	410.433	1811.84	1198.65	0	0	0	FALSE	TRUE	FALSE	FALSE	TRUE	FALSE	FALSE	TRUE	FALSE
ENSG00000164270.13	HTR4	0.0300561	0	1.07319	0	0.0534194	0	0.124234	0	0	0	0	0	FALSE	FALSE	TRUE	FALSE	FALSE	FALSE	FALSE	FALSE	FALSE
ENSG00000170801.5	HTRA3	0.406079	3.55625	7.71839	4.20278	6.68522	1.19286	7.79799	11.4774	8.20701	0	0	1	FALSE	FALSE	TRUE	TRUE	TRUE	FALSE	TRUE	TRUE	TRUE
ENSG00000108622.6	ICAM2	0.661801	0.6644	3.12351	1.30744	0.424332	1.85795	1.75248	0.308247	10.4751	0	0	0	FALSE	FALSE	TRUE	FALSE	FALSE	TRUE	TRUE	FALSE	TRUE
ENSG00000125968.7	ID1	97.2842	1329.62	308.694	102.711	1163.58	209.762	66.7891	1242.97	388.323	0	0	0	FALSE	TRUE	TRUE	FALSE	TRUE	FALSE	FALSE	TRUE	TRUE
ENSG00000115738.5	ID2	221.783	648.027	283.384	284.326	721.573	383.829	99.7886	663.566	264.356	0	0	0	FALSE	TRUE	FALSE	FALSE	TRUE	FALSE	FALSE	TRUE	FALSE
ENSG00000117318.8	ID3	135.927	979.919	233.331	148.818	1100.95	188.077	62.9259	902.316	235.691	0	0	0	FALSE	TRUE	FALSE	FALSE	TRUE	FALSE	FALSE	TRUE	FALSE
ENSG00000188483.6	IER5L	1.74639	9.05131	4.5321	6.45285	12.3445	6.52864	4.61828	13.3021	3.33668	0	0	0	FALSE	FALSE	FALSE	FALSE	TRUE	FALSE	FALSE	TRUE	FALSE
ENSG00000204010.3	IFIT1B	0	0.0702087	0.645754	1.38314	0.569536	0.42386	1.78922	0.80699	1.02043	0	0	0	FALSE	FALSE	FALSE	TRUE	FALSE	FALSE	TRUE	FALSE	TRUE
ENSG00000244242.1	IFITM10	4.16668	3.37668	3.38057	4.10215	4.98857	3.28685	14.6275	6.48664	2.85826	0	0	0	FALSE	FALSE	FALSE	FALSE	FALSE	FALSE	TRUE	FALSE	FALSE
ENSG00000185201.12	IFITM2	17.3832	105.62	30.2162	22.7474	108.164	41.4514	5.95084	110.954	32.7281	0	0	0	FALSE	TRUE	FALSE	FALSE	TRUE	FALSE	FALSE	TRUE	FALSE
ENSG00000142089.11	IFITM3	41.7331	206.554	88.9078	59.855	230.787	120.792	22.5467	219.907	80.4347	0	0	0	FALSE	FALSE	FALSE	FALSE	TRUE	FALSE	FALSE	FALSE	FALSE
ENSG00000184995.6	IFNE	4.67968	2.43993	0.5162	3.14875	2.39584	2.23532	5.00143	2.84335	2.336	0	0	0	TRUE	FALSE	FALSE	FALSE	FALSE	FALSE	TRUE	FALSE	FALSE
ENSG00000167244.13	IGF2	4598.36	1464.08	3805.22	7869.44	1795.98	5868.05	1022.46	1114.78	1839.19	0	0	0	FALSE	FALSE	FALSE	TRUE	FALSE	TRUE	FALSE	FALSE	FALSE
ENSG00000099769.5	IGFALS	0.180337	1.81701	0.67982	0.524666	3.96296	1.74179	16.1932	4.73052	0.543275	0	0	0	FALSE	TRUE	FALSE	FALSE	TRUE	TRUE	TRUE	TRUE	FALSE
ENSG00000141753.5	IGFBP4	16.0641	67.3697	27.6782	13.5784	75.6122	14.525	10.4575	91.6175	72.5395	0	0	0	FALSE	FALSE	FALSE	FALSE	TRUE	FALSE	FALSE	TRUE	TRUE
ENSG00000163453.7	IGFBP7	42.2535	100.428	108.457	3.76524	62.7721	10.2557	36.1215	138.611	78.5916	1	0	1	TRUE	TRUE	TRUE	FALSE	TRUE	FALSE	TRUE	TRUE	TRUE
ENSG00000216588.4	IGSF23	0.520594	2.35691	0.351149	0.321584	3.05842	0.407065	0.773735	5.37332	0.560826	0	0	0	FALSE	TRUE	FALSE	FALSE	TRUE	FALSE	FALSE	TRUE	FALSE
ENSG00000163501.6	IHH	25.4517	10.3103	28.6379	1.62512	8.76901	1.65913	36.8889	16.8059	82.7059	0	0	0	FALSE	FALSE	FALSE	FALSE	FALSE	FALSE	FALSE	FALSE	TRUE
ENSG00000095752.2	IL11	1.58968	2.51874	19.3786	3.45338	3.92951	9.2464	3.31284	5.64277	3.96618	0	0	0	FALSE	FALSE	TRUE	FALSE	FALSE	TRUE	FALSE	TRUE	FALSE
ENSG00000123496.3	IL13RA2	0.0300561	0	0.299467	0.229832	0	0	1.54275	0	1.53016	0	0	0	FALSE	FALSE	FALSE	FALSE	FALSE	FALSE	TRUE	FALSE	TRUE
ENSG00000172349.12	IL16	0.211035	0.275081	0.344625	0.247451	0.0692788	0.116344	1.33724	0.547266	1.39054	0	0	0	FALSE	FALSE	FALSE	FALSE	FALSE	FALSE	TRUE	FALSE	TRUE
ENSG00000115590.9	IL1R2	0.0300561	0.317209	1.03553	0.027979	0.487451	0.496396	0.103109	0.984527	0.877488	0	0	0	FALSE	FALSE	TRUE	FALSE	FALSE	FALSE	FALSE	FALSE	FALSE
ENSG00000196083.5	IL1RAP	36.0006	53.9426	39.083	30.8377	66.3885	25.4942	45.9619	57.9585	36.7153	0	0	0	FALSE	TRUE	FALSE	FALSE	TRUE	FALSE	TRUE	TRUE	FALSE
ENSG00000142677.3	IL22RA1	0.15028	0.0517838	3.36945	2.4196	0.116205	0.475919	7.753	0.5605	1.64883	0	0	0	FALSE	FALSE	TRUE	TRUE	FALSE	FALSE	TRUE	FALSE	FALSE
ENSG00000110944.4	IL23A	3.38012	0.787495	7.74	2.48333	1.66528	6.8932	1.66446	3.29565	2.93768	0	0	0	FALSE	FALSE	TRUE	FALSE	FALSE	TRUE	FALSE	FALSE	FALSE
ENSG00000008517.12	IL32	11.9562	6.11469	56.6267	11.7278	5.40858	57.1171	2.58613	5.37884	24.6966	1	0	0	TRUE	TRUE	TRUE	TRUE	FALSE	TRUE	FALSE	FALSE	TRUE
ENSG00000137033.7	IL33	0	8.01743	0.168337	0.0275254	2.02993	0	0.0911152	16.066	0	0	0	0	FALSE	TRUE	FALSE	FALSE	TRUE	FALSE	FALSE	TRUE	FALSE
ENSG00000185291.6	IL3RA	0.194401	0.966256	0.635868	0.39967	1.1394	0.60076	0.766457	1.202	0.72713	0	0	0	FALSE	FALSE	FALSE	FALSE	TRUE	FALSE	FALSE	TRUE	FALSE
ENSG00000175189.3	INHBC	0.0300561	0.991262	0.026205	0.027979	0.0264663	0.025755	0.0306396	1.49711	2.58926	0	0	0	FALSE	FALSE	FALSE	FALSE	FALSE	FALSE	FALSE	TRUE	TRUE
ENSG00000241644.2	INMT	6.09356	7.46639	8.32541	2.22555	3.54283	4.93962	10.1746	6.43202	7.6862	1	0	1	TRUE	TRUE	TRUE	FALSE	FALSE	TRUE	TRUE	TRUE	TRUE
ENSG00000188487.7	INSC	0.38245	3.12308	0.626618	1.03167	4.02287	0.332506	3.30896	4.21151	1.52782	0	0	0	FALSE	TRUE	FALSE	FALSE	TRUE	FALSE	TRUE	TRUE	FALSE
ENSG00000248099.3	INSL3	0.122153	2.47995	0.336499	1.12215	1.73779	0.762259	0.848562	1.23624	0.57766	0	0	0	FALSE	TRUE	FALSE	TRUE	TRUE	FALSE	FALSE	TRUE	FALSE
ENSG00000168348.3	INSM2	0.305703	0.0258919	0.026205	0.027979	0.062622	0.025755	2.64195	0.0251163	1.62966	0	0	0	FALSE	FALSE	FALSE	FALSE	FALSE	FALSE	TRUE	FALSE	TRUE
ENSG00000250588.2	IQCJ-SCHIP1	3.12039	0.590495	0.894191	0.97578	0.302766	0.450338	0.838206	0.657694	1.48418	0	0	0	TRUE	FALSE	FALSE	FALSE	FALSE	FALSE	FALSE	FALSE	FALSE
ENSG00000164675.6	IQUB	2.41027	4.79529	6.37145	4.63795	4.18008	3.78943	7.46724	3.04355	6.83948	0	0	0	FALSE	FALSE	FALSE	FALSE	FALSE	FALSE	TRUE	FALSE	TRUE
ENSG00000137265.10	IRF4	0.985991	0.051535	0.235448	1.59211	0.478412	0.267392	0.869218	0.292399	0.0276954	0	0	0	FALSE	FALSE	FALSE	TRUE	FALSE	FALSE	FALSE	FALSE	FALSE
ENSG00000128604.14	IRF5	0.564714	3.25677	2.67144	2.00133	4.06752	4.92792	3.68385	4.44533	1.5027	0	0	0	FALSE	TRUE	FALSE	FALSE	TRUE	TRUE	TRUE	TRUE	FALSE
ENSG00000140968.6	IRF8	3.12527	29.3527	6.53907	3.30888	17.5839	9.12396	2.0138	53.8178	8.15517	0	0	0	FALSE	TRUE	TRUE	FALSE	TRUE	TRUE	FALSE	TRUE	TRUE
ENSG00000159556.5	ISL2	0.566	0.829374	2.28019	1.52398	0.0806998	1.26472	3.67141	0.349096	6.78273	0	0	0	FALSE	FALSE	TRUE	TRUE	FALSE	TRUE	TRUE	FALSE	TRUE
ENSG00000175329.8	ISX	45.1621	237.824	32.8987	18.4947	205.448	31.9562	82.5795	281.616	32.0955	0	0	0	FALSE	TRUE	FALSE	FALSE	TRUE	FALSE	FALSE	TRUE	FALSE
ENSG00000137809.12	ITGA11	4.06207	37.6339	26.1729	4.43571	12.2628	1.86354	2.76727	33.0071	6.09019	0	0	0	FALSE	TRUE	TRUE	FALSE	TRUE	FALSE	FALSE	TRUE	FALSE
ENSG00000164171.6	ITGA2	7.69043	21.1011	81.2667	16.4391	13.3137	42.5053	3.38522	11.5191	50.7976	0	0	0	FALSE	FALSE	TRUE	FALSE	FALSE	FALSE	FALSE	FALSE	FALSE
ENSG00000005961.13	ITGA2B	1.91796	9.77465	1.09412	0.73452	13.7011	2.88154	3.65479	7.37314	1.77164	0	0	0	FALSE	FALSE	FALSE	FALSE	TRUE	FALSE	FALSE	FALSE	FALSE
ENSG00000161638.6	ITGA5	102.493	306.801	211.858	77.6529	232.216	226.861	36.8429	294.372	169.237	0	0	0	FALSE	TRUE	FALSE	FALSE	FALSE	FALSE	FALSE	TRUE	FALSE
ENSG00000005844.13	ITGAL	1.27336	4.88486	0.198943	0.525132	7.6741	1.39226	1.63178	2.33528	2.29926	0	0	0	FALSE	TRUE	FALSE	FALSE	TRUE	FALSE	FALSE	TRUE	TRUE
ENSG00000169896.12	ITGAM	0.0601122	0.29087	0.763683	4.18554	0.062622	2.90785	0.185932	0.0601637	0.870712	0	0	0	FALSE	FALSE	FALSE	TRUE	FALSE	TRUE	FALSE	FALSE	FALSE
ENSG00000115221.6	ITGB6	7.64737	18.193	13.8165	5.02519	10.4962	7.62197	1.06102	22.2358	12.9783	1	0	0	TRUE	TRUE	TRUE	FALSE	TRUE	TRUE	FALSE	TRUE	TRUE
ENSG00000055957.6	ITIH1	3.94351	0.0258919	2.49038	0.103952	0.478412	0.025755	16.5851	1.06778	2.50955	0	0	0	FALSE	FALSE	FALSE	FALSE	FALSE	FALSE	TRUE	FALSE	FALSE
ENSG00000151655.13	ITIH2	3.45501	5.23781	25.6848	0.365093	2.82539	17.6058	6.04328	9.95709	30.427	0	0	0	FALSE	FALSE	TRUE	FALSE	FALSE	TRUE	FALSE	FALSE	TRUE
ENSG00000162267.8	ITIH3	0.485321	0.36755	1.81864	0.349792	0.451946	0.884532	0.0310584	0.0700947	1.42463	0	0	0	FALSE	FALSE	TRUE	FALSE	FALSE	FALSE	FALSE	FALSE	TRUE
ENSG00000158764.6	ITLN2	6.85797	8.91722	45.5146	5.73212	9.11431	18.5609	2.18601	8.58051	62.0656	0	0	0	FALSE	FALSE	TRUE	FALSE	FALSE	FALSE	FALSE	FALSE	TRUE
ENSG00000143772.5	ITPKB	14.2672	19.9298	13.2793	22.3148	15.8692	14.6493	7.2781	13.3527	42.9603	0	0	0	FALSE	FALSE	FALSE	FALSE	FALSE	FALSE	FALSE	FALSE	TRUE
ENSG00000149596.6	JPH2	12.3159	3.01023	8.52728	10.6071	6.0446	3.3195	3.68388	3.2645	1.29129	0	0	0	TRUE	FALSE	TRUE	TRUE	FALSE	FALSE	FALSE	FALSE	FALSE
ENSG00000171223.4	JUNB	11.0079	10.645	65.3358	8.23397	5.86766	56.2169	22.2287	9.83886	50.9967	0	0	0	FALSE	FALSE	TRUE	FALSE	FALSE	TRUE	FALSE	FALSE	TRUE
ENSG00000146049.1	KAAG1	0.0441201	0.550134	0.956028	0.369114	0.249299	1.59863	0.0820675	0.653177	1.3937	0	0	0	FALSE	FALSE	FALSE	FALSE	FALSE	TRUE	FALSE	FALSE	TRUE
ENSG00000184408.5	KCND2	16.3062	23.0546	1.45477	6.72103	16.4323	0.285879	23.1011	34.5763	1.1439	0	0	0	FALSE	TRUE	FALSE	FALSE	FALSE	FALSE	TRUE	TRUE	FALSE
ENSG00000180509.7	KCNE1	1.6625	3.35713	0.790397	3.26526	1.49186	0.641322	2.27589	1.90575	1.56997	0	0	1	TRUE	TRUE	FALSE	TRUE	TRUE	FALSE	TRUE	TRUE	TRUE
ENSG00000175538.6	KCNE3	0.466191	0.601081	4.22662	8.09151	1.39513	3.34352	5.63087	1.24331	13.5271	0	0	0	FALSE	FALSE	TRUE	TRUE	FALSE	FALSE	TRUE	FALSE	TRUE
ENSG00000162975.3	KCNF1	1.41827	0.103568	11.232	3.93062	0.666278	7.34733	9.78229	0.537303	5.32919	0	0	0	FALSE	FALSE	TRUE	FALSE	FALSE	FALSE	TRUE	FALSE	FALSE
ENSG00000135519.6	KCNH3	8.86765	13.7629	4.22102	11.1507	25.6241	7.67243	4.55432	14.8364	1.44716	0	0	0	FALSE	FALSE	FALSE	FALSE	TRUE	FALSE	FALSE	FALSE	FALSE
ENSG00000140015.15	KCNH5	1.03661	36.1329	1.77104	0.285543	13.7187	0.310645	4.89864	49.6375	2.3999	0	0	0	FALSE	TRUE	FALSE	FALSE	FALSE	FALSE	FALSE	TRUE	FALSE
ENSG00000184611.7	KCNH7	51.5851	11.5571	34.8632	80.863	14.0339	51.5197	77.6976	13.1246	34.3684	0	0	0	FALSE	FALSE	FALSE	TRUE	FALSE	FALSE	TRUE	FALSE	FALSE
ENSG00000182132.8	KCNIP1	16.4604	5.92987	2.08931	17.8204	9.06789	5.71539	4.70167	8.21074	4.29968	0	0	0	TRUE	FALSE	FALSE	TRUE	FALSE	FALSE	FALSE	FALSE	FALSE
ENSG00000115041.8	KCNIP3	2.18238	6.02319	1.76815	1.08727	5.29681	1.73818	15.6013	5.11312	6.32401	0	0	0	FALSE	FALSE	FALSE	FALSE	FALSE	FALSE	TRUE	FALSE	FALSE
ENSG00000177807.6	KCNJ10	0.0300561	0.0258919	1.73005	1.4966	0.16205	1.50094	1.22067	1.82869	0.838028	0	0	0	FALSE	FALSE	TRUE	TRUE	FALSE	TRUE	FALSE	TRUE	FALSE
ENSG00000115474.6	KCNJ13	4.69333	2.75013	15.051	3.88553	1.77281	7.81626	4.48917	4.20679	10.8518	0	0	1	TRUE	FALSE	TRUE	TRUE	FALSE	TRUE	TRUE	TRUE	TRUE
ENSG00000157551.13	KCNJ15	0.240449	0.0776758	16.4628	9.66099	0.902463	34.1592	0.52058	0.140145	2.02918	0	0	0	FALSE	FALSE	TRUE	TRUE	FALSE	TRUE	FALSE	FALSE	TRUE
ENSG00000153822.9	KCNJ16	35.0096	18.2811	42.6687	43.4771	20.2556	41.2415	7.72235	21.4443	17.8634	0	0	0	FALSE	FALSE	TRUE	TRUE	FALSE	TRUE	FALSE	FALSE	FALSE
ENSG00000124249.5	KCNK15	0.345966	0.300594	0.0561124	0.168447	0.00865984	0	4.14105	0.0809948	0.0295284	0	0	0	FALSE	FALSE	FALSE	FALSE	FALSE	FALSE	TRUE	FALSE	FALSE
ENSG00000082482.9	KCNK2	0.225742	0.0776758	0.0786151	1.56733	0.148678	0.0853063	3.85735	0.075349	1.24839	0	0	0	FALSE	FALSE	FALSE	FALSE	FALSE	FALSE	TRUE	FALSE	FALSE
ENSG00000145936.4	KCNMB1	0.551936	0.0258919	0.704152	0.654154	0.0524459	0.492145	1.05308	0.434936	3.85915	0	0	0	FALSE	FALSE	FALSE	FALSE	FALSE	FALSE	FALSE	FALSE	TRUE
ENSG00000171121.12	KCNMB3	1.9448	2.98485	6.90294	3.92932	8.3235	7.54513	5.20365	9.58731	13.5451	0	0	0	FALSE	FALSE	TRUE	FALSE	TRUE	TRUE	FALSE	TRUE	TRUE
ENSG00000185760.11	KCNQ5	8.54391	1.67639	0.989699	2.64052	1.77516	0.35608	1.25381	2.70869	2.20337	0	0	0	TRUE	FALSE	FALSE	FALSE	FALSE	FALSE	FALSE	FALSE	FALSE
ENSG00000124134.4	KCNS1	0.516662	1.45696	0.653928	0.0559581	3.31769	0.0515101	0.0612792	0.0338782	1.49107	0	0	0	FALSE	FALSE	FALSE	FALSE	TRUE	FALSE	FALSE	FALSE	FALSE
ENSG00000164794.4	KCNV1	11.7124	85.5159	18.2677	2.00106	71.7904	22.0816	21.4343	119.115	20.2108	0	0	0	FALSE	TRUE	FALSE	FALSE	TRUE	FALSE	FALSE	TRUE	FALSE
ENSG00000183775.6	KCTD16	63.6956	27.656	34.2372	90.0435	33.1197	88.4103	16.5171	2.98185	10.488	0	0	0	FALSE	FALSE	FALSE	TRUE	FALSE	TRUE	FALSE	FALSE	FALSE
ENSG00000168676.6	KCTD19	0.721913	4.00922	0.794533	1.30746	5.83427	4.05877	0.788174	2.98112	2.01268	0	0	0	FALSE	TRUE	FALSE	FALSE	TRUE	TRUE	FALSE	FALSE	FALSE
ENSG00000183783.6	KCTD8	9.60873	11.2828	2.66005	3.79349	11.9034	0.863363	13.9546	18.9114	4.42871	0	0	0	FALSE	FALSE	FALSE	FALSE	FALSE	FALSE	TRUE	TRUE	FALSE
ENSG00000100196.6	KDELR3	12.3676	75.6159	36.8595	15.0507	49.1023	29.9718	10.1765	75.6824	31.4307	0	0	0	FALSE	TRUE	FALSE	FALSE	TRUE	FALSE	FALSE	TRUE	FALSE
ENSG00000128052.8	KDR	0.828717	6.51548	21.2609	0.027979	0.677268	0.0705027	0.871114	22.0239	207.639	0	0	0	FALSE	FALSE	FALSE	FALSE	FALSE	FALSE	FALSE	FALSE	TRUE
ENSG00000197993.3	KEL	14.5325	34.2252	72.413	10.1228	18.0686	9.60919	19.6644	36.652	47.9847	0	0	0	FALSE	FALSE	TRUE	FALSE	FALSE	FALSE	FALSE	FALSE	TRUE
ENSG00000186367.5	KIAA1024L	0.553146	0.128464	0.51735	1.12961	0.0264663	0.401368	0.323371	0.0581364	1.01378	0	0	0	FALSE	FALSE	FALSE	TRUE	FALSE	FALSE	FALSE	FALSE	TRUE
ENSG00000122733.11	KIAA1045	13.228	7.85409	7.03353	1.50701	3.51477	2.28568	9.43305	9.40459	5.42453	0	0	0	TRUE	FALSE	FALSE	FALSE	FALSE	FALSE	TRUE	TRUE	FALSE
ENSG00000120549.11	KIAA1217	258.639	197.236	194.357	460.277	219.088	210.552	97.4067	173.346	162.918	0	0	0	FALSE	FALSE	FALSE	TRUE	FALSE	FALSE	FALSE	FALSE	FALSE
ENSG00000165757.8	KIAA1462	146.985	128.998	289.06	259.635	149.106	528.52	30.3582	77.0687	122.871	0	0	0	FALSE	FALSE	FALSE	FALSE	FALSE	TRUE	FALSE	FALSE	FALSE
ENSG00000149633.7	KIAA1755	0.354889	2.14746	1.14044	0.294512	0.835021	2.01651	0.775262	0.640677	4.23234	0	0	0	FALSE	TRUE	TRUE	FALSE	FALSE	TRUE	FALSE	FALSE	TRUE
ENSG00000126259.15	KIRREL2	109.239	24.3139	54.1446	194.419	40.1184	113.438	29.7511	8.56307	12.9366	0	0	0	TRUE	FALSE	FALSE	TRUE	FALSE	TRUE	FALSE	FALSE	FALSE
ENSG00000133116.6	KL	3.71327	0.981572	0.480017	0.615484	0.0976922	0.791829	14.9645	0.0251163	2.85724	0	0	0	FALSE	FALSE	FALSE	FALSE	FALSE	FALSE	TRUE	FALSE	FALSE
ENSG00000134962.6	KLB	6.92133	1.17336	2.26752	3.18771	1.45429	0.892179	15.5541	2.48332	4.41551	0	0	0	FALSE	FALSE	FALSE	FALSE	FALSE	FALSE	TRUE	FALSE	FALSE
ENSG00000174595.4	KLF14	0.0300561	0.248817	0.705531	1.51098	0.0878393	1.06833	0.0306396	0.0251163	0.437864	0	0	0	FALSE	FALSE	FALSE	TRUE	FALSE	TRUE	FALSE	FALSE	FALSE
ENSG00000102554.9	KLF5	72.533	223.836	131.056	35.3015	243.882	48.1388	60.2597	298.109	142.994	0	0	0	FALSE	TRUE	FALSE	FALSE	TRUE	FALSE	FALSE	TRUE	FALSE
ENSG00000162873.10	KLHDC8A	5.06466	0.901314	3.62465	0.139776	1.36592	0.893859	32.6925	1.55272	3.82963	0	0	0	FALSE	FALSE	FALSE	FALSE	FALSE	FALSE	TRUE	FALSE	FALSE
ENSG00000161594.6	KLHL10	0.259654	0	0.188237	1.21457	0.00876756	0.195794	0.243646	0	0.110045	0	0	0	FALSE	FALSE	FALSE	TRUE	FALSE	FALSE	FALSE	FALSE	FALSE
ENSG00000168427.7	KLHL30	0.0601122	1.21894	0.026205	0.027979	0.366913	0.025755	0.0306396	2.6792	0.0276954	0	0	0	FALSE	TRUE	FALSE	FALSE	FALSE	FALSE	FALSE	TRUE	FALSE
ENSG00000124743.5	KLHL31	3.75694	7.78737	3.02086	3.42022	5.42043	1.00522	3.12127	8.08595	1.58849	0	0	0	FALSE	TRUE	FALSE	FALSE	FALSE	FALSE	FALSE	TRUE	FALSE
ENSG00000185915.4	KLHL34	0.0601122	1.7819	2.93247	2.9571	3.69795	0.428913	2.86546	1.91767	1.09192	0	0	1	FALSE	TRUE	TRUE	TRUE	TRUE	FALSE	TRUE	TRUE	TRUE
ENSG00000149243.11	KLHL35	1.81614	0.394973	1.09176	0.91044	0.534095	0.894804	10.1346	0.606992	3.15589	0	0	0	FALSE	FALSE	FALSE	FALSE	FALSE	FALSE	TRUE	FALSE	FALSE
ENSG00000239474.2	KLHL41	0.934386	0.479168	1.38181	0.948429	0.0981272	0.527936	2.14737	0.190568	0.7676	0	0	0	FALSE	FALSE	TRUE	FALSE	FALSE	FALSE	TRUE	FALSE	FALSE
ENSG00000172578.7	KLHL6	0.0888829	0.0515964	0.746883	0.027979	0.35554	0.52532	0.377501	0.474143	1.00614	0	0	0	FALSE	FALSE	FALSE	FALSE	FALSE	FALSE	FALSE	FALSE	TRUE
ENSG00000186474.11	KLK12	0.596623	0.230787	1.23542	0.158061	0	0.600947	1.70625	0	3.76082	0	0	0	FALSE	FALSE	FALSE	FALSE	FALSE	FALSE	FALSE	FALSE	TRUE
ENSG00000167755.9	KLK6	2.67564	2.88271	7.03325	0.946547	1.00653	0.87643	3.63395	2.1952	5.2468	0	0	0	FALSE	FALSE	TRUE	FALSE	FALSE	FALSE	FALSE	FALSE	TRUE
ENSG00000134539.12	KLRD1	0.15028	2.60263	0.561647	0.52893	3.97576	1.49695	1.70426	5.82716	0.484947	0	0	0	FALSE	TRUE	FALSE	FALSE	TRUE	TRUE	TRUE	TRUE	FALSE
ENSG00000162456.5	KNCN	0.0300561	0	0	0.147256	0	0	1.49065	0	0	0	0	0	FALSE	FALSE	FALSE	FALSE	FALSE	FALSE	TRUE	FALSE	FALSE
ENSG00000113889.7	KNG1	0.646527	0.172675	9.66246	0.317368	0.460164	0.197276	0.33742	0.272853	0.326438	0	0	0	FALSE	FALSE	TRUE	FALSE	FALSE	FALSE	FALSE	FALSE	FALSE
ENSG00000185467.7	KPNA7	0.0901683	0.950965	0.026205	0.0559581	1.43759	0.0337962	0.0612792	0.63396	0.0276954	0	0	0	FALSE	FALSE	FALSE	FALSE	TRUE	FALSE	FALSE	FALSE	FALSE
ENSG00000273291.1	KRBOX1	0.0901683	1.38116	0.59867	0.352105	0.97304	0.609531	0.464678	0.340996	0.387843	0	0	0	FALSE	TRUE	FALSE	FALSE	FALSE	FALSE	FALSE	FALSE	FALSE
ENSG00000111057.6	KRT18	1391.91	3338.8	1851.43	1361.61	2559.06	1153.6	951.383	3966.06	1684.49	0	0	0	FALSE	TRUE	FALSE	FALSE	TRUE	FALSE	FALSE	TRUE	FALSE
ENSG00000213424.4	KRT222	0.330617	0.276805	0.546389	0.167874	0.202308	0.120011	4.95595	0.100465	0.284207	0	0	0	FALSE	FALSE	FALSE	FALSE	FALSE	FALSE	TRUE	FALSE	FALSE
ENSG00000264058.1	KRT222	0.317196	0.45811	0.693483	0.437642	0.5047	0.524958	0.407781	0.484216	0.785144	0	0	0	FALSE	FALSE	FALSE	FALSE	FALSE	FALSE	TRUE	FALSE	FALSE
ENSG00000135480.10	KRT7	11.1848	34.0952	16.697	1.66055	1.70026	8.71434	5.77726	10.8086	16.3997	0	0	0	FALSE	TRUE	TRUE	FALSE	FALSE	FALSE	FALSE	FALSE	TRUE
ENSG00000189182.5	KRT77	0.0601122	0.368618	0.026205	1.71666	0.76068	0.025755	0.0511942	0.0251163	0.0276954	0	0	0	FALSE	FALSE	FALSE	TRUE	FALSE	FALSE	FALSE	FALSE	FALSE
ENSG00000170421.7	KRT8	3442.46	6598.27	4041.28	3840.5	4905.84	2960.38	2179.1	7749.88	4005.02	0	0	0	FALSE	TRUE	FALSE	FALSE	FALSE	FALSE	FALSE	TRUE	FALSE
ENSG00000167767.9	KRT80	0.15028	0.343776	0.339566	0.679122	0.364746	0.11286	0.255689	0.6999	1.44129	0	0	0	FALSE	FALSE	FALSE	FALSE	FALSE	FALSE	FALSE	FALSE	TRUE
ENSG00000198390.3	KRTAP13-1	0.15028	0.0517838	0.0524101	0.0839371	0.0529326	0.0595513	1.27186	0.0502327	0.0553908	0	0	0	FALSE	FALSE	FALSE	FALSE	FALSE	FALSE	TRUE	FALSE	FALSE
ENSG00000212724.2	KRTAP2-3	0	0	1.34569	0.165691	0	0.9037	0	0	0.285938	0	0	0	FALSE	FALSE	TRUE	FALSE	FALSE	FALSE	FALSE	FALSE	FALSE
ENSG00000204572.5	KRTAP5-10	0.120224	1.24642	0.161507	2.54904	0.373885	0.226796	0.939842	0.519609	0.69033	0	0	0	FALSE	TRUE	FALSE	TRUE	FALSE	FALSE	FALSE	FALSE	FALSE
ENSG00000254997.2	KRTAP5-9	0.737263	0.0258919	0.502228	3.91804	0.424819	1.24727	0.796504	2.40415	0.894033	0	0	0	FALSE	FALSE	FALSE	TRUE	FALSE	TRUE	FALSE	TRUE	FALSE
ENSG00000101680.9	LAMA1	609.121	1641.92	999.461	655.157	1657.6	972.564	380.632	1690.34	1051.84	0	0	0	FALSE	TRUE	FALSE	FALSE	TRUE	FALSE	FALSE	TRUE	FALSE
ENSG00000053747.11	LAMA3	14.4223	6.10488	6.729	3.39368	4.43478	0.414723	9.62417	4.7483	2.34213	0	0	0	TRUE	FALSE	FALSE	FALSE	FALSE	FALSE	FALSE	FALSE	FALSE
ENSG00000112769.14	LAMA4	0.369595	0.0514089	3.09308	0	0.405993	2.27665	0.714345	2.52549	19.5649	0	0	0	FALSE	FALSE	FALSE	FALSE	FALSE	FALSE	FALSE	FALSE	TRUE
ENSG00000196878.8	LAMB3	18.3463	0.902046	13.807	26.6631	1.24672	17.1319	1.18496	0.110748	4.18008	0	0	0	TRUE	FALSE	FALSE	TRUE	FALSE	TRUE	FALSE	FALSE	FALSE
ENSG00000091128.8	LAMB4	0.690081	0.188687	0.674337	0.211482	0.0264663	0.0526036	3.3126	0.0251163	0.240067	0	0	0	FALSE	FALSE	FALSE	FALSE	FALSE	FALSE	TRUE	FALSE	FALSE
ENSG00000058085.10	LAMC2	17.7011	83.9541	43.9563	6.80932	43.3422	31.8966	12.7829	88.6559	28.5796	0	0	0	FALSE	TRUE	FALSE	FALSE	FALSE	FALSE	FALSE	TRUE	FALSE
ENSG00000125869.5	LAMP5	3.39158	4.19003	12.3707	0.862917	2.85968	17.0174	0.716768	7.20397	3.14175	1	0	0	TRUE	TRUE	TRUE	FALSE	FALSE	TRUE	FALSE	TRUE	TRUE
ENSG00000147036.7	LANCL3	1.77346	15.8345	4.47324	0.175414	17.0768	0.448771	9.70611	13.1127	6.15558	0	0	1	FALSE	TRUE	FALSE	FALSE	TRUE	FALSE	TRUE	TRUE	TRUE
ENSG00000162511.7	LAPTM5	0.135574	2.3654	0.477261	0.0839371	0.0529326	0.0515101	7.35475	1.70637	8.86252	0	0	1	FALSE	TRUE	FALSE	FALSE	FALSE	FALSE	TRUE	TRUE	TRUE
ENSG00000213658.6	LAT	0.596699	0.336578	0.250203	2.76222	0.0442728	0.139963	1.88449	0.374056	0.33667	0	0	0	FALSE	FALSE	FALSE	TRUE	FALSE	FALSE	FALSE	FALSE	FALSE
ENSG00000204381.7	LAYN	9.57364	24.3837	20.1378	5.44863	21.119	20.3956	4.4618	23.2418	13.9279	0	0	0	FALSE	TRUE	TRUE	FALSE	TRUE	TRUE	FALSE	TRUE	TRUE
ENSG00000129988.5	LBP	0.0601122	1.41336	0.450856	0.027979	0.189167	0.025755	0.0306396	0.586457	0.0276954	0	0	0	FALSE	TRUE	FALSE	FALSE	FALSE	FALSE	FALSE	FALSE	FALSE
ENSG00000182866.12	LCK	0.255798	33.1995	26.0146	1.24414	44.7907	39.7612	0.254048	69.0243	14.7199	0	0	0	FALSE	TRUE	FALSE	FALSE	TRUE	TRUE	FALSE	TRUE	FALSE
ENSG00000177984.6	LCN15	0.31591	27.4794	5.4178	0.0559581	3.99101	0.0962577	1.36582	29.1701	13.1253	0	0	0	FALSE	TRUE	TRUE	FALSE	TRUE	FALSE	FALSE	TRUE	TRUE
ENSG00000148346.7	LCN2	0.120224	0.171738	0.11605	0.0839371	0.0529326	0.0515101	1.25147	0.0502327	2.60533	0	0	0	FALSE	FALSE	FALSE	FALSE	FALSE	FALSE	TRUE	FALSE	TRUE
ENSG00000204001.5	LCN8	0	0	0.0240482	0	0.266998	0	0	1.39755	0	0	0	0	FALSE	FALSE	FALSE	FALSE	FALSE	FALSE	FALSE	TRUE	FALSE
ENSG00000136167.9	LCP1	45.8318	343.591	218.318	15.0566	225.95	34.5189	16.6006	365.047	98.4688	0	0	0	FALSE	TRUE	TRUE	FALSE	TRUE	FALSE	FALSE	TRUE	TRUE
ENSG00000115850.5	LCT	0.531369	0.0342317	0.393155	1.02851	0.117506	0.451275	0.671566	0.178189	0.232077	0	0	0	FALSE	FALSE	FALSE	TRUE	FALSE	FALSE	FALSE	FALSE	FALSE
ENSG00000188501.7	LCTL	1.85399	7.13817	5.69347	4.22015	7.51526	15.3031	0.582107	7.58474	2.80795	0	0	0	FALSE	TRUE	FALSE	FALSE	TRUE	TRUE	FALSE	TRUE	FALSE
ENSG00000171989.4	LDHAL6B	0	0.0684429	0.909278	1.31092	0.153662	0	0	0.454026	0.150062	0	0	0	FALSE	FALSE	FALSE	TRUE	FALSE	FALSE	FALSE	FALSE	FALSE
ENSG00000138795.5	LEF1	3.60507	1.58396	4.70982	1.65204	0.0355052	0.691304	2.39373	0.179518	3.71484	0	0	0	FALSE	FALSE	TRUE	FALSE	FALSE	FALSE	FALSE	FALSE	FALSE
ENSG00000106003.8	LFNG	5.70227	21.8911	80.7188	10.2762	10.526	72.2191	9.45323	39.9077	107.311	0	0	0	FALSE	FALSE	TRUE	FALSE	FALSE	TRUE	FALSE	FALSE	TRUE
ENSG00000133317.10	LGALS12	0.979715	0.875309	7.22445	2.54636	1.45655	14.4638	0.193133	0.155175	1.1908	0	0	0	FALSE	FALSE	FALSE	FALSE	FALSE	TRUE	FALSE	FALSE	FALSE
ENSG00000006659.8	LGALS14	0.45655	1.27508	0.0331396	0.229555	0.0869775	0.0520479	2.2328	1.63852	0.125698	0	0	0	FALSE	TRUE	FALSE	FALSE	FALSE	FALSE	TRUE	TRUE	FALSE
ENSG00000131981.11	LGALS3	139.623	268.294	72.0522	8.19107	172.542	10.8494	140.295	374.947	63.772	1	0	0	TRUE	TRUE	TRUE	FALSE	TRUE	FALSE	TRUE	TRUE	FALSE
ENSG00000171747.4	LGALS4	0.457911	2.94406	0.983978	0.214024	1.34839	0.442023	0.878295	3.22185	1.23342	0	0	0	FALSE	TRUE	FALSE	FALSE	FALSE	FALSE	FALSE	TRUE	FALSE
ENSG00000153902.9	LGI4	2.75968	5.2588	0.667559	7.55453	10.5398	0.201262	3.79393	4.49995	0.135424	0	0	0	FALSE	TRUE	FALSE	TRUE	TRUE	FALSE	TRUE	TRUE	FALSE
ENSG00000133067.13	LGR6	2.58074	0.103568	3.02923	0.434821	0.105865	0.891269	5.21049	3.84283	5.69278	0	0	0	FALSE	FALSE	FALSE	FALSE	FALSE	FALSE	TRUE	FALSE	TRUE
ENSG00000146166.12	LGSN	0.31591	1.83171	2.92564	0.167874	0.561779	0.120011	2.51012	0.538557	0.944478	0	0	0	FALSE	TRUE	TRUE	FALSE	FALSE	FALSE	TRUE	FALSE	FALSE
ENSG00000138039.10	LHCGR	0.0300561	0.489196	0.026205	0.0647992	1.02445	0.0788965	0.29649	0.684634	0.204382	0	0	0	FALSE	FALSE	FALSE	FALSE	TRUE	FALSE	FALSE	FALSE	FALSE
ENSG00000187416.7	LHFPL3	0.193115	4.48822	2.33212	0.547589	4.71207	2.85861	0.152394	4.99467	1.68324	0	0	0	FALSE	TRUE	TRUE	FALSE	TRUE	TRUE	FALSE	TRUE	TRUE
ENSG00000197753.6	LHFPL5	0.0761043	0	0	0.0567756	0.0785849	0	3.45146	0.024765	0.0585729	0	0	0	FALSE	FALSE	FALSE	FALSE	FALSE	FALSE	TRUE	FALSE	FALSE
ENSG00000121454.4	LHX4	6.24498	2.09924	3.39347	4.49728	2.7249	3.37496	15.1199	1.59345	4.25439	0	0	0	FALSE	FALSE	FALSE	FALSE	FALSE	FALSE	TRUE	FALSE	FALSE
ENSG00000162624.10	LHX8	0.398442	0.0258919	0.271674	0.027979	0.0264663	0.025755	6.36508	0.0251163	0.407693	0	0	0	FALSE	FALSE	FALSE	FALSE	FALSE	FALSE	TRUE	FALSE	FALSE
ENSG00000128342.4	LIF	7.89625	18.8883	6.03775	5.10252	18.748	8.60442	1.94312	22.0343	3.03596	0	0	0	FALSE	TRUE	FALSE	FALSE	TRUE	FALSE	FALSE	TRUE	FALSE
ENSG00000244482.5	LILRA6	0.0588268	0.728628	0.292636	0.599826	0.831072	0.331506	2.47212	0.477712	0.547742	0	0	0	FALSE	FALSE	FALSE	FALSE	FALSE	FALSE	TRUE	FALSE	FALSE
ENSG00000105370.3	LIM2	0.0901683	0.894725	2.68424	0.43737	1.65771	0.0515101	0.0612792	0.0251163	3.34121	0	0	0	FALSE	FALSE	TRUE	FALSE	TRUE	FALSE	FALSE	FALSE	TRUE
ENSG00000203930.6	LINC00632	1.42719	18.8102	2.85624	1.79581	15.6385	0.942895	12.0833	24.2492	5.74933	0	0	1	FALSE	TRUE	FALSE	FALSE	TRUE	FALSE	TRUE	TRUE	TRUE
ENSG00000263812.1	LINC00908	0.395228	4.58299	1.43436	0.534265	1.68412	3.32494	0.112473	3.70622	4.73164	0	0	0	FALSE	TRUE	TRUE	FALSE	TRUE	TRUE	FALSE	TRUE	TRUE
ENSG00000220008.2	LINGO3	0.0601122	1.11405	0.217125	0.0559581	0.0264663	0.025755	1.80966	0.0251163	0.901035	0	0	0	FALSE	FALSE	FALSE	FALSE	FALSE	FALSE	TRUE	FALSE	FALSE
ENSG00000166035.6	LIPC	12.1397	30.2694	16.1733	4.15321	21.5462	32.9966	4.90641	53.9645	13.8465	0	0	0	FALSE	FALSE	FALSE	FALSE	FALSE	FALSE	FALSE	TRUE	FALSE
ENSG00000163898.5	LIPH	1.25287	7.32005	3.33296	0.243698	0.700426	1.44918	0.489287	1.26679	1.72972	0	0	0	FALSE	TRUE	FALSE	FALSE	FALSE	FALSE	FALSE	FALSE	FALSE
ENSG00000189067.8	LITAF	88.1954	234.554	135.15	86.3179	209.172	119.486	41.8626	259.626	96.7561	0	0	0	FALSE	TRUE	FALSE	FALSE	TRUE	FALSE	FALSE	TRUE	FALSE
ENSG00000145721.7	LIX1	0.661801	0.051327	3.94853	0.0183503	0	1.08738	0.279526	0.23657	4.14402	0	0	0	FALSE	FALSE	TRUE	FALSE	FALSE	FALSE	FALSE	FALSE	TRUE
ENSG00000071282.7	LMCD1	15.2598	45.5329	54.1256	10.6027	30.9597	50.526	15.363	34.8944	40.0541	0	0	0	FALSE	TRUE	TRUE	FALSE	TRUE	TRUE	FALSE	TRUE	TRUE
ENSG00000163431.11	LMOD1	13.2299	2.64582	0.704535	8.53439	3.89124	0.350572	3.75482	1.59535	1.54053	0	0	0	TRUE	FALSE	FALSE	TRUE	FALSE	FALSE	FALSE	FALSE	FALSE
ENSG00000167210.12	LOXHD1	0.858281	0.0258919	0.499153	0.211936	0.1063	0.025755	5.41522	0.0251163	0.272828	0	0	0	FALSE	FALSE	FALSE	FALSE	FALSE	FALSE	TRUE	FALSE	FALSE
ENSG00000138131.3	LOXL4	10.7839	54.3537	205.764	18.9574	25.1413	211.646	21.1484	55.0511	121.419	0	0	0	FALSE	FALSE	TRUE	FALSE	FALSE	TRUE	FALSE	FALSE	FALSE
ENSG00000198670.7	LPA	2.0014	0.446355	0.514929	0.821189	1.42599	0.510712	3.09881	0.549444	0.0276954	0	0	0	TRUE	FALSE	FALSE	FALSE	TRUE	FALSE	TRUE	FALSE	FALSE
ENSG00000171517.5	LPAR3	16.6205	42.3788	5.58791	7.56111	53.9897	8.4311	9.66789	42.5359	4.75136	0	0	0	TRUE	TRUE	FALSE	FALSE	TRUE	FALSE	FALSE	TRUE	FALSE
ENSG00000139679.11	LPAR6	23.9289	23.2725	33.9223	27.3435	22.7768	48.6016	13.7232	22.065	26.0758	0	0	0	FALSE	FALSE	TRUE	FALSE	FALSE	TRUE	FALSE	FALSE	FALSE
ENSG00000171236.9	LRG1	1.16311	4.02395	4.375	2.13579	5.7137	1.1399	2.18957	2.417	1.94829	0	0	0	FALSE	TRUE	TRUE	FALSE	TRUE	FALSE	FALSE	FALSE	FALSE
ENSG00000118308.10	LRMP	1.09544	0.584672	0.206971	1.77746	0.0707391	3.69692	0.536042	0.196686	2.60464	0	0	0	FALSE	FALSE	FALSE	TRUE	FALSE	TRUE	FALSE	FALSE	TRUE
ENSG00000109771.11	LRP2BP	4.50142	8.9766	9.72208	4.47296	8.84268	9.54301	16.4436	6.75385	9.64773	0	0	0	FALSE	FALSE	FALSE	FALSE	FALSE	FALSE	TRUE	FALSE	FALSE
ENSG00000185028.3	LRRC14B	0.0300561	0.0256431	0.549547	0.430531	0.244051	0.286385	1.38555	0.229981	0.473704	0	0	0	FALSE	FALSE	FALSE	FALSE	FALSE	FALSE	TRUE	FALSE	FALSE
ENSG00000175489.9	LRRC25	0.0901683	0.0946246	0.979738	0.120393	0.511904	0.0515101	1.78538	1.52601	0.0553908	0	0	0	FALSE	FALSE	FALSE	FALSE	FALSE	FALSE	TRUE	TRUE	FALSE
ENSG00000184709.7	LRRC26	0.150923	1.10638	0.491579	0.222317	1.02081	0.102667	0.429057	1.02124	1.10993	0	0	0	FALSE	TRUE	FALSE	FALSE	TRUE	FALSE	FALSE	TRUE	TRUE
ENSG00000137507.7	LRRC32	3.29494	2.7082	17.1491	0.806464	4.77722	2.17063	2.02395	1.89785	41.4268	0	0	0	FALSE	FALSE	TRUE	FALSE	FALSE	FALSE	FALSE	FALSE	TRUE
ENSG00000159708.13	LRRC36	0.471333	9.83752	3.73251	1.58581	9.5711	3.54011	4.61738	7.3665	7.92419	0	0	1	FALSE	TRUE	TRUE	FALSE	TRUE	TRUE	TRUE	TRUE	TRUE
ENSG00000171962.13	LRRC48	8.41507	5.4045	9.13342	7.94796	4.41517	6.213	12.8241	3.2968	12.7344	0	0	0	FALSE	FALSE	FALSE	FALSE	FALSE	FALSE	TRUE	FALSE	TRUE
ENSG00000148948.3	LRRC4C	4.43673	34.4626	2.26491	2.8581	17.6963	2.586	18.5802	39.3125	5.29787	0	0	0	FALSE	TRUE	FALSE	FALSE	FALSE	FALSE	TRUE	TRUE	FALSE
ENSG00000162621.5	LRRC53	2.01818	0.0257044	5.30338	0.147495	0.0259795	0.685311	11.7272	0.382872	21.3162	0	0	0	FALSE	FALSE	TRUE	FALSE	FALSE	FALSE	TRUE	FALSE	TRUE
ENSG00000173988.8	LRRC63	0.120224	2.56035	1.54367	0.120184	1.41382	0.546737	0.79374	2.37537	0.220137	0	0	0	FALSE	TRUE	TRUE	FALSE	TRUE	FALSE	FALSE	TRUE	FALSE
ENSG00000188993.3	LRRC66	2.35436	0.0258919	0.54464	1.17533	1.18785	3.00433	4.95035	0.148942	0.707753	0	0	0	FALSE	FALSE	FALSE	FALSE	FALSE	FALSE	TRUE	FALSE	FALSE
ENSG00000033122.14	LRRC7	59.8659	254.907	12.0642	45.068	229.568	21.9517	59.4327	277.166	9.16868	0	0	0	TRUE	TRUE	FALSE	TRUE	TRUE	FALSE	TRUE	TRUE	FALSE
ENSG00000160838.9	LRRC71	0.199542	0.927342	0.5552	0.578295	0.0616443	0.573003	1.20576	0.358368	0.106632	0	0	0	FALSE	FALSE	FALSE	FALSE	FALSE	FALSE	TRUE	FALSE	FALSE
ENSG00000188906.9	LRRK2	3.70488	2.1719	10.2348	5.39035	0.93862	1.93258	2.69519	0.0589945	8.22742	0	0	0	FALSE	FALSE	TRUE	FALSE	FALSE	FALSE	FALSE	FALSE	TRUE
ENSG00000125872.7	LRRN4	27.8631	5.34328	18.194	15.1043	2.00264	12.1935	9.88819	4.61378	13.9327	0	0	0	TRUE	FALSE	TRUE	TRUE	FALSE	FALSE	FALSE	FALSE	FALSE
ENSG00000162951.6	LRRTM1	45.6545	7.31827	15.1483	5.38971	4.14149	3.16915	150.138	4.91287	56.2067	0	0	0	FALSE	FALSE	FALSE	FALSE	FALSE	FALSE	TRUE	FALSE	FALSE
ENSG00000144771.7	LRTM1	0.353603	1.08587	1.21554	1.88774	0.303416	0.025755	1.80684	0.157197	2.11939	0	0	0	FALSE	FALSE	FALSE	FALSE	FALSE	FALSE	FALSE	FALSE	TRUE
ENSG00000204482.6	LST1	0.0300561	1.4981	0.312731	0.027979	0.598987	0.392686	0.306692	0.181962	0.0677118	0	0	0	FALSE	TRUE	FALSE	FALSE	FALSE	FALSE	FALSE	FALSE	FALSE
ENSG00000226979.4	LTA	0.0601122	0.0258919	0.026205	0.14771	0.125894	0.104634	1.14902	0.0251163	0.297806	0	0	0	FALSE	FALSE	FALSE	FALSE	FALSE	FALSE	TRUE	FALSE	FALSE
ENSG00000012223.8	LTF	0.0300561	0.282548	0.945055	0.027979	0.216284	1.30554	0.353358	0.349096	0.0276954	0	0	0	FALSE	FALSE	FALSE	FALSE	FALSE	TRUE	FALSE	FALSE	FALSE
ENSG00000139329.4	LUM	3.73807	10.1385	29.086	0.120184	0.0962319	3.30577	0.193202	12.943	44.0208	0	0	0	FALSE	TRUE	TRUE	FALSE	FALSE	FALSE	FALSE	TRUE	TRUE
ENSG00000153714.5	LURAP1L	2.42498	7.60444	11.5788	4.71673	5.06524	15.4083	2.31562	8.12737	11.9942	0	0	0	FALSE	FALSE	TRUE	FALSE	FALSE	TRUE	FALSE	FALSE	TRUE
ENSG00000204421.2	LY6G6C	1.2405	1.24391	1.4801	2.72374	0.760507	0.0608122	2.54595	1.59414	0.674722	0	0	0	FALSE	FALSE	FALSE	TRUE	FALSE	FALSE	TRUE	FALSE	FALSE
ENSG00000150551.10	LYPD1	59.7715	20.9782	137.906	10.426	7.5063	66.6581	40.8792	20.5102	147.073	0	0	0	TRUE	FALSE	TRUE	FALSE	FALSE	TRUE	TRUE	FALSE	TRUE
ENSG00000161572.6	LYZL6	0.0300561	0	0.372181	0.339934	0.216496	1.94043	0.0306396	0	0.270111	0	0	0	FALSE	FALSE	FALSE	FALSE	FALSE	TRUE	FALSE	FALSE	FALSE
ENSG00000181541.4	MAB21L2	0.122153	1.63496	0.545566	2.13634	0.978814	1.7934	0.25525	0.744632	1.43947	0	0	0	FALSE	TRUE	FALSE	TRUE	FALSE	TRUE	FALSE	FALSE	TRUE
ENSG00000183742.8	MACC1	19.7013	34.6582	57.5703	16.7291	21.2785	61.8831	4.48055	47.0429	31.6384	0	0	0	FALSE	FALSE	TRUE	FALSE	FALSE	TRUE	FALSE	TRUE	FALSE
ENSG00000184384.9	MAML2	36.1339	65.8256	33.0652	40.2385	65.5662	22.455	45.4945	86.1842	27.8009	0	0	0	FALSE	FALSE	FALSE	FALSE	FALSE	FALSE	FALSE	TRUE	FALSE
ENSG00000127241.12	MASP1	7.19706	39.8636	8.86876	2.6617	20.863	0.0962577	17.0644	64.7137	29.3643	0	0	1	FALSE	TRUE	FALSE	FALSE	TRUE	FALSE	TRUE	TRUE	TRUE
ENSG00000151224.8	MAT1A	0.736696	0.181243	1.14713	0.354522	0.203071	0.223031	1.23974	4.45321	2.32426	0	0	0	FALSE	FALSE	FALSE	FALSE	FALSE	FALSE	FALSE	TRUE	TRUE
ENSG00000162510.5	MATN1	0.152851	1.41487	0.228856	0.603194	0.205617	0.439467	0.71015	0.426812	0.865594	0	0	0	FALSE	TRUE	FALSE	FALSE	FALSE	FALSE	FALSE	FALSE	FALSE
ENSG00000132561.9	MATN2	63.8188	17.8151	46.0742	21.0289	9.45732	39.0449	152.956	13.9863	51.4226	0	0	0	FALSE	FALSE	FALSE	FALSE	FALSE	FALSE	TRUE	FALSE	FALSE
ENSG00000165471.6	MBL2	1.08958	0.239584	1.29674	0.027979	0.0264663	0.025755	0.0306396	0.0251163	0.280999	0	0	0	TRUE	FALSE	TRUE	FALSE	FALSE	FALSE	FALSE	FALSE	FALSE
ENSG00000177669.3	MBOAT4	4.61216	1.27813	0.747689	1.72906	2.7786	1.11694	10.9657	1.70557	2.75369	0	0	0	TRUE	FALSE	FALSE	FALSE	FALSE	FALSE	TRUE	FALSE	FALSE
ENSG00000124089.4	MC3R	0.244305	0	0.116105	0	0	0	1.62924	0	0.679863	0	0	0	FALSE	FALSE	FALSE	FALSE	FALSE	FALSE	TRUE	FALSE	FALSE
ENSG00000101977.15	MCF2	0.225742	1.06937	0.142744	4.31039	0.160749	1.2398	3.5365	3.36389	1.32071	0	0	0	FALSE	FALSE	FALSE	TRUE	FALSE	FALSE	TRUE	TRUE	FALSE
ENSG00000085276.13	MECOM	100.339	127.178	90.3707	139.401	120.343	99.5149	35.714	158.574	107.688	0	0	0	FALSE	TRUE	FALSE	TRUE	TRUE	FALSE	FALSE	TRUE	FALSE
ENSG00000081189.9	MEF2C	4.22819	11.0401	17.0023	9.95027	12.6945	18.3572	9.64221	13.8678	43.3161	0	0	0	FALSE	FALSE	FALSE	FALSE	FALSE	FALSE	FALSE	FALSE	TRUE
ENSG00000167077.8	MEI1	0.428422	0.272059	0.209103	1.02787	0.929362	0.361854	0	0.121492	0.402268	0	0	0	FALSE	FALSE	FALSE	TRUE	FALSE	FALSE	FALSE	FALSE	FALSE
ENSG00000005102.8	MEOX1	0.690081	1.35553	0.580783	0.540239	4.48016	0.0520479	0.0306396	0.726064	1.12669	0	0	0	FALSE	TRUE	FALSE	FALSE	TRUE	FALSE	FALSE	FALSE	TRUE
ENSG00000112818.5	MEP1A	8.91093	0.574386	7.67223	0.186648	2.92299	0.128775	1.08416	1.37014	0.397101	0	0	0	TRUE	FALSE	TRUE	FALSE	TRUE	FALSE	FALSE	FALSE	FALSE
ENSG00000152595.12	MEPE	0	0.0854768	1.43487	0	0	0.474431	0	0	0.653687	0	0	0	FALSE	FALSE	TRUE	FALSE	FALSE	FALSE	FALSE	FALSE	FALSE
ENSG00000053328.8	METTL24	5.03423	8.79726	6.8567	3.26115	7.44128	7.57472	2.22336	7.54439	7.39701	1	0	0	TRUE	TRUE	TRUE	FALSE	TRUE	TRUE	FALSE	TRUE	TRUE
ENSG00000170439.5	METTL7B	2.6508	1.56866	18.0254	3.25562	3.67526	13.565	0.773421	4.09832	5.74249	0	0	0	FALSE	FALSE	TRUE	FALSE	FALSE	TRUE	FALSE	FALSE	FALSE
ENSG00000197614.6	MFAP5	1.4419	0	0	0.0855721	0	0	0.0205546	0	0	0	0	0	TRUE	FALSE	FALSE	FALSE	FALSE	FALSE	FALSE	FALSE	FALSE
ENSG00000257335.4	MGAM	5.80858	70.3185	5.85081	0.547741	100.32	11.0427	23.2222	122.987	11.7731	0	0	1	FALSE	TRUE	FALSE	FALSE	TRUE	TRUE	TRUE	TRUE	TRUE
ENSG00000150526.7	MIA2	0.547437	0.339295	1.07004	0.139895	1.1081	1.00328	0.990611	0.240449	0.915215	0	0	0	FALSE	FALSE	TRUE	FALSE	TRUE	TRUE	FALSE	FALSE	FALSE
ENSG00000133816.9	MICAL2	33.5386	49.6749	221.299	18.5851	14.4307	118.09	25.4369	39.8468	136.941	0	0	0	FALSE	FALSE	TRUE	FALSE	FALSE	TRUE	FALSE	FALSE	TRUE
ENSG00000133808.4	MICALCL	0.255798	5.44799	11.1071	0.534427	0.0884379	7.16886	0.143113	0.46087	7.51712	0	0	0	FALSE	TRUE	TRUE	FALSE	FALSE	TRUE	FALSE	FALSE	TRUE
ENSG00000099812.6	MISP	3.26617	19.53	4.89744	0.027979	7.87964	0.263132	2.30073	44.9029	3.68307	1	0	0	TRUE	TRUE	TRUE	FALSE	TRUE	FALSE	FALSE	TRUE	TRUE
ENSG00000179455.6	MKRN3	0.892761	1.77617	1.19912	1.63362	1.70126	1.21294	1.45721	2.61656	0.874819	0	0	0	FALSE	FALSE	FALSE	FALSE	FALSE	FALSE	FALSE	TRUE	FALSE
ENSG00000100427.11	MLC1	0.0300561	1.37689	0	0	0	0	0	0.973147	0.130737	0	0	0	FALSE	TRUE	FALSE	FALSE	FALSE	FALSE	FALSE	FALSE	FALSE
ENSG00000146147.10	MLIP	1.34946	0.0258919	0.762345	0.119731	0.0966068	0.235261	0.183667	0.260703	0.0276954	0	0	0	TRUE	FALSE	FALSE	FALSE	FALSE	FALSE	FALSE	FALSE	FALSE
ENSG00000136297.10	MMD2	0.148352	0.0258919	0.026205	0.904792	0.173684	0.025755	14.8305	1.22209	0.958077	0	0	0	FALSE	FALSE	FALSE	FALSE	FALSE	FALSE	TRUE	TRUE	FALSE
ENSG00000196611.4	MMP1	0.221886	103.844	54.9324	0.0759733	8.27053	2.29363	0.224177	117.72	45.0178	0	0	0	FALSE	TRUE	TRUE	FALSE	TRUE	FALSE	FALSE	TRUE	TRUE
ENSG00000166670.5	MMP10	0.0901683	21.71	21.6989	0	2.17829	2.97796	0	38.7286	17.7528	0	0	0	FALSE	TRUE	TRUE	FALSE	TRUE	TRUE	FALSE	TRUE	TRUE
ENSG00000123342.11	MMP19	6.35352	6.71038	6.32482	4.63268	3.97857	3.72678	3.69363	15.326	1.96999	1	0	0	TRUE	TRUE	TRUE	TRUE	FALSE	FALSE	FALSE	TRUE	FALSE
ENSG00000129270.11	MMP28	0.0761043	0	0.291103	0.0567756	0.0526054	0.087643	1.35544	0	1.10434	0	0	0	FALSE	FALSE	FALSE	FALSE	FALSE	FALSE	TRUE	FALSE	TRUE
ENSG00000173269.9	MMRN2	2.57431	2.84442	2.1827	0.946604	2.95347	2.66765	2.36142	4.49507	13.788	0	0	0	FALSE	FALSE	FALSE	FALSE	FALSE	FALSE	FALSE	TRUE	TRUE
ENSG00000106384.6	MOGAT3	0.797526	0.29132	0.776333	0.211482	0.165024	0.0498786	0.0306396	1.68831	0.371848	0	0	0	FALSE	FALSE	FALSE	FALSE	FALSE	FALSE	FALSE	TRUE	FALSE
ENSG00000186732.9	MPPED1	0.611405	1.83405	1.97334	0.976892	1.72513	2.70957	7.54356	2.29388	5.57306	0	0	0	FALSE	FALSE	FALSE	FALSE	FALSE	FALSE	TRUE	FALSE	TRUE
ENSG00000134042.8	MRO	0.704144	1.73543	0.0352965	0.171144	1.18326	1.34863	0.0612792	0.928399	0.0472197	0	0	0	FALSE	TRUE	FALSE	FALSE	TRUE	TRUE	FALSE	FALSE	FALSE
ENSG00000184313.15	MROH7	0.0601122	0.273857	0.189961	0.727877	0.494403	0.025755	0.0612792	1.43497	0.0752963	0	0	0	FALSE	FALSE	FALSE	FALSE	FALSE	FALSE	FALSE	TRUE	FALSE
ENSG00000166959.3	MS4A8	9.08363	21.5172	3.46397	0.0839371	14.2013	0.0685008	15.7351	45.0885	1.10814	1	0	0	TRUE	TRUE	TRUE	FALSE	TRUE	FALSE	TRUE	TRUE	FALSE
ENSG00000162006.5	MSLNL	0.0300561	0.0173238	0.0534976	1.2137	0.0441092	0.025755	1.22826	0.377061	0.43625	0	0	0	FALSE	FALSE	FALSE	TRUE	FALSE	FALSE	TRUE	FALSE	FALSE
ENSG00000174099.6	MSRB3	14.2578	3.54508	9.49253	7.14693	4.52825	7.53045	4.92543	6.05514	5.87501	0	0	0	TRUE	FALSE	FALSE	FALSE	FALSE	FALSE	FALSE	FALSE	FALSE
ENSG00000163132.6	MSX1	0.370238	0.449109	1.00468	0.403151	0.667523	1.1993	1.00223	1.20274	3.28576	0	0	0	FALSE	FALSE	FALSE	FALSE	FALSE	FALSE	FALSE	FALSE	TRUE
ENSG00000168412.6	MTNR1A	1.85433	6.01572	0.409652	1.49271	7.40473	3.22551	0.0306396	5.1572	1.1811	0	0	0	TRUE	TRUE	FALSE	FALSE	TRUE	TRUE	FALSE	TRUE	FALSE
ENSG00000271043.1	MTRNR2L2	0.908753	3.78763	3.23607	2.01188	3.01934	2.77927	2.06612	4.05073	2.47608	0	0	0	FALSE	TRUE	TRUE	FALSE	FALSE	FALSE	FALSE	TRUE	FALSE
ENSG00000185499.12	MUC1	3.79573	1.85109	2.04552	1.73944	10.1268	2.17193	18.4673	11.7792	2.15709	0	0	0	FALSE	FALSE	FALSE	FALSE	FALSE	FALSE	TRUE	TRUE	FALSE
ENSG00000205277.5	MUC12	0.919679	2.24554	4.78158	0.802521	1.68634	4.03474	5.54967	2.95973	3.59729	0	0	0	FALSE	FALSE	FALSE	FALSE	FALSE	FALSE	TRUE	FALSE	FALSE
ENSG00000196091.8	MYBPC1	1.20553	0.0258919	0.044394	0.0559581	0.532374	0.0953316	2.68446	1.21619	0.903059	0	0	0	FALSE	FALSE	FALSE	FALSE	FALSE	FALSE	TRUE	FALSE	FALSE
ENSG00000134571.6	MYBPC3	0.330617	0.276805	3.43338	2.29416	5.24742	0.128775	41.8244	0.196846	0.120786	0	0	0	FALSE	FALSE	TRUE	TRUE	TRUE	FALSE	TRUE	FALSE	FALSE
ENSG00000136449.9	MYCBPAP	1.08788	7.67913	1.55829	3.49829	12.4078	6.29189	5.77824	4.55204	0.762304	0	0	0	FALSE	TRUE	FALSE	FALSE	TRUE	TRUE	TRUE	FALSE	FALSE
ENSG00000172927.3	MYEOV	0.0300561	0	0.581853	0.220921	0.432992	0.170041	0.0310584	1.38224	0.547463	0	0	0	FALSE	FALSE	FALSE	FALSE	FALSE	FALSE	FALSE	TRUE	FALSE
ENSG00000133392.12	MYH11	2.14298	0.710077	0.951647	0.848394	1.81214	0.752381	0.80218	1.51177	1.47956	0	0	0	TRUE	FALSE	FALSE	FALSE	TRUE	FALSE	FALSE	FALSE	FALSE
ENSG00000144821.5	MYH15	0.668871	0.953894	9.10465	6.77357	0.630811	5.54391	0.184105	9.70629	2.6111	0	0	0	FALSE	FALSE	TRUE	TRUE	FALSE	TRUE	FALSE	TRUE	TRUE
ENSG00000092054.12	MYH7	0.0601122	1.06264	0.581154	0.221111	0.609111	0.0695765	2.83235	0.349304	5.17362	0	0	0	FALSE	TRUE	FALSE	FALSE	FALSE	FALSE	TRUE	FALSE	TRUE
ENSG00000160808.5	MYL3	6.49208	2.92652	19.0668	0.0559581	0.474621	0.953767	2.93164	1.25069	23.175	0	0	0	TRUE	FALSE	TRUE	FALSE	FALSE	FALSE	FALSE	FALSE	TRUE
ENSG00000198336.5	MYL4	8.01575	11.2107	18.4894	3.74355	2.44646	0.975849	6.74449	6.74729	3.41319	0	0	0	FALSE	FALSE	TRUE	FALSE	FALSE	FALSE	FALSE	FALSE	FALSE
ENSG00000007944.10	MYLIP	68.8992	6.44734	36.0702	145.768	12.6501	55.297	14.2334	4.02024	23.5174	0	0	0	FALSE	FALSE	FALSE	TRUE	FALSE	FALSE	FALSE	FALSE	FALSE
ENSG00000145949.8	MYLK4	2.44691	1.17282	2.87341	4.6452	1.57135	5.63196	8.15958	2.52844	5.51966	0	0	0	FALSE	FALSE	FALSE	FALSE	FALSE	FALSE	TRUE	FALSE	FALSE
ENSG00000180209.7	MYLPF	0.240449	0.895684	0.748563	0.186499	0.802276	0.487036	0.640397	0.906643	1.01399	0	0	0	FALSE	FALSE	FALSE	FALSE	FALSE	FALSE	FALSE	FALSE	TRUE
ENSG00000133454.11	MYO18B	3.72197	1.57246	4.73987	0.817939	0.746464	2.32383	8.75505	1.27173	10.9573	0	0	0	TRUE	FALSE	TRUE	FALSE	FALSE	FALSE	TRUE	FALSE	TRUE
ENSG00000136286.10	MYO1G	1.11586	0.26582	0	1.84632	0.575271	0	6.48887	0.347433	0.0800328	0	0	0	FALSE	FALSE	FALSE	FALSE	FALSE	FALSE	TRUE	FALSE	FALSE
ENSG00000172399.5	MYOZ2	0.15028	0.10307	1.56159	0.0839371	0.833246	0.690693	0.0919187	4.50719	0.525584	0	0	0	FALSE	FALSE	TRUE	FALSE	FALSE	FALSE	FALSE	TRUE	FALSE
ENSG00000138347.11	MYPN	2.50059	16.1541	0.374471	9.98473	9.23188	0.239836	19.4424	0.762427	0.231567	0	0	0	TRUE	TRUE	FALSE	TRUE	TRUE	FALSE	TRUE	FALSE	FALSE
ENSG00000170476.11	MZB1	0.0300561	0.701343	0.626642	0.93027	0.472858	1.85346	0.0306396	1.9452	1.76052	0	0	0	FALSE	FALSE	FALSE	FALSE	FALSE	TRUE	FALSE	TRUE	TRUE
ENSG00000131400.3	NAPSA	0.576775	1.14848	2.44395	2.5885	1.79319	3.59603	2.71771	4.17816	4.53315	0	0	0	FALSE	FALSE	FALSE	FALSE	FALSE	TRUE	FALSE	TRUE	TRUE
ENSG00000144035.3	NAT8	0.397723	1.13891	1.14158	0.643548	0.0264663	0.025755	0.776042	1.67151	0.787916	0	0	0	FALSE	TRUE	TRUE	FALSE	FALSE	FALSE	FALSE	TRUE	FALSE
ENSG00000188505.4	NCCRP1	1.17162	7.57781	0.610236	1.44473	9.90873	0.440646	0.566861	5.79477	0.199598	0	0	0	FALSE	FALSE	FALSE	FALSE	TRUE	FALSE	FALSE	FALSE	FALSE
ENSG00000184454.6	NCMAP	0.624108	6.85043	2.4191	0.545281	12.3067	4.05125	2.27474	7.90645	0.491589	0	0	0	FALSE	TRUE	TRUE	FALSE	TRUE	TRUE	FALSE	TRUE	FALSE
ENSG00000124479.8	NDP	0.842932	2.63617	1.53761	0.0646796	1.66548	0.025755	1.67449	1.74136	0.637946	0	0	0	FALSE	TRUE	TRUE	FALSE	TRUE	FALSE	TRUE	TRUE	FALSE
ENSG00000138653.5	NDST4	0.0300561	0	0.291121	0.141894	0.0271167	0.0262929	0.212169	0.157713	1.67128	0	0	0	FALSE	FALSE	FALSE	FALSE	FALSE	FALSE	FALSE	FALSE	TRUE
ENSG00000111859.12	NEDD9	38.0646	84.13	93.1163	63.0558	72.5839	114.101	24.194	58.2085	60.5153	0	0	0	FALSE	TRUE	TRUE	FALSE	FALSE	TRUE	FALSE	FALSE	FALSE
ENSG00000197168.7	NEK5	2.50214	1.7886	1.69755	2.03341	0.949482	3.2174	1.99182	0.91668	2.8159	0	0	0	FALSE	FALSE	FALSE	FALSE	FALSE	TRUE	FALSE	FALSE	FALSE
ENSG00000119408.12	NEK6	59.708	129.314	64.0181	66.5682	112.721	69.0671	35.3697	117.369	62.7823	0	0	0	FALSE	TRUE	FALSE	FALSE	FALSE	FALSE	FALSE	TRUE	FALSE
ENSG00000181965.4	NEUROG1	0.2206	0	0.196699	0	0.00865984	0.187755	0.317313	0.00809948	1.25169	0	0	0	FALSE	FALSE	FALSE	FALSE	FALSE	FALSE	FALSE	FALSE	TRUE
ENSG00000131196.13	NFATC1	4.40724	24.6287	8.38001	9.86462	23.0116	7.5481	3.16867	32.1159	6.69743	0	0	0	FALSE	TRUE	FALSE	FALSE	TRUE	FALSE	FALSE	TRUE	FALSE
ENSG00000123405.9	NFE2	14.8498	5.29732	6.76964	28.1076	8.2568	15.9122	1.53629	3.37095	4.06252	0	0	0	FALSE	FALSE	FALSE	TRUE	FALSE	FALSE	FALSE	FALSE	FALSE
ENSG00000050344.8	NFE2L3	68.0317	30.8942	74.994	70.354	51.9059	148.056	31.6473	25.6676	29.2459	0	0	0	FALSE	FALSE	FALSE	FALSE	FALSE	TRUE	FALSE	FALSE	FALSE
ENSG00000162599.11	NFIA	0.267291	0.0517838	1.93919	1.7632	0.340283	9.96723	1.03326	0.386099	3.35443	0	0	0	FALSE	FALSE	TRUE	TRUE	FALSE	TRUE	FALSE	FALSE	TRUE
ENSG00000008441.12	NFIX	0.345966	3.58589	1.36906	0.468258	1.60422	7.71954	2.10193	2.49245	0.434952	0	0	0	FALSE	TRUE	TRUE	FALSE	TRUE	TRUE	TRUE	TRUE	FALSE
ENSG00000066248.10	NGEF	2.29148	7.65913	6.19991	2.42703	6.48296	3.04347	1.47527	11.2982	3.45334	0	0	0	FALSE	TRUE	TRUE	FALSE	TRUE	FALSE	FALSE	TRUE	FALSE
ENSG00000064300.4	NGFR	4.18184	0.488384	38.866	2.2783	1.7585	55.0177	4.42299	1.05878	17.6821	0	0	0	FALSE	FALSE	TRUE	FALSE	FALSE	TRUE	FALSE	FALSE	TRUE
ENSG00000188158.10	NHS	185.298	83.3152	56.171	300.809	74.2199	37.7451	101.236	53.5348	61.1106	0	0	0	FALSE	FALSE	FALSE	TRUE	FALSE	FALSE	FALSE	FALSE	FALSE
ENSG00000135540.7	NHSL1	104.468	134.473	91.1323	185.342	132.736	119.358	77.3038	116.863	65.956	0	0	0	FALSE	FALSE	FALSE	TRUE	FALSE	FALSE	FALSE	FALSE	FALSE
ENSG00000171840.7	NINJ2	0.0901683	0.2658	1.56935	0.599133	2.22822	0.763271	1.24059	1.80498	1.8596	0	0	1	FALSE	FALSE	TRUE	FALSE	TRUE	FALSE	TRUE	TRUE	TRUE
ENSG00000163293.7	NIPAL1	34.8801	69.1744	35.1007	43.7221	75.6143	40.3482	14.5725	92.3037	26.0943	0	0	0	FALSE	TRUE	FALSE	FALSE	TRUE	FALSE	FALSE	TRUE	FALSE
ENSG00000140853.11	NLRC5	0.15028	0.0517838	0.298043	0.85465	0.206594	1.53152	0.243193	0.0502327	2.2763	0	0	0	FALSE	FALSE	FALSE	FALSE	FALSE	FALSE	FALSE	FALSE	TRUE
ENSG00000158077.4	NLRP14	0.0901683	1.0455	0.126272	0.0559581	1.92379	2.3073	1.95181	0.486996	0.898052	0	0	0	FALSE	TRUE	FALSE	FALSE	TRUE	TRUE	TRUE	FALSE	FALSE
ENSG00000162711.12	NLRP3	0.0601122	0.0600827	0.22632	2.20605	2.8202	0.715305	0.379917	0.380082	0.101235	0	0	0	FALSE	FALSE	FALSE	TRUE	TRUE	FALSE	FALSE	FALSE	FALSE
ENSG00000171596.6	NMUR1	0.390729	1.16371	4.17914	0.195853	0.232139	0.136816	0.224947	0.109227	0.138477	0	0	0	FALSE	TRUE	TRUE	FALSE	FALSE	FALSE	FALSE	FALSE	FALSE
ENSG00000166741.3	NNMT	1.42542	2.64543	1.27102	1.79907	1.56897	1.14749	1.87674	2.49585	1.84809	0	0	0	FALSE	TRUE	FALSE	FALSE	FALSE	FALSE	FALSE	TRUE	FALSE
ENSG00000213240.7	NOTCH2NL	25.8847	40.2196	38.8248	37.6513	42.8221	54.7424	15.9602	46.575	29.3731	0	0	0	FALSE	FALSE	FALSE	FALSE	FALSE	TRUE	FALSE	FALSE	FALSE
ENSG00000204301.5	NOTCH4	3.69096	5.10603	5.64844	5.26754	4.33779	3.02709	3.948	5.5197	27.4488	0	0	0	FALSE	FALSE	FALSE	FALSE	FALSE	FALSE	FALSE	FALSE	TRUE
ENSG00000136999.4	NOV	3.78544	14.7783	1.98165	0.594311	6.29269	0.0526036	22.4712	22.1488	3.41438	0	0	0	FALSE	TRUE	FALSE	FALSE	TRUE	FALSE	TRUE	TRUE	FALSE
ENSG00000086991.8	NOX4	10.93	6.90258	15.9645	12.5312	8.28025	5.77331	12.6706	5.63255	15.0868	0	0	0	FALSE	FALSE	TRUE	TRUE	FALSE	FALSE	TRUE	FALSE	TRUE
ENSG00000151322.14	NPAS3	5.97625	0.67438	1.40371	0.97885	0.365983	0.475421	27.8996	0.542748	4.17295	0	0	0	FALSE	FALSE	FALSE	FALSE	FALSE	FALSE	TRUE	FALSE	FALSE
ENSG00000174576.4	NPAS4	6.07594	0.479127	0.627717	4.56515	0.135584	0.911007	2.62711	0.275382	0.495571	0	0	0	TRUE	FALSE	FALSE	TRUE	FALSE	FALSE	FALSE	FALSE	FALSE
ENSG00000183729.3	NPBWR1	0.0300561	0	0.481847	0	1.06288	0	0.489686	0	0	0	0	0	FALSE	FALSE	FALSE	FALSE	TRUE	FALSE	FALSE	FALSE	FALSE
ENSG00000161270.15	NPHS1	15.9728	2.42436	4.45267	27.1991	2.07163	6.93746	1.38727	0.310665	1.13463	0	0	0	FALSE	FALSE	FALSE	TRUE	FALSE	FALSE	FALSE	FALSE	FALSE
ENSG00000168743.8	NPNT	11.5443	25.6314	114.313	15.1533	6.11384	153.399	3.15278	20.1674	102.347	0	0	0	FALSE	FALSE	TRUE	FALSE	FALSE	TRUE	FALSE	FALSE	TRUE
ENSG00000169418.9	NPR1	3.97466	6.19151	3.17026	3.44621	6.61136	0.790474	2.07122	13.2077	1.37803	0	0	0	FALSE	FALSE	FALSE	FALSE	FALSE	FALSE	FALSE	TRUE	FALSE
ENSG00000183971.5	NPW	0.646527	1.40347	6.8735	0.36612	0.470008	4.37044	2.27036	2.2831	7.23734	0	0	0	FALSE	FALSE	TRUE	FALSE	FALSE	TRUE	FALSE	FALSE	TRUE
ENSG00000204174.2	NPY4R	0.225742	4.81766	3.94694	0.139895	4.10815	0.0853063	7.57029	0.94771	4.96316	0	0	0	FALSE	TRUE	TRUE	FALSE	TRUE	FALSE	TRUE	FALSE	TRUE
ENSG00000144852.12	NR1I2	0.4457	1.02009	1.74284	3.38563	4.77605	0.164185	7.6681	2.5474	3.24121	0	0	1	FALSE	FALSE	TRUE	TRUE	TRUE	FALSE	TRUE	TRUE	TRUE
ENSG00000143257.7	NR1I3	0.76747	1.86682	1.1552	0.47965	1.41633	1.70775	1.24092	1.82247	1.00161	0	0	1	FALSE	TRUE	TRUE	FALSE	TRUE	TRUE	TRUE	TRUE	TRUE
ENSG00000175745.7	NR2F1	133.311	12.5835	7.38402	83.0908	13.7962	3.93852	223.753	9.13657	45.2845	0	0	0	TRUE	FALSE	FALSE	TRUE	FALSE	FALSE	TRUE	FALSE	FALSE
ENSG00000153234.9	NR4A2	7.3022	9.14036	21.5748	3.50153	7.52469	6.02212	23.6643	9.73442	40.2966	0	0	0	FALSE	FALSE	TRUE	FALSE	FALSE	FALSE	TRUE	FALSE	TRUE
ENSG00000197893.9	NRAP	0.76161	4.23499	1.58296	0.869444	4.04729	1.73548	0.587649	4.36969	1.55407	0	0	0	FALSE	TRUE	FALSE	FALSE	TRUE	FALSE	FALSE	TRUE	FALSE
ENSG00000185737.8	NRG3	18.937	14.7633	40.9863	20.6919	17.2935	39.5285	6.18705	18.7381	24.7972	0	0	0	FALSE	FALSE	TRUE	TRUE	FALSE	TRUE	FALSE	FALSE	TRUE
ENSG00000099250.13	NRP1	101.555	588.827	111.659	91.1139	587.628	70.7919	123.905	579.232	162.454	0	0	0	FALSE	TRUE	FALSE	FALSE	TRUE	FALSE	FALSE	TRUE	TRUE
ENSG00000135318.7	NT5E	13.2477	44.7916	17.9563	6.34338	44.5457	12.3346	7.73586	53.4328	23.1683	0	0	0	FALSE	TRUE	FALSE	FALSE	TRUE	FALSE	FALSE	TRUE	TRUE
ENSG00000142233.7	NTN5	0.334473	2.35966	0.925627	0.0839371	3.04711	0.39704	0.806263	4.19615	1.55006	0	0	0	FALSE	TRUE	FALSE	FALSE	TRUE	FALSE	FALSE	TRUE	TRUE
ENSG00000148053.11	NTRK2	48.4601	259.927	108.851	8.17771	184.071	86.6604	133.804	318.237	113.756	1	0	1	TRUE	TRUE	TRUE	FALSE	TRUE	TRUE	TRUE	TRUE	TRUE
ENSG00000133636.6	NTS	7.96997	397.661	56.1872	12.4712	509.501	26.0342	37.1837	307.953	61.7677	0	0	0	FALSE	TRUE	TRUE	FALSE	TRUE	FALSE	FALSE	TRUE	TRUE
ENSG00000101188.4	NTSR1	0.379879	0.786731	7.69939	1.50542	0.91731	0.952474	2.90913	2.14367	2.23221	0	0	1	FALSE	FALSE	TRUE	TRUE	FALSE	FALSE	TRUE	TRUE	TRUE
ENSG00000074590.9	NUAK1	102.141	60.2778	184.354	51.6579	50.4369	80.2299	101.839	83.5893	217.613	0	0	0	FALSE	FALSE	TRUE	FALSE	FALSE	FALSE	FALSE	FALSE	TRUE
ENSG00000188039.9	NWD1	0.0601122	1.82641	0.026205	0.0559581	0.0264663	0.025755	0.111704	0.0251163	0.0276954	0	0	0	FALSE	TRUE	FALSE	FALSE	FALSE	FALSE	FALSE	FALSE	FALSE
ENSG00000130045.11	NXNL2	0.228313	0.551071	0.427511	0.119456	0.679684	0.00894953	0.101083	1.59311	0.186257	0	0	0	FALSE	FALSE	FALSE	FALSE	FALSE	FALSE	FALSE	TRUE	FALSE
ENSG00000109205.12	ODAM	0.0601122	0.786902	3.72824	0.162363	0.0264663	0.810465	0.510124	0.0251163	3.49549	0	0	0	FALSE	FALSE	TRUE	FALSE	FALSE	FALSE	FALSE	FALSE	TRUE
ENSG00000185585.15	OLFML2A	42.4397	117.521	59.0419	24.5299	105.284	27.3686	15.3547	145.523	46.9049	1	0	0	TRUE	TRUE	TRUE	FALSE	TRUE	FALSE	FALSE	TRUE	TRUE
ENSG00000177468.5	OLIG3	0.0300561	0.0173238	0.318407	0.17526	0.0178065	0.025755	0.699344	0.00876184	1.12604	0	0	0	FALSE	FALSE	FALSE	FALSE	FALSE	FALSE	FALSE	FALSE	TRUE
ENSG00000119547.5	ONECUT2	610.244	1609.68	196.106	162.501	1376.34	44.3742	1375.08	2064.81	437.641	0	0	0	FALSE	TRUE	FALSE	FALSE	TRUE	FALSE	TRUE	TRUE	FALSE
ENSG00000205922.4	ONECUT3	31.4536	55.3531	4.80294	1.51507	65.8487	1.6108	89.1524	60.8753	10.0472	0	0	0	TRUE	TRUE	FALSE	FALSE	TRUE	FALSE	TRUE	TRUE	FALSE
ENSG00000186723.2	OR10H1	0	1.2161	0	0	0.147971	0.210343	0.314503	0.155601	0	0	0	0	FALSE	TRUE	FALSE	FALSE	FALSE	FALSE	FALSE	FALSE	FALSE
ENSG00000256574.2	OR13A1	0.120224	0.770076	2.28885	2.20528	1.12692	1.3545	1.43295	1.74644	4.71881	0	0	0	FALSE	FALSE	TRUE	TRUE	FALSE	FALSE	FALSE	TRUE	TRUE
ENSG00000171496.2	OR1L8	0.0300561	1.15639	0.026205	0.027979	0.0264663	0.420149	0.0306396	0.0251163	0.0276954	0	0	0	FALSE	TRUE	FALSE	FALSE	FALSE	FALSE	FALSE	FALSE	FALSE
ENSG00000238243.2	OR2W3	0.574204	0.0258919	0.661191	0.573842	0.657006	0.858364	4.01762	0.851405	0.113377	0	0	0	FALSE	FALSE	FALSE	FALSE	FALSE	FALSE	TRUE	FALSE	FALSE
ENSG00000176239.7	OR51B6	0.0613976	0.735833	0.369564	0.324786	1.1327	0.406735	0	0.243179	0.752554	0	0	0	FALSE	FALSE	FALSE	FALSE	TRUE	FALSE	FALSE	FALSE	FALSE
ENSG00000180785.8	OR51E1	1.59233	0	1.48226	1.25207	0	1.15516	5.76076	0	14.5201	0	0	0	FALSE	FALSE	FALSE	FALSE	FALSE	FALSE	TRUE	FALSE	TRUE
ENSG00000181609.5	OR52D1	0	0.516059	0.290926	0.0368202	0.0451946	0	0	1.2353	0	0	0	0	FALSE	FALSE	FALSE	FALSE	FALSE	FALSE	FALSE	TRUE	FALSE
ENSG00000170909.9	OSCAR	0.167558	2.18357	0.389893	0.857604	4.78756	0.51683	0.0511942	2.73341	0.437064	0	0	0	FALSE	TRUE	FALSE	FALSE	TRUE	FALSE	FALSE	TRUE	FALSE
ENSG00000145623.8	OSMR	7.72495	8.15073	18.8564	12.7342	8.43963	7.3542	5.23808	6.03971	9.62062	0	0	0	FALSE	FALSE	TRUE	FALSE	FALSE	FALSE	FALSE	FALSE	FALSE
ENSG00000164920.5	OSR2	1.68008	3.66059	2.55076	1.77446	2.43637	0.329249	1.38685	0.317514	7.93162	0	0	0	FALSE	FALSE	FALSE	FALSE	FALSE	FALSE	FALSE	FALSE	TRUE
ENSG00000036473.6	OTC	0.0901683	4.01005	0.818642	0.0559581	4.92955	0.0962577	0.0612792	9.01831	0.717249	0	0	0	FALSE	TRUE	FALSE	FALSE	TRUE	FALSE	FALSE	TRUE	FALSE
ENSG00000155719.12	OTOA	0.0300561	0.0522202	1.01717	0.418205	0.0264663	0.025755	0.143916	0.0251163	0.151458	0	0	0	FALSE	FALSE	TRUE	FALSE	FALSE	FALSE	FALSE	FALSE	FALSE
ENSG00000188162.6	OTOG	6.38592	71.4591	10.2364	3.21174	52.3568	8.7645	9.67308	57.0189	30.2818	1	0	1	TRUE	TRUE	TRUE	FALSE	TRUE	TRUE	TRUE	TRUE	TRUE
ENSG00000182938.4	OTOP3	1.67656	0.847223	1.44415	0.171992	1.22124	0.18405	2.58037	1.19123	1.34689	0	0	1	TRUE	FALSE	TRUE	FALSE	TRUE	FALSE	TRUE	TRUE	TRUE
ENSG00000085465.11	OVGP1	6.64342	31.2111	12.1033	6.45174	24.8867	10.659	9.97747	52.1909	12.7769	0	0	0	FALSE	TRUE	FALSE	FALSE	FALSE	FALSE	FALSE	TRUE	FALSE
ENSG00000099957.12	P2RX6	2.9861	3.71604	0.820854	1.59896	2.34591	0.27992	7.17139	2.47686	0.465624	0	0	0	FALSE	FALSE	FALSE	FALSE	FALSE	FALSE	TRUE	FALSE	FALSE
ENSG00000186912.5	P2RY4	0.240449	2.47355	5.83328	1.81009	6.17163	0.371691	7.41609	0.229239	0.0930902	0	0	0	FALSE	TRUE	TRUE	TRUE	TRUE	FALSE	TRUE	FALSE	FALSE
ENSG00000171631.10	P2RY6	0.430993	6.85397	31.3058	0.111916	0.920018	0.229407	2.49335	7.37809	36.3726	0	0	0	FALSE	TRUE	TRUE	FALSE	FALSE	FALSE	FALSE	TRUE	TRUE
ENSG00000149380.7	P4HA3	0.0613976	0.779581	0.76399	0.624359	0.348615	1.16004	0.113579	0.160825	0.364671	0	0	0	FALSE	FALSE	FALSE	FALSE	FALSE	TRUE	FALSE	FALSE	FALSE
ENSG00000142619.4	PADI3	0.0901683	0.154107	1.67229	0.0559581	0.0264663	2.17247	0.0612792	0.0251163	0.0376995	0	0	0	FALSE	FALSE	TRUE	FALSE	FALSE	TRUE	FALSE	FALSE	FALSE
ENSG00000171759.4	PAH	28.2938	85.5905	45.9093	17.7063	164.324	36.2995	36.301	106.541	35.9552	1	0	1	TRUE	TRUE	TRUE	FALSE	TRUE	TRUE	TRUE	TRUE	TRUE
ENSG00000099260.6	PALMD	28.0379	34.1788	1.51981	4.46738	26.8739	0.0761715	19.0962	49.9742	0.110782	0	0	0	TRUE	TRUE	FALSE	FALSE	TRUE	FALSE	TRUE	TRUE	FALSE
ENSG00000173200.8	PARP15	0.625469	0.13054	0.46332	0.207905	1.1747	0.399448	0.112473	0.115691	0.0830861	0	0	0	FALSE	FALSE	FALSE	FALSE	TRUE	FALSE	FALSE	FALSE	FALSE
ENSG00000135903.14	PAX3	0.926522	0	0.372999	0.201576	0.0263027	0.105172	3.16642	0.175267	2.25062	0	0	0	FALSE	FALSE	FALSE	FALSE	FALSE	FALSE	TRUE	FALSE	TRUE
ENSG00000113555.4	PCDH12	0.211678	0.990487	1.53523	0.557527	0.79312	0.901848	0.797755	2.30557	7.26635	0	0	0	FALSE	FALSE	FALSE	FALSE	FALSE	FALSE	FALSE	FALSE	TRUE
ENSG00000150275.13	PCDH15	14.5487	8.86617	17.9159	0.63525	3.00635	2.61069	4.04669	6.28855	19.9727	1	0	0	TRUE	TRUE	TRUE	FALSE	FALSE	FALSE	FALSE	FALSE	TRUE
ENSG00000204970.5	PCDHA1	0.0754616	0.0438805	1.17661	0.628675	0.699119	0.951775	1.33676	0.370552	0.520456	0	0	0	FALSE	FALSE	TRUE	FALSE	FALSE	FALSE	TRUE	FALSE	FALSE
ENSG00000171815.3	PCDHB1	0.0601122	0.0258919	0.462886	0.0559581	0.0264663	2.0573	0.0511942	0.0251163	1.55832	0	0	0	FALSE	FALSE	FALSE	FALSE	FALSE	TRUE	FALSE	FALSE	TRUE
ENSG00000187372.9	PCDHB13	10.6963	6.7894	9.9519	11.7697	8.26446	15.3317	12.7127	4.17225	17.3331	0	0	0	TRUE	FALSE	TRUE	TRUE	FALSE	TRUE	TRUE	FALSE	TRUE
ENSG00000196963.2	PCDHB16	12.8729	6.34192	8.55973	12.3985	7.41803	18.5847	34.237	9.29676	12.2792	0	0	0	FALSE	FALSE	FALSE	FALSE	FALSE	FALSE	TRUE	FALSE	FALSE
ENSG00000120322.2	PCDHB8	1.77732	0.908598	3.22422	0.0839371	1.88337	3.22483	6.22363	1.36451	2.57563	0	0	0	FALSE	FALSE	TRUE	FALSE	FALSE	TRUE	TRUE	FALSE	FALSE
ENSG00000204956.4	PCDHGA1	0.255798	0.0776758	1.14232	2.98874	1.05287	0.10302	0.557226	0.075349	1.43244	0	0	0	FALSE	FALSE	TRUE	TRUE	TRUE	FALSE	FALSE	FALSE	TRUE
ENSG00000262576.1	PCDHGA4	1.65774	0.608845	0.41416	0.412604	0.33444	0	0.393407	1.02833	0.550226	0	0	0	TRUE	FALSE	FALSE	FALSE	FALSE	FALSE	FALSE	FALSE	FALSE
ENSG00000253485.1	PCDHGA5	0.0901683	0.0432157	0.871188	1.06783	1.32423	0.638718	2.98373	0.0338782	0.0553908	0	0	0	FALSE	FALSE	FALSE	FALSE	TRUE	FALSE	TRUE	FALSE	FALSE
ENSG00000253731.1	PCDHGA6	0.120224	0.0517838	0.634263	0.285337	1.28665	0.373158	0.0818338	0.0940419	0.0553908	0	0	0	FALSE	FALSE	FALSE	FALSE	TRUE	FALSE	FALSE	FALSE	FALSE
ENSG00000254221.1	PCDHGB1	1.77925	0.248664	0.408301	1.24922	3.4727	4.99578	1.80471	0.428161	2.48167	0	0	0	FALSE	FALSE	FALSE	FALSE	FALSE	TRUE	FALSE	FALSE	FALSE
ENSG00000262209.1	PCDHGB3	0.0901683	0.034668	0.044394	1.22156	0.821619	0.0515101	0.661742	0.182829	0.0553908	0	0	0	FALSE	FALSE	FALSE	TRUE	FALSE	FALSE	FALSE	FALSE	FALSE
ENSG00000179715.8	PCED1B	2.26434	4.72563	12.4033	0.0555942	4.8682	5.52979	5.80863	3.45382	11.6858	0	0	0	FALSE	FALSE	TRUE	FALSE	FALSE	FALSE	FALSE	FALSE	TRUE
ENSG00000140479.12	PCSK6	22.279	11.8342	18.1061	18.8418	18.9967	12.4969	92.4084	10.8318	22.1614	0	0	0	TRUE	FALSE	FALSE	FALSE	FALSE	FALSE	TRUE	FALSE	TRUE
ENSG00000188389.6	PDCD1	0.0300561	0	0.10917	0.018774	0.632724	1.45877	0.242424	0	0	0	0	0	FALSE	FALSE	FALSE	FALSE	FALSE	TRUE	FALSE	FALSE	FALSE
ENSG00000128655.12	PDE11A	70.2916	57.0535	28.5136	62.2687	72.7294	36.3882	65.4166	92.4837	33.6808	0	0	0	FALSE	FALSE	FALSE	FALSE	FALSE	FALSE	FALSE	TRUE	FALSE
ENSG00000115252.14	PDE1A	2.3271	0.00856815	0.184369	1.64134	0.166584	0.0577346	12.8903	0.0417819	0.490201	0	0	0	FALSE	FALSE	FALSE	FALSE	FALSE	FALSE	TRUE	FALSE	FALSE
ENSG00000172572.6	PDE3A	265.978	342.279	64.2793	305.19	248.975	103.96	88.9278	412.922	35.6071	0	0	0	TRUE	TRUE	FALSE	TRUE	TRUE	FALSE	FALSE	TRUE	FALSE
ENSG00000132915.6	PDE6A	1.42428	0.0517838	0.493293	0.0839371	0.425306	0.0595513	0.0919187	0.251755	0.122032	0	0	0	TRUE	FALSE	FALSE	FALSE	FALSE	FALSE	FALSE	FALSE	FALSE
ENSG00000171408.9	PDE7B	0.965727	1.01032	0.462667	0.302532	1.05724	0.448872	0.768643	1.32739	0.0276954	0	0	0	FALSE	TRUE	FALSE	FALSE	TRUE	FALSE	FALSE	TRUE	FALSE
ENSG00000100311.12	PDGFB	22.8936	34.1366	43.4969	26.0897	27.35	40.4984	12.1253	36.0441	45.8645	0	0	0	FALSE	TRUE	TRUE	FALSE	FALSE	TRUE	FALSE	TRUE	TRUE
ENSG00000134853.7	PDGFRA	80.8742	110.957	121.931	120.654	114.531	85.5796	41.5497	108.4	170.052	0	0	0	FALSE	TRUE	TRUE	TRUE	TRUE	FALSE	FALSE	TRUE	TRUE
ENSG00000185615.11	PDIA2	0.871703	0.84908	1.38011	1.68847	2.53321	0.0595513	2.68318	5.58715	0.161615	0	0	0	FALSE	FALSE	FALSE	FALSE	FALSE	FALSE	FALSE	TRUE	FALSE
ENSG00000155714.9	PDZD9	0	0.0942496	0.238478	0.138898	0.0438378	0.175286	1.05471	0.0788566	0.451726	0	0	0	FALSE	FALSE	FALSE	FALSE	FALSE	FALSE	TRUE	FALSE	FALSE
ENSG00000187800.9	PEAR1	2.57549	7.2233	5.48048	4.74118	1.26423	2.42729	5.45057	5.16104	12.1056	0	0	1	FALSE	TRUE	TRUE	TRUE	FALSE	FALSE	TRUE	TRUE	TRUE
ENSG00000170525.14	PFKFB3	136.228	745.354	383.989	109.91	585.62	512.43	114.222	891.711	320.707	0	0	0	FALSE	TRUE	FALSE	FALSE	TRUE	TRUE	FALSE	TRUE	FALSE
ENSG00000096088.12	PGC	0.0300561	0.608526	0.726715	0.027979	0.0264663	0.025755	0.0306396	1.15341	0.0276954	0	0	0	FALSE	FALSE	FALSE	FALSE	FALSE	FALSE	FALSE	TRUE	FALSE
ENSG00000119630.9	PGF	5.21418	47.6782	9.23046	0.863175	41.2442	8.77756	2.54321	58.6238	22.6774	0	0	0	FALSE	FALSE	FALSE	FALSE	FALSE	FALSE	FALSE	TRUE	FALSE
ENSG00000163218.10	PGLYRP4	0.0300561	0.222489	1.74554	0.949468	0.0264663	1.07231	0.0306396	0.0251163	0.722238	0	0	0	FALSE	FALSE	TRUE	FALSE	FALSE	TRUE	FALSE	FALSE	FALSE
ENSG00000087495.12	PHACTR3	2.29319	0.509847	0.0400803	0.138076	0.483437	0.0262929	8.0479	1.33868	0.333008	0	0	0	FALSE	FALSE	FALSE	FALSE	FALSE	FALSE	TRUE	FALSE	FALSE
ENSG00000102174.7	PHEX	1.34103	5.2325	2.64463	2.04488	2.98916	1.10862	1.70398	3.70315	0.505157	0	0	0	FALSE	TRUE	TRUE	FALSE	TRUE	FALSE	FALSE	TRUE	FALSE
ENSG00000181649.5	PHLDA2	2.36785	7.8481	10.4031	0.967032	3.94469	5.07958	1.76176	12.9579	6.68295	0	0	0	FALSE	TRUE	TRUE	FALSE	FALSE	FALSE	FALSE	TRUE	FALSE
ENSG00000153823.14	PID1	3.2208	2.67885	16.7017	1.28588	0.105538	9.32553	0.255148	2.00592	8.6251	0	0	0	FALSE	FALSE	TRUE	FALSE	FALSE	TRUE	FALSE	FALSE	TRUE
ENSG00000119227.3	PIGZ	8.38845	13.4139	6.77085	5.06399	11.1869	6.53547	5.37798	17.6176	9.69908	0	0	0	FALSE	TRUE	FALSE	FALSE	TRUE	FALSE	FALSE	TRUE	FALSE
ENSG00000105851.6	PIK3CG	0.0300561	0	0.463937	0	0	0	1.82627	0.024765	0	0	0	0	FALSE	FALSE	FALSE	FALSE	FALSE	FALSE	TRUE	FALSE	FALSE
ENSG00000174083.13	PIK3R6	0.180337	0.0691076	0.246952	2.27725	0.14305	0.855874	1.69375	3.53781	0.87341	0	0	0	FALSE	FALSE	FALSE	TRUE	FALSE	FALSE	TRUE	TRUE	FALSE
ENSG00000069011.11	PITX1	4.35556	7.62933	12.2942	0.0575931	2.8352	0.0241236	5.86755	9.01843	17.3621	0	0	0	FALSE	FALSE	TRUE	FALSE	FALSE	FALSE	FALSE	FALSE	TRUE
ENSG00000164093.11	PITX2	74.0362	55.6504	103.216	10.1721	53.0828	14.5461	74.244	62.413	150.458	0	0	0	FALSE	FALSE	FALSE	FALSE	FALSE	FALSE	FALSE	FALSE	TRUE
ENSG00000158683.3	PKD1L1	1.16705	2.74794	1.56249	3.78167	3.84106	1.21715	3.10756	3.0365	0.457912	0	0	0	FALSE	FALSE	FALSE	FALSE	TRUE	FALSE	FALSE	FALSE	FALSE
ENSG00000107593.15	PKD2L1	0.583277	0.73682	1.29099	0.0183503	0.385773	0.509382	2.64953	0.280379	2.61107	0	0	0	FALSE	FALSE	TRUE	FALSE	FALSE	FALSE	TRUE	FALSE	TRUE
ENSG00000162878.8	PKDCC	225.87	445.58	186.502	250.387	598.044	248.384	175.903	442.471	189.642	0	0	0	FALSE	TRUE	FALSE	FALSE	TRUE	FALSE	FALSE	TRUE	FALSE
ENSG00000170927.10	PKHD1	1.28406	2.62272	8.09929	4.07767	7.17265	4.73518	1.66383	5.34228	3.14746	0	0	0	FALSE	FALSE	TRUE	FALSE	TRUE	TRUE	FALSE	TRUE	FALSE
ENSG00000069764.5	PLA2G10	0.163059	1.08667	0.25134	0.360851	0.599962	0.422106	0.338608	0.918907	0.209623	0	0	0	FALSE	TRUE	FALSE	FALSE	FALSE	FALSE	FALSE	FALSE	FALSE
ENSG00000138308.5	PLA2G12B	6.48913	45.5794	33.272	4.82159	22.1078	34.0272	6.12852	46.8166	30.3826	1	0	1	TRUE	TRUE	TRUE	FALSE	TRUE	TRUE	TRUE	TRUE	TRUE
ENSG00000243708.4	PLA2G4B	0.642671	2.26538	0.847701	2.9877	1.23793	1.24469	1.59851	1.47798	1.17877	0	0	0	FALSE	FALSE	FALSE	TRUE	FALSE	FALSE	FALSE	FALSE	FALSE
ENSG00000168907.9	PLA2G4F	0.0300561	1.16678	0.708064	0.0647992	0.936852	0.025755	0.0306396	2.50776	0.0276954	0	0	0	FALSE	TRUE	FALSE	FALSE	FALSE	FALSE	FALSE	TRUE	FALSE
ENSG00000146070.12	PLA2G7	5.59629	9.61494	9.26211	6.84642	13.066	5.74582	3.17158	10.4548	5.15084	0	0	0	FALSE	FALSE	FALSE	FALSE	TRUE	FALSE	FALSE	FALSE	FALSE
ENSG00000122861.11	PLAU	25.0417	33.8732	138.973	32.8315	33.2709	87.2524	9.32456	54.9598	77.6848	0	0	0	FALSE	FALSE	TRUE	FALSE	FALSE	TRUE	FALSE	TRUE	TRUE
ENSG00000163803.8	PLB1	2.8697	0.260852	1.39581	0.027979	1.3184	0.832251	9.58917	3.28662	1.43505	0	0	0	FALSE	FALSE	FALSE	FALSE	FALSE	FALSE	TRUE	FALSE	FALSE
ENSG00000105559.7	PLEKHA4	7.33932	35.541	15.7058	4.74156	31.5646	13.9721	5.81404	39.9187	12.551	0	0	0	FALSE	TRUE	FALSE	FALSE	TRUE	FALSE	FALSE	TRUE	FALSE
ENSG00000175985.8	PLEKHD1	0.328689	1.4314	2.52918	0.726708	0.771859	3.37071	1.0543	0.964709	0.267794	0	0	0	FALSE	FALSE	TRUE	FALSE	FALSE	TRUE	FALSE	FALSE	FALSE
ENSG00000120278.10	PLEKHG1	35.7256	55.9911	19.8245	27.7772	53.6636	27.9177	17.3904	72.4417	34.1415	0	0	0	FALSE	FALSE	FALSE	FALSE	FALSE	FALSE	FALSE	TRUE	FALSE
ENSG00000187583.6	PLEKHN1	2.88573	12.8284	4.54266	2.90719	7.91628	7.98121	0.665992	13.5441	2.68408	0	0	0	FALSE	TRUE	FALSE	FALSE	TRUE	TRUE	FALSE	TRUE	FALSE
ENSG00000122194.14	PLG	7.74374	0.462775	12.2147	0.796621	0.123672	0.236169	2.62478	0.635902	4.46758	0	0	0	TRUE	FALSE	TRUE	FALSE	FALSE	FALSE	FALSE	FALSE	TRUE
ENSG00000125551.14	PLGLB2	0.487249	0.360639	0.986236	1.3019	0.733786	1.67785	1.20146	0.325935	0.582797	0	0	0	FALSE	FALSE	FALSE	TRUE	FALSE	TRUE	TRUE	FALSE	FALSE
ENSG00000166819.7	PLIN1	0.180337	1.01952	0.407208	1.29692	0.305751	0.533691	0.112473	1.31553	0.0830861	0	0	0	FALSE	FALSE	FALSE	TRUE	FALSE	FALSE	FALSE	TRUE	FALSE
ENSG00000102934.5	PLLP	1.42663	6.05422	1.11884	0.910993	8.49176	1.20082	1.1401	18.4885	2.4983	0	0	0	FALSE	FALSE	FALSE	FALSE	FALSE	FALSE	FALSE	TRUE	FALSE
ENSG00000198523.5	PLN	0.43742	2.15287	0.38093	0.55404	1.50935	0.441268	2.0794	3.52271	0.671435	0	0	0	FALSE	TRUE	FALSE	FALSE	TRUE	FALSE	TRUE	TRUE	FALSE
ENSG00000152952.7	PLOD2	124.923	271.473	147.643	78.5478	250.154	156.893	110.924	316.02	137.482	0	0	0	FALSE	FALSE	FALSE	FALSE	FALSE	FALSE	FALSE	TRUE	FALSE
ENSG00000114698.10	PLSCR4	6.24105	24.6599	14.7865	10.2789	25.1402	11.4701	11.6058	34.3539	6.42827	0	0	0	FALSE	FALSE	FALSE	FALSE	FALSE	FALSE	FALSE	TRUE	FALSE
ENSG00000130300.4	PLVAP	1.11771	3.86306	8.11144	0	0	0.571103	4.00877	8.35847	74.5645	1	0	1	TRUE	TRUE	TRUE	FALSE	FALSE	FALSE	TRUE	TRUE	TRUE
ENSG00000161381.9	PLXDC1	2.49231	10.7827	3.93696	6.72722	9.77443	2.93062	0.585765	9.57642	3.76587	0	0	0	FALSE	TRUE	FALSE	TRUE	TRUE	FALSE	FALSE	TRUE	FALSE
ENSG00000124225.11	PMEPA1	11.051	12.4725	54.1427	23.1784	12.0132	54.0583	7.56189	9.79052	39.4882	0	0	0	FALSE	FALSE	TRUE	FALSE	FALSE	TRUE	FALSE	FALSE	TRUE
ENSG00000118557.11	PMFBP1	5.27619	3.448	6.62842	8.33011	3.38376	9.54608	2.94455	4.34216	14.6691	0	0	0	FALSE	FALSE	TRUE	TRUE	FALSE	TRUE	FALSE	FALSE	TRUE
ENSG00000168081.4	PNOC	0.225742	2.71887	0.0786151	2.13673	4.02087	0.0853063	8.69598	2.18863	3.95424	0	0	1	FALSE	TRUE	FALSE	TRUE	TRUE	FALSE	TRUE	TRUE	TRUE
ENSG00000180316.7	PNPLA1	0.120224	1.50862	1.16231	0.0559581	0.0962319	0.0515101	0.433981	0.0502327	0.0553908	0	0	0	FALSE	TRUE	TRUE	FALSE	FALSE	FALSE	FALSE	FALSE	FALSE
ENSG00000158553.3	POM121L2	0.0601122	0.49714	0.235448	0.469526	3.2585	4.81443	0.326492	3.13486	0.929645	0	0	0	FALSE	FALSE	FALSE	FALSE	TRUE	TRUE	FALSE	TRUE	FALSE
ENSG00000183206.12	POTEC	0.936881	0	0.70519	0.523336	0	0.176027	0.997331	0.016199	2.62835	0	0	0	FALSE	FALSE	FALSE	FALSE	FALSE	FALSE	FALSE	FALSE	TRUE
ENSG00000196767.4	POU3F4	2.96864	0.0520327	0.895414	0.400789	0.108467	0	9.76742	0.138669	3.04876	0	0	0	FALSE	FALSE	FALSE	FALSE	FALSE	FALSE	TRUE	FALSE	FALSE
ENSG00000132170.15	PPARG	4.7644	55.0926	15.4318	7.89858	34.9208	3.0946	12.8373	93.4974	10.1255	0	0	1	FALSE	TRUE	TRUE	TRUE	TRUE	FALSE	TRUE	TRUE	TRUE
ENSG00000086717.14	PPEF1	1.22644	10.8544	44.2549	0.26468	15.1782	17.0007	5.49107	16.3177	97.0671	0	0	1	FALSE	TRUE	TRUE	FALSE	TRUE	TRUE	TRUE	TRUE	TRUE
ENSG00000166143.5	PPP1R14D	0.383017	1.21493	0.588126	0.763725	0.603777	0.498851	0.344442	0.685864	1.26065	0	0	0	FALSE	TRUE	FALSE	FALSE	FALSE	FALSE	FALSE	FALSE	TRUE
ENSG00000150722.6	PPP1R1C	0.601765	5.53246	2.81876	0.567246	1.52651	2.26416	1.71424	5.95237	0.295284	0	0	0	FALSE	TRUE	FALSE	FALSE	FALSE	FALSE	FALSE	TRUE	FALSE
ENSG00000119938.8	PPP1R3C	37.0768	23.5729	32.7617	40.9153	34.896	67.6959	44.1484	17.3289	22.9409	0	0	0	FALSE	FALSE	FALSE	FALSE	FALSE	TRUE	FALSE	FALSE	FALSE
ENSG00000219607.2	PPP1R3G	0.970642	0	0	0.559129	1.17414	0.0178991	0.124234	0.516258	0	0	0	0	FALSE	FALSE	FALSE	FALSE	TRUE	FALSE	FALSE	FALSE	FALSE
ENSG00000178125.10	PPP1R42	0.450199	1.21257	0.217039	0.5029	0.469027	0.654086	0.512429	0.541845	0.890257	0	0	0	FALSE	TRUE	FALSE	FALSE	FALSE	FALSE	FALSE	FALSE	FALSE
ENSG00000142611.12	PRDM16	48.1575	57.71	40.2042	65.6903	85.1709	56.158	39.4299	67.6118	29.4169	0	0	0	FALSE	FALSE	FALSE	FALSE	TRUE	FALSE	FALSE	FALSE	FALSE
ENSG00000188783.5	PRELP	0.28007	0.0522202	2.57689	3.39752	0.0264663	2.62326	1.08143	0.926065	0.766073	0	0	0	FALSE	FALSE	TRUE	TRUE	FALSE	TRUE	FALSE	FALSE	FALSE
ENSG00000180644.6	PRF1	0.0601122	0.651223	0.026205	0.027979	0.701569	0.025755	0.0306396	2.78491	1.00739	0	0	0	FALSE	FALSE	FALSE	FALSE	FALSE	FALSE	FALSE	TRUE	TRUE
ENSG00000175785.8	PRIMA1	12.5583	14.2165	2.34754	19.3439	17.3802	5.24376	4.02639	11.6335	2.08254	0	0	0	FALSE	FALSE	FALSE	TRUE	FALSE	FALSE	FALSE	FALSE	FALSE
ENSG00000184304.10	PRKD1	36.2246	118.054	31.8275	31.6565	133.696	27.9083	47.3909	142.129	31.7193	0	0	0	FALSE	TRUE	FALSE	FALSE	TRUE	FALSE	FALSE	TRUE	FALSE
ENSG00000171864.4	PRND	0.691215	0.0175522	1.65291	0	0	0	0.224742	0.91732	21.7235	0	0	0	FALSE	FALSE	FALSE	FALSE	FALSE	FALSE	FALSE	FALSE	TRUE
ENSG00000101000.4	PROCR	1.80866	15.477	39.865	2.40104	9.06849	10.6598	8.67635	11.9877	12.0495	0	0	0	FALSE	TRUE	TRUE	FALSE	TRUE	TRUE	FALSE	TRUE	TRUE
ENSG00000126231.9	PROZ	1.50931	1.70511	1.71406	1.31002	1.70653	0.461819	3.35986	2.6465	1.77806	0	0	0	FALSE	FALSE	FALSE	FALSE	FALSE	FALSE	TRUE	TRUE	FALSE
ENSG00000167183.2	PRR15L	21.8464	26.4557	13.1488	34.1211	37.4348	21.2757	11.3441	21.3062	10.5569	0	0	0	FALSE	FALSE	FALSE	TRUE	TRUE	FALSE	FALSE	FALSE	FALSE
ENSG00000180525.9	PRR26	1.66715	2.05473	1.69081	1.71759	2.25197	3.21298	3.06747	3.07789	2.33908	0	0	1	FALSE	FALSE	FALSE	FALSE	FALSE	TRUE	TRUE	TRUE	TRUE
ENSG00000167157.9	PRRX2	0.180337	2.75407	0.825189	1.47495	1.73507	0.0772651	0.930346	6.14842	0.140284	0	0	0	FALSE	TRUE	FALSE	FALSE	FALSE	FALSE	FALSE	TRUE	FALSE
ENSG00000204983.8	PRSS1	14.3218	12.4298	163.83	15.8021	4.11454	62.5322	9.60678	23.9398	494.102	0	0	0	FALSE	FALSE	TRUE	FALSE	FALSE	FALSE	FALSE	FALSE	TRUE
ENSG00000164099.3	PRSS12	36.2321	102.832	56.3255	22.3055	77.2986	19.7418	107.899	201.697	91.7779	0	0	0	FALSE	FALSE	FALSE	FALSE	FALSE	FALSE	TRUE	TRUE	FALSE
ENSG00000150687.7	PRSS23	178.015	83.0334	253.513	154.243	34.9126	176.357	91.8789	51.8536	94.6953	0	0	0	FALSE	FALSE	TRUE	FALSE	FALSE	FALSE	FALSE	FALSE	FALSE
ENSG00000146250.5	PRSS35	33.0216	14.5161	17.3269	14.3288	17.7979	3.41877	31.0659	11.1996	24.9601	0	0	0	TRUE	FALSE	FALSE	FALSE	FALSE	FALSE	TRUE	FALSE	TRUE
ENSG00000178226.6	PRSS36	0.180337	1.96652	3.04361	3.31153	1.41664	0.305137	1.11383	2.66501	2.30629	0	0	1	FALSE	TRUE	TRUE	TRUE	TRUE	FALSE	TRUE	TRUE	TRUE
ENSG00000261603.1	PRSS46	0.259654	2.55829	2.46303	0.615941	3.64227	1.88099	0.622495	2.5106	0.25779	0	0	0	FALSE	TRUE	TRUE	FALSE	TRUE	TRUE	FALSE	TRUE	FALSE
ENSG00000178597.4	PSAPL1	1.68299	59.5938	7.68838	5.11328	34.7486	0.198704	10.4503	76.4401	7.44528	1	0	1	TRUE	TRUE	TRUE	TRUE	TRUE	FALSE	TRUE	TRUE	TRUE
ENSG00000167653.4	PSCA	0.180337	0.223334	0.906393	0.111916	0.079399	0.927402	4.90464	0.0589945	6.55329	0	0	0	FALSE	FALSE	FALSE	FALSE	FALSE	FALSE	TRUE	FALSE	TRUE
ENSG00000146005.3	PSD2	0.240449	13.3618	2.44736	0.139895	13.0924	0.797656	0.267347	12.5499	1.59132	0	0	0	FALSE	TRUE	FALSE	FALSE	TRUE	FALSE	FALSE	TRUE	FALSE
ENSG00000231924.5	PSG1	0.810154	1.2064	0.227286	0	0.0813502	0.168865	0.0618149	0.860381	0.320988	0	0	0	FALSE	TRUE	FALSE	FALSE	FALSE	FALSE	FALSE	FALSE	FALSE
ENSG00000221826.5	PSG3	0.0601122	1.29984	0.122398	0.0740043	0.153011	0.025755	0.227343	0.200353	0.0276954	0	0	0	FALSE	TRUE	FALSE	FALSE	FALSE	FALSE	FALSE	FALSE	FALSE
ENSG00000243137.3	PSG4	0.592842	5.6659	1.07476	0.944781	1.10956	0.874975	1.17353	6.38362	0.110782	0	0	0	FALSE	TRUE	TRUE	FALSE	TRUE	FALSE	TRUE	TRUE	FALSE
ENSG00000204941.9	PSG5	0.120224	5.36312	0.100506	1.16989	0.928223	1.34863	1.27892	3.241	0.182541	0	0	0	FALSE	TRUE	FALSE	TRUE	FALSE	TRUE	TRUE	TRUE	FALSE
ENSG00000124467.14	PSG8	0.4719	6.58464	1.4737	0.321584	1.74776	0.025755	1.36158	3.72827	0.468934	0	0	0	FALSE	TRUE	TRUE	FALSE	TRUE	FALSE	TRUE	TRUE	FALSE
ENSG00000204264.4	PSMB8	0.0901683	6.88776	3.23057	0.0559581	1.27201	7.16524	2.41855	7.83877	5.49699	0	0	0	FALSE	TRUE	FALSE	FALSE	FALSE	TRUE	FALSE	TRUE	FALSE
ENSG00000204540.6	PSORS1C1	0.0901683	0.661591	0.0352965	0.0559581	0.0355052	0.0515101	0.111704	1.1753	1.07115	0	0	0	FALSE	FALSE	FALSE	FALSE	FALSE	FALSE	FALSE	TRUE	TRUE
ENSG00000169403.7	PTAFR	1.66957	18.3612	18.4096	13.0733	2.69804	23.6016	7.57997	7.13386	9.3747	0	0	1	FALSE	TRUE	TRUE	TRUE	FALSE	TRUE	TRUE	TRUE	TRUE
ENSG00000168267.5	PTF1A	13.0157	0.998202	5.6446	22.3122	3.78192	10.5697	1.48825	0.112383	1.81623	0	0	0	TRUE	FALSE	FALSE	TRUE	FALSE	TRUE	FALSE	FALSE	FALSE
ENSG00000168229.3	PTGDR	0.229598	0.154227	2.00179	0.203548	0	0	0.406909	0	5.18245	0	0	0	FALSE	FALSE	FALSE	FALSE	FALSE	FALSE	FALSE	FALSE	TRUE
ENSG00000171522.5	PTGER4	7.68616	13.7701	21.4927	5.29336	10.1308	15.1712	5.0224	19.7752	25.7648	0	0	0	FALSE	FALSE	TRUE	FALSE	FALSE	FALSE	FALSE	TRUE	TRUE
ENSG00000108825.13	PTGES3L-AARSD1	0.45655	0.780239	0.791943	0.952489	1.04924	0.483949	0.612347	0.691189	0.756326	0	0	0	FALSE	FALSE	FALSE	FALSE	TRUE	FALSE	FALSE	FALSE	FALSE
ENSG00000124212.5	PTGIS	60.4474	132.684	32.0341	82.6133	114.21	51.6108	23.5694	119.459	31.4832	0	0	0	FALSE	TRUE	FALSE	FALSE	TRUE	FALSE	FALSE	TRUE	FALSE
ENSG00000144407.5	PTH2R	9.96698	4.51967	2.31258	8.43217	4.1679	0.869927	6.19841	1.98177	4.8291	0	0	0	TRUE	FALSE	FALSE	TRUE	FALSE	FALSE	FALSE	FALSE	FALSE
ENSG00000101213.5	PTK6	0.647095	1.25931	0.249085	0.827747	1.00622	0.23548	1.04255	1.81854	1.24527	0	0	0	FALSE	FALSE	FALSE	FALSE	FALSE	FALSE	FALSE	TRUE	FALSE
ENSG00000127329.10	PTPRB	1.75747	1.31122	2.27025	1.14247	1.01582	1.54266	2.32506	1.04914	10.1235	0	0	0	FALSE	FALSE	FALSE	FALSE	FALSE	FALSE	FALSE	FALSE	TRUE
ENSG00000080031.5	PTPRH	9.94785	6.02643	10.4398	3.15438	2.75302	5.69148	7.59304	9.41818	4.28408	0	0	0	TRUE	FALSE	TRUE	FALSE	FALSE	FALSE	TRUE	TRUE	FALSE
ENSG00000177469.12	PTRF	29.7758	17.4062	31.3049	9.81909	5.34556	12.7948	8.95866	21.2007	35.0555	0	0	0	FALSE	FALSE	FALSE	FALSE	FALSE	FALSE	FALSE	FALSE	TRUE
ENSG00000179165.9	PXT1	0.0300561	0.0258919	0.026205	1.03444	0.0264663	0.142099	0.111319	0.413378	0.0943367	0	0	0	FALSE	FALSE	FALSE	TRUE	FALSE	FALSE	FALSE	FALSE	FALSE
ENSG00000128340.10	RAC2	2.33247	8.71799	2.29901	1.99815	11.2177	1.89805	2.79077	8.59354	4.23509	0	0	0	FALSE	TRUE	FALSE	FALSE	TRUE	FALSE	FALSE	TRUE	FALSE
ENSG00000244588.1	RAD21L1	0.276289	0.248589	0.242389	0	1.57169	0	0	0.881831	0.148229	0	0	0	FALSE	FALSE	FALSE	FALSE	TRUE	FALSE	FALSE	FALSE	FALSE
ENSG00000214842.5	RAD51AP2	0.270505	0.0949995	0.759893	1.46154	0.187595	0.10302	2.92695	0.658268	1.95881	0	0	0	FALSE	FALSE	FALSE	TRUE	FALSE	FALSE	TRUE	FALSE	TRUE
ENSG00000184672.7	RALYL	8.31019	14.7324	15.1739	8.62115	15.1786	21.3284	9.04531	10.2797	14.1242	0	0	0	FALSE	TRUE	TRUE	FALSE	TRUE	TRUE	FALSE	FALSE	TRUE
ENSG00000079337.11	RAPGEF3	1.36096	12.7858	2.73868	2.44794	17.4949	3.43352	6.91172	11.1623	9.77378	0	0	0	FALSE	TRUE	FALSE	FALSE	TRUE	FALSE	FALSE	TRUE	TRUE
ENSG00000165917.5	RAPSN	0.589553	0.625662	2.11957	0.222776	0.062622	0.295924	1.18353	1.09682	2.16353	0	0	0	FALSE	FALSE	TRUE	FALSE	FALSE	FALSE	FALSE	FALSE	TRUE
ENSG00000077092.14	RARB	28.5259	34.1151	23.552	7.67613	18.5139	5.18033	36.8101	33.2871	32.3816	0	0	0	FALSE	FALSE	FALSE	FALSE	FALSE	FALSE	TRUE	FALSE	FALSE
ENSG00000133321.6	RARRES3	0.0901683	0.277903	0.0716927	0.441314	1.16091	0.0337962	0.0612792	0.55128	1.2082	0	0	0	FALSE	FALSE	FALSE	FALSE	TRUE	FALSE	FALSE	FALSE	TRUE
ENSG00000111344.7	RASAL1	2.19323	7.65627	1.54926	11.3093	0.959859	2.3964	7.03871	8.078	3.94604	0	0	0	FALSE	TRUE	FALSE	TRUE	FALSE	FALSE	TRUE	TRUE	FALSE
ENSG00000108551.4	RASD1	16.2441	5.22855	14.8056	8.40336	4.5397	6.13707	51.4291	5.36151	29.7326	0	0	0	FALSE	FALSE	FALSE	FALSE	FALSE	FALSE	TRUE	FALSE	FALSE
ENSG00000146090.11	RASGEF1C	1.19597	0.154414	0.899203	3.75796	0.0264663	0.025755	1.88346	0.757288	0.0685508	0	0	0	FALSE	FALSE	FALSE	TRUE	FALSE	FALSE	TRUE	FALSE	FALSE
ENSG00000152689.13	RASGRP3	0.913743	1.09139	4.66687	1.43228	0.479706	1.49633	0.406593	5.97038	32.3489	0	0	0	FALSE	TRUE	TRUE	TRUE	FALSE	TRUE	FALSE	TRUE	TRUE
ENSG00000100276.9	RASL10A	0.280713	1.64081	2.05058	1.04644	0.780477	0.604199	2.44756	0.367944	1.3771	0	0	0	FALSE	FALSE	TRUE	FALSE	FALSE	FALSE	TRUE	FALSE	FALSE
ENSG00000103710.6	RASL12	2.13863	60.2149	72.2874	2.63722	52.7795	23.3576	10.6403	68.8046	63.0823	0	0	0	FALSE	TRUE	TRUE	FALSE	TRUE	TRUE	FALSE	TRUE	TRUE
ENSG00000212998.1	RBM12B-AS1	0.376665	1.64904	1.03043	0.992532	1.93345	1.05613	0.857241	1.59285	0.940649	0	0	0	FALSE	TRUE	TRUE	FALSE	TRUE	TRUE	FALSE	TRUE	FALSE
ENSG00000184898.6	RBM43	5.0326	11.6016	6.23388	10.0355	13.0723	9.37489	4.92974	13.7389	8.29931	0	0	0	FALSE	TRUE	FALSE	FALSE	TRUE	FALSE	FALSE	TRUE	FALSE
ENSG00000144642.16	RBMS3	4.14982	10.4308	12.1556	1.96252	3.11691	3.53149	4.13258	10.9753	14.102	0	0	0	FALSE	FALSE	FALSE	FALSE	FALSE	FALSE	FALSE	FALSE	TRUE
ENSG00000114115.5	RBP1	246.532	142.556	179.703	206.498	139.102	223.036	367.177	133.973	195.706	0	0	0	FALSE	FALSE	FALSE	FALSE	FALSE	FALSE	TRUE	FALSE	FALSE
ENSG00000107618.4	RBP3	0.180337	0.197442	0.197964	0.111916	0.56435	0.139912	5.44547	0.106929	0.141556	0	0	0	FALSE	FALSE	FALSE	FALSE	FALSE	FALSE	TRUE	FALSE	FALSE
ENSG00000138207.8	RBP4	26.435	8.31329	124.002	1.60055	1.5668	0.986507	7.85624	7.08381	15.4386	0	0	0	FALSE	FALSE	TRUE	FALSE	FALSE	FALSE	FALSE	FALSE	FALSE
ENSG00000124232.6	RBPJL	2.90039	1.08824	0.951257	6.2747	0.412075	2.92468	0.530981	0.050584	0.572637	0	0	0	TRUE	TRUE	FALSE	TRUE	FALSE	TRUE	FALSE	FALSE	FALSE
ENSG00000198570.5	RD3	0.997711	1.16878	0.922607	0	2.29461	0	3.44375	0.404974	1.05609	0	0	0	FALSE	FALSE	FALSE	FALSE	FALSE	FALSE	TRUE	FALSE	FALSE
ENSG00000139547.6	RDH16	1.20096	1.90317	1.86394	1.80003	1.87468	2.13752	1.11587	4.78609	2.51469	0	0	0	FALSE	FALSE	FALSE	FALSE	FALSE	FALSE	FALSE	TRUE	FALSE
ENSG00000134193.10	REG4	0.0901683	0.966997	0.026205	0.285337	2.30537	1.55008	6.52396	5.12659	0.746319	0	0	0	FALSE	FALSE	FALSE	FALSE	TRUE	TRUE	TRUE	TRUE	FALSE
ENSG00000189056.9	RELN	89.955	50.1126	224.22	25.1711	22.3753	137.212	153.776	35.1115	198.399	0	0	0	FALSE	FALSE	TRUE	FALSE	FALSE	FALSE	FALSE	FALSE	TRUE
ENSG00000139890.5	REM2	16.7125	17.2888	10.6421	10.8557	20.7777	9.79962	35.6807	22.8762	13.5139	0	0	0	FALSE	FALSE	FALSE	FALSE	FALSE	FALSE	TRUE	FALSE	FALSE
ENSG00000205853.6	RFPL3S	0.556359	2.98636	1.80253	2.37425	3.98188	2.20827	5.24823	4.67264	3.85336	0	0	1	FALSE	TRUE	FALSE	FALSE	TRUE	FALSE	TRUE	TRUE	TRUE
ENSG00000162944.6	RFTN2	5.12939	3.1019	5.69777	4.80513	2.77106	7.73465	1.52331	1.54343	2.11281	0	0	0	TRUE	FALSE	TRUE	TRUE	FALSE	TRUE	FALSE	FALSE	FALSE
ENSG00000102760.12	RGCC	0.0901683	0.756888	1.51767	2.03008	2.22176	0.296911	0.605867	1.41357	2.39043	0	0	0	FALSE	FALSE	FALSE	TRUE	TRUE	FALSE	FALSE	FALSE	TRUE
ENSG00000090104.7	RGS1	0.0754616	2.15163	5.58605	0.0559581	0.707428	1.99131	0.0612792	1.49213	4.58417	0	0	0	FALSE	TRUE	TRUE	FALSE	FALSE	TRUE	FALSE	TRUE	TRUE
ENSG00000182732.12	RGS6	32.9932	9.44599	5.84272	13.6134	9.28499	5.68341	96.586	6.09899	21.6005	0	0	0	FALSE	FALSE	FALSE	FALSE	FALSE	FALSE	TRUE	FALSE	FALSE
ENSG00000186326.3	RGS9BP	0.120224	0.863814	0.645599	1.26266	0.0529326	0.0515101	0.226773	0.0502327	0.0553908	0	0	0	FALSE	FALSE	FALSE	TRUE	FALSE	FALSE	FALSE	FALSE	FALSE
ENSG00000188672.12	RHCE	0.090811	0.215018	0.318389	1.51399	0.193812	1.08254	0.421747	1.30782	0.0571211	0	0	0	FALSE	FALSE	FALSE	TRUE	FALSE	FALSE	FALSE	TRUE	FALSE
ENSG00000143878.8	RHOB	71.4428	38.1953	187.19	34.7088	36.462	151.801	56.6438	33.6357	127.819	0	0	0	FALSE	FALSE	TRUE	FALSE	FALSE	FALSE	FALSE	FALSE	FALSE
ENSG00000167705.7	RILP	0.349823	1.27424	3.00683	4.1635	1.8483	2.2934	2.08857	2.41606	1.74901	0	0	0	FALSE	FALSE	FALSE	TRUE	FALSE	FALSE	FALSE	FALSE	FALSE
ENSG00000174791.6	RIN1	0.814653	13.537	9.20931	8.21981	3.83405	2.66646	19.6548	9.29129	11.4928	0	0	1	FALSE	TRUE	TRUE	TRUE	FALSE	FALSE	TRUE	TRUE	TRUE
ENSG00000129465.11	RIPK3	0.0901683	4.4885	5.38985	0.111009	5.67935	5.30216	0.123396	2.05244	1.88189	0	0	0	FALSE	TRUE	TRUE	FALSE	TRUE	TRUE	FALSE	TRUE	TRUE
ENSG00000129538.9	RNASE1	9.30257	9.37302	24.7322	3.87251	3.01563	2.29311	8.52678	15.2996	45.4946	0	0	0	FALSE	FALSE	TRUE	FALSE	FALSE	FALSE	FALSE	FALSE	TRUE
ENSG00000172602.5	RND1	34.0161	29.133	103.356	30.3446	23.3992	86.5914	16.637	26.4029	86.5689	0	0	0	FALSE	FALSE	TRUE	FALSE	FALSE	TRUE	FALSE	FALSE	TRUE
ENSG00000235631.1	RNF148	0.0300561	0	0	0.113915	0	0	1.23286	0	0.236962	0	0	0	FALSE	FALSE	FALSE	FALSE	FALSE	FALSE	TRUE	FALSE	FALSE
ENSG00000165188.9	RNF183	0.775107	3.8971	5.22218	3.46228	0.123672	2.50642	0.661954	0.433415	7.91134	0	0	0	FALSE	TRUE	TRUE	TRUE	FALSE	TRUE	FALSE	FALSE	TRUE
ENSG00000233198.2	RNF224	0.707849	0.718681	0.773338	0.30335	1.93121	0.0723708	2.35763	0.184732	0	0	0	0	FALSE	FALSE	FALSE	FALSE	TRUE	FALSE	TRUE	FALSE	FALSE
ENSG00000185008.13	ROBO2	204.771	609.471	151.726	100.117	577.279	77.9731	221.595	689.638	260.548	0	0	0	FALSE	TRUE	FALSE	FALSE	TRUE	FALSE	FALSE	TRUE	FALSE
ENSG00000154133.10	ROBO4	0.294134	0.33336	0.0957469	0	0.444743	0	0.144939	0.746881	6.2261	0	0	0	FALSE	FALSE	FALSE	FALSE	FALSE	FALSE	FALSE	FALSE	TRUE
ENSG00000145491.7	ROPN1L	0.668228	0.428244	2.00567	0.462805	0.0175351	0.964827	1.21481	0.016199	2.18239	0	0	0	FALSE	FALSE	TRUE	FALSE	FALSE	FALSE	FALSE	FALSE	TRUE
ENSG00000143365.12	RORC	0.0300561	0.0258919	0.800642	0.027979	1.29144	0.025755	1.73433	0.560748	0.0276954	0	0	0	FALSE	FALSE	FALSE	FALSE	TRUE	FALSE	TRUE	FALSE	FALSE
ENSG00000047936.6	ROS1	3.54057	2.19944	0.791412	0.2387	0.520728	0.0504165	10.2172	0.880498	2.7148	0	0	0	FALSE	FALSE	FALSE	FALSE	FALSE	FALSE	TRUE	FALSE	FALSE
ENSG00000257743.4	RP11-1220K2.2	16.1441	14.1177	20.1954	1.12213	14.9082	6.48331	73.3766	16.614	59.6588	0	0	0	FALSE	FALSE	FALSE	FALSE	FALSE	FALSE	TRUE	FALSE	TRUE
ENSG00000248540.2	RP11-247C2.2	0.551936	0	0.154022	0.027979	0	0.0241236	1.56152	0.0242984	0.584743	0	0	0	FALSE	FALSE	FALSE	FALSE	FALSE	FALSE	TRUE	FALSE	FALSE
ENSG00000273167.1	RP11-307N16.6	0.512882	0.612235	0.45352	1.25869	0.300974	0.59992	0.868968	0.359648	0.773075	0	0	0	FALSE	FALSE	FALSE	TRUE	FALSE	FALSE	FALSE	FALSE	FALSE
ENSG00000258231.1	RP11-362K2.2	0.484754	0	0.208089	0.149858	0.0698733	0.094238	2.10033	0.0667829	1.01532	0	0	0	FALSE	FALSE	FALSE	FALSE	FALSE	FALSE	TRUE	FALSE	TRUE
ENSG00000232774.3	RP11-47I22.3	1.47645	0.967965	15.9837	0.365183	1.65331	1.72288	0.2777	0.075349	5.7585	0	0	0	FALSE	FALSE	TRUE	FALSE	FALSE	FALSE	FALSE	FALSE	TRUE
ENSG00000261567.1	RP11-680G10.1	0.235307	1.09879	0.0454572	0.156974	1.42383	0	0.698025	1.39963	0.446051	0	0	0	FALSE	TRUE	FALSE	FALSE	TRUE	FALSE	FALSE	TRUE	FALSE
ENSG00000261147.1	RP11-697E2.6	0.168201	1.05625	0.266437	0.430197	0.359491	0.321648	0.334673	0.730471	0.0245133	0	0	0	FALSE	TRUE	FALSE	FALSE	FALSE	FALSE	FALSE	FALSE	FALSE
ENSG00000267127.2	RP11-795F19.5	1.19396	2.28282	1.69901	4.61021	1.54641	1.98033	2.41836	2.24398	2.37001	0	0	0	FALSE	FALSE	FALSE	TRUE	FALSE	FALSE	FALSE	FALSE	FALSE
ENSG00000273259.1	RP11-986E7.7	0.763538	0.145866	2.16205	0.895628	0.374097	3.00783	0.873884	0.348278	1.7644	0	0	0	FALSE	FALSE	TRUE	FALSE	FALSE	TRUE	FALSE	FALSE	TRUE
ENSG00000270800.1	RPS10-NUDT3	0.0920964	0.887738	0.086619	0.220233	0.21379	0.0611827	0.0408072	1.29668	0.0395325	0	0	0	FALSE	FALSE	FALSE	FALSE	FALSE	FALSE	FALSE	TRUE	FALSE
ENSG00000166592.7	RRAD	0.16563	1.62303	0.221823	1.78258	0.0619716	2.05511	2.86832	0.0502327	0.074915	0	0	0	FALSE	TRUE	FALSE	TRUE	FALSE	TRUE	TRUE	FALSE	FALSE
ENSG00000126458.3	RRAS	6.06173	10.1693	11.3666	4.83008	13.1368	10.8432	4.68375	20.4016	7.91102	1	0	0	TRUE	TRUE	TRUE	FALSE	TRUE	TRUE	FALSE	TRUE	TRUE
ENSG00000102104.8	RS1	0.279427	1.41617	0.255177	0.312673	0.91767	0.120618	1.74855	0.857884	0.818309	0	0	0	FALSE	TRUE	FALSE	FALSE	FALSE	FALSE	TRUE	FALSE	FALSE
ENSG00000160188.5	RSPH1	5.92385	1.62139	3.20865	4.31827	3.75643	3.77737	7.60027	1.13504	4.74572	0	0	0	FALSE	FALSE	FALSE	FALSE	FALSE	FALSE	TRUE	FALSE	FALSE
ENSG00000169402.11	RSPH10B2	0.309483	0.102882	0.153504	0.027979	0.105542	0.025755	1.23692	0.166972	0.282303	0	0	0	FALSE	FALSE	FALSE	FALSE	FALSE	FALSE	TRUE	FALSE	FALSE
ENSG00000104941.3	RSPH6A	0.0601122	0.273775	0.026205	0.552667	0.0264663	0.0958694	1.30643	0.0601637	0.187761	0	0	0	FALSE	FALSE	FALSE	FALSE	FALSE	FALSE	TRUE	FALSE	FALSE
ENSG00000146374.9	RSPO3	11.7109	0.880864	69.5424	1.81297	0.152524	2.4278	19.6581	0.418581	129.497	0	0	0	FALSE	FALSE	TRUE	FALSE	FALSE	FALSE	FALSE	FALSE	TRUE
ENSG00000254656.1	RTL1	40.271	20.0123	96.4373	84.4495	32.0799	236.409	4.44342	1.26721	7.05949	0	0	0	FALSE	FALSE	FALSE	FALSE	FALSE	TRUE	FALSE	FALSE	FALSE
ENSG00000159216.14	RUNX1	14.7727	0.941208	17.734	5.89233	2.72754	15.8087	6.53832	1.98405	10.3947	0	0	0	TRUE	FALSE	TRUE	FALSE	FALSE	TRUE	FALSE	FALSE	FALSE
ENSG00000020633.14	RUNX3	0.0601122	0.0258919	0.026205	0.0559581	0.216284	0.025755	2.27429	0.0251163	0.0276954	0	0	0	FALSE	FALSE	FALSE	FALSE	FALSE	FALSE	TRUE	FALSE	FALSE
ENSG00000197747.4	S100A10	260.55	461.745	486.126	97.4215	486.336	436.86	215.999	446.904	443.565	0	0	0	FALSE	TRUE	TRUE	FALSE	TRUE	FALSE	FALSE	FALSE	FALSE
ENSG00000188015.5	S100A3	1.67085	1.51883	2.96543	0.263648	0.628738	1.21891	0.315361	1.10879	0.504245	1	0	0	TRUE	TRUE	TRUE	FALSE	FALSE	TRUE	FALSE	TRUE	FALSE
ENSG00000163993.6	S100P	0.275647	39.2402	2.17054	0.596433	10.474	0.235364	0.987916	74.2419	1.79423	0	0	0	FALSE	TRUE	TRUE	FALSE	TRUE	FALSE	FALSE	TRUE	TRUE
ENSG00000171643.9	S100Z	2.25235	1.03902	1.01736	0.473038	0.462483	0.109986	10.4034	1.73006	3.22321	0	0	0	FALSE	FALSE	FALSE	FALSE	FALSE	FALSE	TRUE	FALSE	FALSE
ENSG00000170989.8	S1PR1	1.27385	2.57499	1.23575	1.26027	3.04819	0.42754	1.61861	2.14922	10.0855	0	0	0	FALSE	FALSE	FALSE	FALSE	FALSE	FALSE	FALSE	FALSE	TRUE
ENSG00000187634.6	SAMD11	2.4429	49.9612	12.7676	1.16238	46.4539	12.0516	9.36484	50.4176	16.8903	0	0	0	FALSE	TRUE	FALSE	FALSE	TRUE	FALSE	FALSE	TRUE	FALSE
ENSG00000203943.4	SAMD13	3.41868	5.39042	8.40356	4.25153	5.39057	10.8472	1.11955	6.08842	6.70403	0	0	0	FALSE	FALSE	TRUE	FALSE	FALSE	TRUE	FALSE	FALSE	FALSE
ENSG00000228727.4	SAPCD1	0.225742	0.906801	3.06215	1.27761	1.07792	4.0029	2.83143	0.513441	2.98839	0	0	0	FALSE	FALSE	TRUE	FALSE	FALSE	TRUE	TRUE	FALSE	TRUE
ENSG00000231274.4	SBK3	0.15028	3.92396	3.91405	1.1189	0.340862	6.88917	4.15405	3.86511	2.78	0	0	1	FALSE	TRUE	TRUE	FALSE	FALSE	TRUE	TRUE	TRUE	TRUE
ENSG00000074660.11	SCARF1	0.16563	0.0517838	8.27152	1.34898	0.0619716	0.0772651	1.47905	2.95929	43.5273	0	0	0	FALSE	FALSE	TRUE	FALSE	FALSE	FALSE	FALSE	TRUE	TRUE
ENSG00000149021.2	SCGB1A1	0	0.0263283	1.55684	0	0.187104	0.738736	0.0517641	0.0495301	7.75807	0	0	0	FALSE	FALSE	TRUE	FALSE	FALSE	FALSE	FALSE	FALSE	TRUE
ENSG00000168356.7	SCN11A	3.85289	5.79766	5.06349	17.4723	3.38591	8.09823	15.1413	6.18179	6.15135	0	0	0	FALSE	FALSE	FALSE	TRUE	FALSE	FALSE	FALSE	FALSE	FALSE
ENSG00000105711.6	SCN1B	2.10593	0.573984	0.527304	1.4192	0.68235	0.67384	10.5256	0.516237	2.64997	0	0	0	FALSE	FALSE	FALSE	FALSE	FALSE	FALSE	TRUE	FALSE	FALSE
ENSG00000007314.7	SCN4A	0.360673	11.9794	6.42352	0.333929	6.40572	1.59241	1.60204	17.2595	11.4072	0	0	0	FALSE	TRUE	FALSE	FALSE	FALSE	FALSE	FALSE	TRUE	TRUE
ENSG00000159307.14	SCUBE1	10.6689	3.70868	11.6826	9.81235	5.56631	5.45993	32.8565	1.06265	17.2883	0	0	0	FALSE	FALSE	FALSE	FALSE	FALSE	FALSE	TRUE	FALSE	FALSE
ENSG00000146197.7	SCUBE3	77.646	91.423	59.5037	93.0532	83.0611	59.1746	79.6609	94.8729	55.7625	0	0	0	TRUE	TRUE	FALSE	TRUE	TRUE	FALSE	TRUE	TRUE	FALSE
ENSG00000124145.5	SDC4	239.565	353.972	561.381	226	345.763	653.178	79.2108	349.51	273.154	0	0	0	FALSE	FALSE	TRUE	FALSE	FALSE	TRUE	FALSE	FALSE	FALSE
ENSG00000170426.1	SDR9C7	0.889623	0.838346	0.0272743	0.755178	0.849161	0.48926	1.13481	0.386826	0.0571211	0	0	0	FALSE	FALSE	FALSE	FALSE	FALSE	FALSE	TRUE	FALSE	FALSE
ENSG00000133488.10	SEC14L4	1.6411	0.113653	0.250655	0.43497	1.30952	0.236002	3.18398	0.332897	1.47179	0	0	0	FALSE	FALSE	FALSE	FALSE	FALSE	FALSE	TRUE	FALSE	FALSE
ENSG00000141574.3	SECTM1	0.0300561	1.67088	0.0534794	0.027979	0.366154	0.025755	0.0306396	0.114677	0.0276954	0	0	0	FALSE	TRUE	FALSE	FALSE	FALSE	FALSE	FALSE	FALSE	FALSE
ENSG00000188404.4	SELL	0.0454055	2.82347	0.026205	0.027979	1.11046	0.025755	0.0720508	1.12911	0.753165	0	0	0	FALSE	TRUE	FALSE	FALSE	TRUE	FALSE	FALSE	TRUE	FALSE
ENSG00000110876.8	SELPLG	0.552579	1.10612	0.0160321	1.14457	0.262129	0	3.01514	1.27941	0.49505	0	0	0	FALSE	FALSE	FALSE	FALSE	FALSE	FALSE	TRUE	FALSE	FALSE
ENSG00000075223.9	SEMA3C	112.517	51.7041	109.537	42.8344	58.7196	46.2243	105.547	37.2603	131.803	0	0	0	TRUE	FALSE	TRUE	FALSE	FALSE	FALSE	TRUE	FALSE	TRUE
ENSG00000153993.9	SEMA3D	42.7525	99.6809	56.494	20.9454	115.508	31.1573	35.3275	118.714	55.6356	0	0	0	FALSE	TRUE	FALSE	FALSE	TRUE	FALSE	FALSE	TRUE	FALSE
ENSG00000010319.2	SEMA3G	0.390729	1.31997	13.5379	4.34733	0.942311	4.33832	3.66488	4.24499	38.1136	0	0	0	FALSE	FALSE	TRUE	FALSE	FALSE	FALSE	FALSE	FALSE	TRUE
ENSG00000196189.8	SEMA4A	0.646527	49.3036	10.1494	6.49441	34.4626	2.51411	8.19249	24.6467	50.4168	0	0	0	FALSE	TRUE	FALSE	FALSE	TRUE	FALSE	FALSE	TRUE	TRUE
ENSG00000197249.8	SERPINA1	1166.87	183.042	7383.7	1684.31	206.926	10096.8	219.755	138.186	4521.52	0	0	0	TRUE	FALSE	TRUE	TRUE	FALSE	TRUE	FALSE	FALSE	TRUE
ENSG00000186910.3	SERPINA11	1.53165	0.688944	3.53549	1.446	0.428992	3.34071	0.644677	0.140189	4.74327	0	0	0	FALSE	FALSE	TRUE	FALSE	FALSE	TRUE	FALSE	FALSE	TRUE
ENSG00000196136.12	SERPINA3	1.33476	0	0.675	1.78113	0	1.91453	0	0	0	0	0	0	TRUE	FALSE	FALSE	TRUE	FALSE	TRUE	FALSE	FALSE	FALSE
ENSG00000188488.9	SERPINA5	63.4785	29.8793	214.1	99.35	31.454	317.373	17.4783	35.8008	105.703	0	0	0	TRUE	FALSE	TRUE	TRUE	FALSE	TRUE	FALSE	FALSE	TRUE
ENSG00000170099.5	SERPINA6	1.08395	3.15356	1.95656	0.490272	3.46796	2.2755	0.204036	1.97522	0.280954	0	0	0	FALSE	TRUE	FALSE	FALSE	TRUE	FALSE	FALSE	FALSE	FALSE
ENSG00000123561.10	SERPINA7	8.28289	0.0949995	4.85331	0.158669	0.0972054	1.26899	0.173753	0.0841108	0.110782	0	0	0	TRUE	FALSE	TRUE	FALSE	FALSE	TRUE	FALSE	FALSE	FALSE
ENSG00000117601.9	SERPINC1	0.766185	0.196846	3.5972	0.331028	0.416159	0.025755	1.77584	0.0251163	0.25779	0	0	0	FALSE	FALSE	TRUE	FALSE	FALSE	FALSE	TRUE	FALSE	FALSE
ENSG00000106366.7	SERPINE1	6.03897	24.1675	25.323	0.734874	2.49154	9.33562	0.214238	5.52209	7.78447	0	0	0	FALSE	TRUE	TRUE	FALSE	FALSE	FALSE	FALSE	FALSE	FALSE
ENSG00000114204.10	SERPINI2	1.32954	0.119729	0.471202	2.3784	0.0876756	0	0.453823	0	0.43081	0	0	0	TRUE	FALSE	FALSE	TRUE	FALSE	FALSE	FALSE	FALSE	FALSE
ENSG00000100095.14	SEZ6L	208.842	11.1716	53.1677	22.0686	9.22473	32.0205	775.548	13.8739	149.671	0	0	0	FALSE	FALSE	FALSE	FALSE	FALSE	FALSE	TRUE	FALSE	FALSE
ENSG00000229415.5	SFTA3	0	0	0.682315	0	0	0	0	0	1.45	0	0	0	FALSE	FALSE	FALSE	FALSE	FALSE	FALSE	FALSE	FALSE	TRUE
ENSG00000107819.9	SFXN3	10.7006	30.2874	50.4559	6.5622	20.2433	33.8833	28.7983	42.87	41.8099	0	0	1	FALSE	TRUE	TRUE	FALSE	FALSE	TRUE	TRUE	TRUE	TRUE
ENSG00000108823.11	SGCA	0.0300561	0.0258919	1.25523	0.027979	0.0264663	0.204746	0.154873	0.405792	0.341862	0	0	0	FALSE	FALSE	TRUE	FALSE	FALSE	FALSE	FALSE	FALSE	FALSE
ENSG00000102683.6	SGCG	0.0300561	0.319227	1.32874	0.027979	0.35168	0.174748	0.0306396	0.498256	0.779597	0	0	0	FALSE	FALSE	TRUE	FALSE	FALSE	FALSE	FALSE	FALSE	FALSE
ENSG00000118515.7	SGK1	46.1396	103.259	89.6047	61.3397	100.489	102.336	21.4586	89.633	53.01	0	0	0	FALSE	TRUE	FALSE	FALSE	TRUE	TRUE	FALSE	FALSE	FALSE
ENSG00000164690.3	SHH	6.69158	4.16377	83.4184	2.17194	6.40217	6.20905	17.3736	6.57468	257.944	0	0	0	FALSE	FALSE	TRUE	FALSE	FALSE	FALSE	FALSE	FALSE	TRUE
ENSG00000178343.4	SHISA3	27.1932	24.2613	3.17268	26.0419	34.0069	4.47521	18.7404	8.34532	3.8614	0	0	0	TRUE	TRUE	FALSE	TRUE	TRUE	FALSE	FALSE	FALSE	FALSE
ENSG00000168779.15	SHOX2	2.59881	6.31238	0.0994371	0.881268	9.06528	0	3.01366	8.5664	0.0856817	0	0	0	FALSE	FALSE	FALSE	FALSE	TRUE	FALSE	FALSE	TRUE	FALSE
ENSG00000158352.11	SHROOM4	12.6267	73.1528	33.5398	22.9977	55.7048	41.5499	7.66495	61.3946	38.7024	0	0	0	FALSE	TRUE	FALSE	FALSE	FALSE	FALSE	FALSE	FALSE	FALSE
ENSG00000090402.3	SI	3.34307	8.44811	0.149214	0.251811	11.1182	0.162571	2.07471	15.0376	4.57702	0	0	1	TRUE	TRUE	FALSE	FALSE	TRUE	FALSE	TRUE	TRUE	TRUE
ENSG00000215475.3	SIAH3	0.0901683	0.0258919	0.026205	0.239461	0.234361	0.0829518	1.08353	0.0251163	0.180502	0	0	0	FALSE	FALSE	FALSE	FALSE	FALSE	FALSE	TRUE	FALSE	FALSE
ENSG00000072858.6	SIDT1	0	0.861586	1.25198	0.321997	1.1197	2.08523	0.373845	0.376037	0	0	0	0	FALSE	FALSE	FALSE	FALSE	FALSE	TRUE	FALSE	FALSE	FALSE
ENSG00000142178.7	SIK1	17.9012	9.6967	34.7727	14.4375	9.16496	13.6989	7.53163	16.2759	53.9278	0	0	0	FALSE	FALSE	FALSE	FALSE	FALSE	FALSE	FALSE	FALSE	TRUE
ENSG00000196209.8	SIRPB2	0.0601122	2.9663	0.153485	0.110555	0.631428	0.025755	0.444123	0.0251163	1.16236	0	0	0	FALSE	TRUE	FALSE	FALSE	FALSE	FALSE	FALSE	FALSE	TRUE
ENSG00000089163.4	SIRT4	4.43367	4.36966	5.06144	5.11448	7.1969	6.43756	5.20606	8.36773	5.25393	0	0	0	FALSE	FALSE	FALSE	FALSE	FALSE	FALSE	FALSE	TRUE	FALSE
ENSG00000126778.7	SIX1	0.161774	0	0.582205	0	0.035613	0.0175286	0	0.016199	2.2303	0	0	0	FALSE	FALSE	FALSE	FALSE	FALSE	FALSE	FALSE	FALSE	TRUE
ENSG00000141293.11	SKAP1	0.848641	0.355603	0.44279	0.24957	1.1293	0.334525	1.72081	0.82342	1.54156	0	0	0	FALSE	FALSE	FALSE	FALSE	FALSE	FALSE	TRUE	FALSE	FALSE
ENSG00000188779.6	SKOR1	2.65159	0.750674	0.862406	0.857525	0.563622	0.211508	7.88781	0.562545	1.98215	0	0	0	FALSE	FALSE	FALSE	FALSE	FALSE	FALSE	TRUE	FALSE	FALSE
ENSG00000155926.9	SLA	0.15028	1.20336	0.485864	0.0839371	0.0529326	0.0685008	0.0919187	0.0502327	0.426072	0	0	0	FALSE	TRUE	FALSE	FALSE	FALSE	FALSE	FALSE	FALSE	FALSE
ENSG00000018280.12	SLC11A1	0.163059	2.09531	0.512546	0.592802	1.58955	1.00248	2.44006	1.9891	1.91757	0	0	1	FALSE	TRUE	FALSE	FALSE	TRUE	TRUE	TRUE	TRUE	TRUE
ENSG00000163406.6	SLC15A2	4.26827	8.28447	14.0758	3.56028	9.69424	8.69097	5.40293	4.63612	5.82128	0	0	0	FALSE	FALSE	TRUE	FALSE	FALSE	FALSE	FALSE	FALSE	FALSE
ENSG00000163053.6	SLC16A14	7.45028	27.2364	9.25429	9.86928	26.9766	6.40717	15.0037	31.3205	8.58176	0	0	0	FALSE	TRUE	FALSE	FALSE	TRUE	FALSE	FALSE	TRUE	FALSE
ENSG00000170190.11	SLC16A5	12.3087	53.9823	24.8109	15.7725	50.9229	24.6558	7.2774	63.3655	21.0586	0	0	0	FALSE	FALSE	FALSE	FALSE	FALSE	FALSE	FALSE	TRUE	FALSE
ENSG00000100156.6	SLC16A8	0.994422	2.12974	1.25344	2.01501	0.868577	3.45156	1.02385	1.22615	0.794816	0	0	0	FALSE	TRUE	FALSE	TRUE	FALSE	TRUE	FALSE	FALSE	FALSE
ENSG00000124564.13	SLC17A3	0.255798	0.0776758	1.37911	0.139895	3.32367	3.64597	5.01906	2.55525	3.86957	0	0	1	FALSE	FALSE	TRUE	FALSE	TRUE	TRUE	TRUE	TRUE	TRUE
ENSG00000146039.6	SLC17A4	5.29464	4.30782	3.2596	3.40291	6.8713	7.73161	7.39136	6.46613	3.9843	0	0	0	FALSE	FALSE	FALSE	FALSE	TRUE	TRUE	TRUE	TRUE	FALSE
ENSG00000101194.13	SLC17A9	3.89565	64.9722	15.7878	1.95124	43.5115	1.71865	13.156	93.0588	10.5247	0	0	0	FALSE	TRUE	FALSE	FALSE	FALSE	FALSE	FALSE	TRUE	FALSE
ENSG00000187714.5	SLC18A3	0.971927	0	0	0.00920505	0.00903891	0	2.63891	0	0.0263463	0	0	0	FALSE	FALSE	FALSE	FALSE	FALSE	FALSE	TRUE	FALSE	FALSE
ENSG00000135917.9	SLC19A3	13.8712	241.381	28.1995	4.0378	173.246	28.7847	10.4779	245.122	27.5091	0	0	0	FALSE	TRUE	TRUE	FALSE	TRUE	TRUE	FALSE	TRUE	TRUE
ENSG00000079215.9	SLC1A3	16.4175	30.0395	22.7964	9.63785	7.57124	2.57407	12.9914	43.6163	15.1003	0	0	0	FALSE	FALSE	FALSE	FALSE	FALSE	FALSE	FALSE	TRUE	FALSE
ENSG00000184999.7	SLC22A10	0.44449	1.53846	0.350435	0.128906	1.82358	0.025755	0.343273	0.953835	0.141938	0	0	0	FALSE	TRUE	FALSE	FALSE	TRUE	FALSE	FALSE	FALSE	FALSE
ENSG00000144671.6	SLC22A14	1.10451	0.0258919	0.0743014	0.0646796	0.657731	0.516556	3.53667	1.73329	0.122897	0	0	0	FALSE	FALSE	FALSE	FALSE	FALSE	FALSE	TRUE	TRUE	FALSE
ENSG00000110628.9	SLC22A18	9.13327	28.6844	19.0788	7.07204	28.5765	12.0132	11.6395	42.2698	17.1927	0	0	0	FALSE	FALSE	FALSE	FALSE	FALSE	FALSE	FALSE	TRUE	FALSE
ENSG00000196600.8	SLC22A25	0	1.70952	0.112225	0	4.45347	0	0	1.34162	0.125419	0	0	0	FALSE	TRUE	FALSE	FALSE	TRUE	FALSE	FALSE	TRUE	FALSE
ENSG00000146477.4	SLC22A3	66.4112	27.1053	50.3262	75.6355	30.7052	37.768	28.2291	28.5022	33.7946	0	0	0	TRUE	FALSE	FALSE	TRUE	FALSE	FALSE	FALSE	FALSE	FALSE
ENSG00000197901.7	SLC22A6	0.195686	4.10748	0.832125	0.910154	8.36892	0.841179	0.122558	2.41516	0.159248	0	0	0	FALSE	TRUE	FALSE	FALSE	TRUE	FALSE	FALSE	TRUE	FALSE
ENSG00000137204.10	SLC22A7	0.0601122	1.67848	3.86804	0.0559581	0.733214	0.025755	1.45735	1.42614	1.08168	0	0	1	FALSE	TRUE	TRUE	FALSE	FALSE	FALSE	TRUE	TRUE	TRUE
ENSG00000170482.12	SLC23A1	1.0596	1.06334	0.840363	1.91548	1.96128	1.11012	1.1741	2.24584	2.28615	0	0	0	FALSE	FALSE	FALSE	FALSE	FALSE	FALSE	FALSE	TRUE	TRUE
ENSG00000091138.8	SLC26A3	8.29605	17.2855	36.0668	6.63565	28.9222	72.1069	9.60042	3.1833	17.2608	0	0	0	FALSE	TRUE	TRUE	FALSE	TRUE	TRUE	TRUE	FALSE	TRUE
ENSG00000170615.10	SLC26A5	1.4422	0.39963	0.539015	0.425531	0.455236	0.22283	0.777787	0.217752	0.643962	0	0	0	TRUE	FALSE	FALSE	FALSE	FALSE	FALSE	FALSE	FALSE	FALSE
ENSG00000147606.4	SLC26A7	0.420785	0.226205	0.140117	0.74217	0.132332	0.145766	4.33475	1.20272	0.370297	0	0	0	FALSE	FALSE	FALSE	FALSE	FALSE	FALSE	TRUE	FALSE	FALSE
ENSG00000112053.9	SLC26A8	0.120224	0.327212	1.62609	1.04584	0.159125	0.292746	2.22779	1.89573	1.2835	0	0	1	FALSE	FALSE	TRUE	FALSE	FALSE	FALSE	TRUE	TRUE	TRUE
ENSG00000174502.14	SLC26A9	3.35335	4.20064	4.51816	2.41238	3.86057	4.61895	1.10569	5.94899	2.23243	1	0	0	TRUE	TRUE	TRUE	FALSE	TRUE	TRUE	FALSE	TRUE	FALSE
ENSG00000142583.13	SLC2A5	0.496247	0.881751	14.9114	0.251811	0.150138	0.162571	2.01557	0.231537	0.166172	0	0	0	FALSE	FALSE	TRUE	FALSE	FALSE	FALSE	TRUE	FALSE	FALSE
ENSG00000197241.3	SLC2A7	0.868338	0.145846	1.05813	0.0555045	0.441442	0.025755	0.98541	0.114211	0.157749	0	0	0	FALSE	FALSE	TRUE	FALSE	FALSE	FALSE	FALSE	FALSE	FALSE
ENSG00000196660.6	SLC30A10	8.37121	2.12309	4.75679	3.84583	3.48093	5.43217	10.2273	2.86939	7.01992	0	0	0	FALSE	FALSE	FALSE	FALSE	FALSE	FALSE	TRUE	FALSE	FALSE
ENSG00000158014.10	SLC30A2	0.180337	0.0691076	1.40127	7.10335	0.0707391	2.77029	2.70529	0.0589945	0.163119	0	0	0	FALSE	FALSE	FALSE	TRUE	FALSE	TRUE	FALSE	FALSE	FALSE
ENSG00000115194.6	SLC30A3	0.0901683	3.96613	1.01714	6.9936	6.08537	2.3762	5.90203	0.0776874	5.08193	0	0	0	FALSE	FALSE	FALSE	TRUE	TRUE	FALSE	TRUE	FALSE	FALSE
ENSG00000139209.11	SLC38A4	20.5716	42.5015	11.6941	9.57713	38.3881	13.2501	29.2337	37.3423	15.7428	0	0	0	FALSE	TRUE	FALSE	FALSE	FALSE	FALSE	FALSE	FALSE	FALSE
ENSG00000133195.7	SLC39A11	15.017	70.7654	22.9345	17.3635	68.6016	33.5697	22.2969	83.7898	25.6104	0	0	0	FALSE	FALSE	FALSE	FALSE	FALSE	FALSE	FALSE	TRUE	FALSE
ENSG00000165794.5	SLC39A2	0.970642	0.949632	0.607182	1.25777	0	0.0723708	0.386238	0.0175237	2.69248	0	0	0	FALSE	FALSE	FALSE	FALSE	FALSE	FALSE	FALSE	FALSE	TRUE
ENSG00000139540.7	SLC39A5	14.6274	72.2012	52.6042	32.091	70.4275	63.714	9.77854	86.1543	42.0873	0	0	0	FALSE	TRUE	TRUE	FALSE	TRUE	TRUE	FALSE	TRUE	FALSE
ENSG00000204385.6	SLC44A4	28.2658	183.759	173.621	11.722	170.613	103.961	28.9455	231.117	127.647	1	0	1	TRUE	TRUE	TRUE	FALSE	TRUE	TRUE	TRUE	TRUE	TRUE
ENSG00000142494.9	SLC47A1	11.625	66.1333	6.37352	8.3732	43.5979	3.731	12.01	56.9774	5.16364	0	0	0	FALSE	TRUE	FALSE	FALSE	TRUE	FALSE	FALSE	TRUE	FALSE
ENSG00000186198.3	SLC51B	0.3671	1.37184	0.189961	0.14771	0.0264663	0.0705027	1.20406	0.712316	1.4984	0	0	0	FALSE	TRUE	FALSE	FALSE	FALSE	FALSE	TRUE	FALSE	TRUE
ENSG00000132517.10	SLC52A1	0.0761043	2.33103	0.120241	0.0555942	0.0723113	0.0080412	0.0306396	1.10769	0.150062	0	0	0	FALSE	TRUE	FALSE	FALSE	FALSE	FALSE	FALSE	TRUE	FALSE
ENSG00000101276.10	SLC52A3	0.0601122	1.23699	1.86804	0.0559581	1.82433	2.20708	1.26096	4.6361	7.94792	0	0	0	FALSE	FALSE	FALSE	FALSE	FALSE	FALSE	FALSE	FALSE	TRUE
ENSG00000158865.8	SLC5A11	0.0901683	0.282817	2.18978	0.0559581	0.975258	0.358261	0.888246	1.14286	0.0553908	0	0	0	FALSE	FALSE	TRUE	FALSE	FALSE	FALSE	FALSE	TRUE	FALSE
ENSG00000148942.10	SLC5A12	0.105518	0.197442	0.172651	0.0559581	3.18529	0.0515101	0.0612792	0.0502327	1.01578	0	0	0	FALSE	FALSE	FALSE	FALSE	TRUE	FALSE	FALSE	FALSE	TRUE
ENSG00000140675.8	SLC5A2	0.371524	1.39557	0.568043	1.03802	2.60567	1.33845	0.765993	1.61795	0.419347	0	0	0	FALSE	TRUE	FALSE	FALSE	TRUE	TRUE	FALSE	TRUE	FALSE
ENSG00000105641.3	SLC5A5	0.0901683	1.38857	0.180857	0.322037	1.67623	2.38276	2.75193	3.18483	0.393792	0	0	0	FALSE	FALSE	FALSE	FALSE	FALSE	FALSE	FALSE	TRUE	FALSE
ENSG00000111181.8	SLC6A12	3.58333	0.218134	0.671439	1.6957	0.348341	0.769899	12.2984	0.653511	1.01138	0	0	0	FALSE	FALSE	FALSE	FALSE	FALSE	FALSE	TRUE	FALSE	FALSE
ENSG00000010379.11	SLC6A13	0.275004	0.239584	0.026205	0.0559581	0.424179	0.19381	2.1194	0.0251163	1.27787	0	0	0	FALSE	FALSE	FALSE	FALSE	FALSE	FALSE	TRUE	FALSE	FALSE
ENSG00000063127.11	SLC6A16	25.6977	28.4376	10.2691	34.3233	36.7871	16.6499	25.0749	29.7045	16.6339	0	0	0	TRUE	TRUE	FALSE	TRUE	TRUE	FALSE	TRUE	TRUE	FALSE
ENSG00000197106.6	SLC6A17	1.19597	0.0600827	0.420239	1.47811	0.096176	0.129516	14.0056	0.0251163	1.18354	0	0	0	FALSE	FALSE	FALSE	FALSE	FALSE	FALSE	TRUE	FALSE	FALSE
ENSG00000174358.11	SLC6A19	6.93642	23.3282	10.6066	6.46027	14.3306	11.0515	20.3886	17.8628	33.779	0	0	0	FALSE	FALSE	FALSE	FALSE	FALSE	FALSE	FALSE	FALSE	TRUE
ENSG00000142319.14	SLC6A3	4.32505	3.51975	1.48467	0.027979	0.132762	0.832071	23.3169	0.0251163	2.60839	0	0	0	TRUE	TRUE	FALSE	FALSE	FALSE	FALSE	TRUE	FALSE	FALSE
ENSG00000155465.14	SLC7A7	35.6018	44.2691	75.901	7.1076	7.99801	7.5918	16.4736	24.359	39.215	0	0	0	FALSE	FALSE	TRUE	FALSE	FALSE	FALSE	FALSE	FALSE	FALSE
ENSG00000021488.8	SLC7A9	1.42549	0.509013	2.65526	4.35869	0.552357	3.38057	0.899986	0.672163	1.26998	0	0	0	FALSE	FALSE	FALSE	TRUE	FALSE	TRUE	FALSE	FALSE	FALSE
ENSG00000180251.4	SLC9A4	0.0601122	0.437163	1.55948	0.101983	1.62854	0.025755	0.0511942	0.620922	0.166604	0	0	0	FALSE	FALSE	TRUE	FALSE	TRUE	FALSE	FALSE	FALSE	FALSE
ENSG00000084453.12	SLCO1A2	0.285854	1.43159	2.85737	0.292659	2.00248	0.280158	1.52287	0.765867	8.15358	0	0	0	FALSE	FALSE	FALSE	FALSE	FALSE	FALSE	FALSE	FALSE	TRUE
ENSG00000174640.8	SLCO2A1	42.7178	410.672	764.895	71.6217	368.26	750.677	14.7366	352.114	554.788	0	0	0	FALSE	TRUE	TRUE	FALSE	TRUE	TRUE	FALSE	TRUE	TRUE
ENSG00000137491.10	SLCO2B1	27.6042	12.0849	86.309	24.6378	12.2577	28.1459	2.11051	12.9358	17.4076	0	0	0	FALSE	FALSE	TRUE	FALSE	FALSE	FALSE	FALSE	FALSE	FALSE
ENSG00000172123.8	SLFN12	7.35123	7.96389	13.9907	6.21759	7.37198	17.7167	2.41754	5.96588	11.9891	0	0	0	FALSE	FALSE	TRUE	FALSE	FALSE	TRUE	FALSE	FALSE	FALSE
ENSG00000184347.10	SLIT3	31.6532	45.8986	262.557	73.2037	44.3013	333.59	5.85519	34.2738	129.599	0	0	0	FALSE	FALSE	TRUE	FALSE	FALSE	TRUE	FALSE	FALSE	TRUE
ENSG00000121871.3	SLITRK3	0.840285	32.2466	3.53971	0.674112	18.7968	2.06903	1.22064	35.8668	6.51628	0	0	0	FALSE	TRUE	FALSE	FALSE	TRUE	FALSE	FALSE	TRUE	TRUE
ENSG00000184564.8	SLITRK6	13.3509	67.3006	14.0304	2.55534	42.3652	2.2867	43.2053	81.7418	6.3281	0	0	0	FALSE	TRUE	FALSE	FALSE	TRUE	FALSE	TRUE	TRUE	FALSE
ENSG00000170290.3	SLN	1.20417	0	0.814065	0.0479942	0	0	0.437144	0.302636	1.95062	0	0	0	TRUE	FALSE	FALSE	FALSE	FALSE	FALSE	FALSE	FALSE	TRUE
ENSG00000108055.9	SMC3	441.104	795.008	299.732	430.707	955.686	362.203	279.625	725.138	267.875	0	0	0	FALSE	FALSE	FALSE	FALSE	TRUE	FALSE	FALSE	FALSE	FALSE
ENSG00000165935.5	SMCO2	0.180337	0.809919	1.03061	1.84866	0.650949	1.81315	2.13599	0.278041	0.822182	0	0	0	FALSE	FALSE	TRUE	TRUE	FALSE	TRUE	TRUE	FALSE	FALSE
ENSG00000214872.4	SMTNL1	0.0294134	0.388645	0.563688	1.43465	1.51115	0.534816	2.29217	2.2562	0.467289	0	0	0	FALSE	FALSE	FALSE	FALSE	FALSE	FALSE	TRUE	TRUE	FALSE
ENSG00000185669.5	SNAI3	3.9031	9.36574	5.51084	6.26808	7.40613	3.75566	2.46594	9.72823	5.5901	0	0	0	FALSE	TRUE	FALSE	FALSE	TRUE	FALSE	FALSE	TRUE	FALSE
ENSG00000174226.4	SNX31	0.267291	4.95191	1.634	0.608908	3.13351	0.156682	0.565912	5.67799	0.0553908	0	0	0	FALSE	TRUE	TRUE	FALSE	TRUE	FALSE	FALSE	TRUE	FALSE
ENSG00000167780.7	SOAT2	2.81257	8.76736	4.26286	0.122786	8.8828	0.365394	0.434856	13.8026	6.41954	0	0	0	FALSE	TRUE	FALSE	FALSE	TRUE	FALSE	FALSE	TRUE	FALSE
ENSG00000167941.2	SOST	0.0901683	0.0517838	0.0524101	1.7302	0.0529326	0.0515101	1.40792	0.0857869	0.0553908	0	0	0	FALSE	FALSE	FALSE	TRUE	FALSE	FALSE	TRUE	FALSE	FALSE
ENSG00000198944.4	SOWAHA	0.884481	1.87957	2.75226	3.68594	3.54256	2.52563	0.296174	2.84128	7.93266	0	0	0	FALSE	FALSE	FALSE	FALSE	FALSE	FALSE	FALSE	FALSE	TRUE
ENSG00000187808.3	SOWAHD	0.647737	1.61018	0.242639	1.33279	1.58615	0.0884017	2.59776	0.76227	0.0977241	0	0	0	FALSE	FALSE	FALSE	FALSE	FALSE	FALSE	TRUE	FALSE	FALSE
ENSG00000203883.5	SOX18	0.0300561	0	0.0909692	0.027979	0	0.753192	0.0306396	0	1.61253	0	0	0	FALSE	FALSE	FALSE	FALSE	FALSE	FALSE	FALSE	FALSE	TRUE
ENSG00000110693.11	SOX6	48.3552	28.9749	79.5073	37.4734	23.1187	136.226	31.5048	26.5287	38.2044	0	0	0	FALSE	FALSE	TRUE	FALSE	FALSE	TRUE	FALSE	FALSE	FALSE
ENSG00000171056.6	SOX7	1.13457	0.765333	1.55919	1.31112	0.719403	1.10568	1.62599	1.90095	11.7164	0	0	0	FALSE	FALSE	FALSE	FALSE	FALSE	FALSE	FALSE	FALSE	TRUE
ENSG00000135899.12	SP110	3.04266	6.40707	4.08056	8.13848	5.47515	6.84997	1.03051	6.57754	4.82599	0	0	0	FALSE	FALSE	FALSE	TRUE	FALSE	FALSE	FALSE	FALSE	FALSE
ENSG00000079263.14	SP140	0.0601122	0.85359	0.026205	0.0559581	1.08663	0.025755	0.293233	0.494886	0.165333	0	0	0	FALSE	FALSE	FALSE	FALSE	TRUE	FALSE	FALSE	FALSE	FALSE
ENSG00000137098.9	SPAG8	2.54191	1.35979	3.63548	2.83937	1.49404	4.53291	11.3339	3.48635	9.12629	0	0	0	FALSE	FALSE	FALSE	FALSE	FALSE	FALSE	TRUE	FALSE	FALSE
ENSG00000186451.1	SPATA12	0.752612	1.08972	2.32667	0.799643	0.995768	1.72599	1.20444	3.0018	1.86554	0	0	1	FALSE	TRUE	TRUE	FALSE	FALSE	TRUE	TRUE	TRUE	TRUE
ENSG00000187144.7	SPATA21	0.455908	0.347509	0.719848	1.09516	1.07687	0.264781	1.11665	0.177375	0.454505	0	0	0	FALSE	FALSE	FALSE	TRUE	TRUE	FALSE	TRUE	FALSE	FALSE
ENSG00000150628.2	SPATA4	0.58513	0.609218	0.233224	1.39455	0.776774	0.325264	1.80022	0.485741	0.528766	0	0	0	FALSE	FALSE	FALSE	TRUE	FALSE	FALSE	TRUE	FALSE	FALSE
ENSG00000106686.12	SPATA6L	8.56187	10.5042	7.42157	7.76852	12.4618	3.83	12.747	17.904	5.80258	0	0	0	FALSE	FALSE	FALSE	FALSE	FALSE	FALSE	FALSE	TRUE	FALSE
ENSG00000185594.4	SPATA8	0.15028	3.48392	1.40746	2.22946	0.491582	1.93492	2.17603	2.13462	2.94225	0	0	1	FALSE	TRUE	TRUE	TRUE	FALSE	TRUE	TRUE	TRUE	TRUE
ENSG00000145757.11	SPATA9	0.897751	0.316326	1.08264	0.110824	1.8441	0.473502	0.348371	0.156379	0.329441	0	0	0	FALSE	FALSE	FALSE	FALSE	TRUE	FALSE	FALSE	FALSE	FALSE
ENSG00000124664.6	SPDEF	1.7808	0.917811	1.66594	0.027979	2.57048	1.67565	0.357097	1.76684	4.5184	0	0	0	FALSE	FALSE	FALSE	FALSE	FALSE	FALSE	FALSE	FALSE	TRUE
ENSG00000153820.8	SPHKAP	14.6248	3.62235	10.1409	2.18777	7.5527	0.105207	15.4555	8.6534	1.92536	0	0	0	TRUE	FALSE	TRUE	FALSE	TRUE	FALSE	TRUE	TRUE	FALSE
ENSG00000269404.2	SPIB	0.10359	53.6762	51.5287	1.71886	36.5788	51.3637	0.649694	100.701	117.449	0	0	0	FALSE	TRUE	TRUE	FALSE	TRUE	TRUE	FALSE	TRUE	TRUE
ENSG00000164266.6	SPINK1	251.596	22.2399	146.574	478.413	44.3324	361.797	31.2846	3.00625	20.7027	0	0	0	FALSE	FALSE	FALSE	TRUE	FALSE	FALSE	FALSE	FALSE	FALSE
ENSG00000122711.4	SPINK4	0.179694	0	0.0764583	0.0558983	0.0350184	0	1.47975	0	0.0100041	0	0	0	FALSE	FALSE	FALSE	FALSE	FALSE	FALSE	TRUE	FALSE	FALSE
ENSG00000118785.9	SPP1	14.9682	184.256	242.653	2.96725	26.7945	88.0956	9.5929	240.988	238.758	0	0	0	FALSE	TRUE	TRUE	FALSE	FALSE	TRUE	FALSE	TRUE	TRUE
ENSG00000244094.1	SPRR2F	2.2223	0.795227	0	1.19244	0	0	7.24082	1.83743	0.20176	0	0	0	TRUE	FALSE	FALSE	TRUE	FALSE	FALSE	TRUE	TRUE	FALSE
ENSG00000136158.6	SPRY2	61.9158	174.537	184.58	80.4787	252.815	163.128	25.9495	216.125	115.489	0	0	0	FALSE	FALSE	FALSE	FALSE	TRUE	FALSE	FALSE	FALSE	FALSE
ENSG00000146700.8	SRCRB4D	18.3827	104.673	59.1696	38.4251	122.824	81.1979	24.9851	110.399	58.1133	0	0	0	FALSE	TRUE	TRUE	FALSE	TRUE	TRUE	FALSE	TRUE	TRUE
ENSG00000102359.5	SRPX2	0.120224	1.88815	1.87002	2.12377	0.341724	1.21538	2.24998	0.933519	3.67502	0	0	0	FALSE	TRUE	TRUE	TRUE	FALSE	TRUE	TRUE	FALSE	TRUE
ENSG00000172830.8	SSH3	26.8489	73.2247	53.8332	30.9103	81.4104	66.8663	14.5569	105.005	43.9796	0	0	0	FALSE	TRUE	FALSE	FALSE	TRUE	FALSE	FALSE	TRUE	FALSE
ENSG00000162009.7	SSTR5	1.56435	3.11204	1.65315	0.0740043	1.19249	0.419534	9.01272	3.04834	3.6238	0	0	0	FALSE	FALSE	FALSE	FALSE	FALSE	FALSE	TRUE	FALSE	FALSE
ENSG00000125046.10	SSUH2	0.544223	13.5258	40.6424	0.359162	7.0319	5.36823	6.85294	7.11901	36.1971	0	0	0	FALSE	TRUE	TRUE	FALSE	FALSE	FALSE	FALSE	FALSE	TRUE
ENSG00000070526.10	ST6GALNAC1	3.11434	1.06262	5.29752	0.520398	0.779389	0.596158	0.299175	2.99101	8.15552	0	0	0	FALSE	FALSE	TRUE	FALSE	FALSE	FALSE	FALSE	FALSE	TRUE
ENSG00000010327.6	STAB1	1.60367	0.813629	2.18316	4.31193	0.81324	0.497282	2.70135	0.144234	7.6231	0	0	0	FALSE	FALSE	FALSE	TRUE	FALSE	FALSE	FALSE	FALSE	TRUE
ENSG00000147465.7	STAR	35.6997	15.9473	6.7658	37.0306	12.3453	9.2908	34.1144	12.8484	3.47352	0	0	0	TRUE	FALSE	FALSE	TRUE	FALSE	FALSE	TRUE	FALSE	FALSE
ENSG00000133121.16	STARD13	14.7959	10.1008	32.357	20.6484	9.33727	45.8591	42.7284	8.74681	15.3935	0	0	0	FALSE	FALSE	FALSE	FALSE	FALSE	TRUE	FALSE	FALSE	FALSE
ENSG00000174448.4	STARD6	0.120224	0.428782	0.0524101	1.36057	0.188516	0.104096	1.60339	0.768419	0.104417	0	0	0	FALSE	FALSE	FALSE	TRUE	FALSE	FALSE	TRUE	FALSE	FALSE
ENSG00000164647.4	STEAP1	4.79635	18.4152	14.4593	9.03599	14.6902	18.5258	6.77446	16.8357	18.0469	0	0	0	FALSE	TRUE	TRUE	FALSE	TRUE	TRUE	FALSE	TRUE	TRUE
ENSG00000196335.8	STK31	1.79966	1.22772	1.79482	1.11287	1.83838	2.85922	4.55462	0.590824	3.47148	0	0	0	FALSE	FALSE	FALSE	FALSE	FALSE	FALSE	TRUE	FALSE	TRUE
ENSG00000148175.8	STOM	20.2563	83.999	30.1191	8.52868	79.6914	8.42086	21.6585	96.9647	43.763	0	0	0	FALSE	FALSE	FALSE	FALSE	FALSE	FALSE	FALSE	TRUE	FALSE
ENSG00000242866.5	STRC	0.310769	1.31654	0.172737	1.33222	1.17634	0.167077	1.08172	1.06883	0.0285606	0	0	0	FALSE	TRUE	FALSE	TRUE	TRUE	FALSE	FALSE	FALSE	FALSE
ENSG00000060140.4	STYK1	0.349823	9.26482	1.36764	1.08263	6.43703	2.90879	5.68681	9.47034	3.86463	0	0	0	FALSE	TRUE	FALSE	FALSE	TRUE	FALSE	TRUE	TRUE	FALSE
ENSG00000198829.5	SUCNR1	0.240449	10.9035	3.36112	0.240822	0.227586	0.0942558	5.30294	5.94521	5.61136	0	0	1	FALSE	TRUE	TRUE	FALSE	FALSE	FALSE	TRUE	TRUE	TRUE
ENSG00000196562.10	SULF2	159.78	143.245	254.532	82.6067	156.936	109.622	261.773	186.861	439.761	0	0	0	FALSE	FALSE	FALSE	FALSE	FALSE	FALSE	FALSE	FALSE	TRUE
ENSG00000196502.7	SULT1A1	9.96736	42.4774	15.4378	9.60761	46.1359	19.0362	15.7148	52.6244	12.7076	0	0	0	FALSE	TRUE	FALSE	FALSE	TRUE	FALSE	FALSE	TRUE	FALSE
ENSG00000197165.6	SULT1A2	1.22909	3.32907	2.90073	2.51738	3.04298	3.53405	1.45484	3.39137	2.41682	0	0	0	FALSE	TRUE	TRUE	FALSE	TRUE	TRUE	FALSE	TRUE	FALSE
ENSG00000173597.4	SULT1B1	0.255798	2.82637	3.33565	0.26468	0.967098	1.04105	0.254048	9.66589	4.82766	0	0	0	FALSE	TRUE	TRUE	FALSE	FALSE	TRUE	FALSE	TRUE	TRUE
ENSG00000198203.5	SULT1C2	5.10632	30.0935	4.5378	4.57654	26.9992	5.55211	3.04275	40.4068	6.77233	0	0	0	FALSE	TRUE	FALSE	FALSE	TRUE	FALSE	FALSE	TRUE	FALSE
ENSG00000109193.6	SULT1E1	0.683578	65.5136	29.9637	0.926592	42.5286	14.4876	0.359952	98.1691	16.904	0	0	0	FALSE	TRUE	TRUE	FALSE	TRUE	TRUE	FALSE	TRUE	TRUE
ENSG00000099994.10	SUSD2	14.6873	0	14.0755	1.1542	0.183903	5.00271	68.8388	0.129441	58.9736	0	0	0	FALSE	FALSE	FALSE	FALSE	FALSE	FALSE	TRUE	FALSE	TRUE
ENSG00000157303.6	SUSD3	1.53078	6.52525	3.35654	3.98459	5.04984	3.71165	3.69381	5.30412	8.29965	0	0	0	FALSE	TRUE	FALSE	TRUE	TRUE	FALSE	FALSE	TRUE	TRUE
ENSG00000157703.11	SVOPL	1.40685	3.91187	3.9126	3.18144	6.6074	3.25083	0.496651	5.17755	3.07438	0	0	0	FALSE	TRUE	TRUE	FALSE	TRUE	FALSE	FALSE	TRUE	FALSE
ENSG00000147642.12	SYBU	6.56697	1.14215	5.04771	1.75012	0.0529326	0.0953316	53.1513	1.62752	11.7608	0	0	0	TRUE	FALSE	FALSE	FALSE	FALSE	FALSE	TRUE	FALSE	TRUE
ENSG00000139351.10	SYCP3	0.166273	0.199709	0.591486	0.539356	0.1995	0.555371	1.69541	0.773241	0.644604	0	0	0	FALSE	FALSE	FALSE	FALSE	FALSE	FALSE	TRUE	FALSE	FALSE
ENSG00000162520.10	SYNC	0.255798	0.574628	1.13323	1.37854	0.530198	1.83028	1.92843	0.075349	0.10261	0	0	0	FALSE	FALSE	FALSE	FALSE	FALSE	TRUE	TRUE	FALSE	FALSE
ENSG00000182253.10	SYNM	15.4984	1.83368	8.28738	7.0056	1.14697	11.3669	12.2467	4.17362	9.11031	0	0	0	TRUE	FALSE	FALSE	FALSE	FALSE	FALSE	FALSE	FALSE	FALSE
ENSG00000172403.6	SYNPO2	2.72395	9.0021	2.7814	1.08729	11.1725	0.120901	3.8811	6.06791	2.80059	0	0	0	FALSE	TRUE	FALSE	FALSE	TRUE	FALSE	FALSE	TRUE	FALSE
ENSG00000166317.7	SYNPO2L	0.312697	1.46243	0.508259	0.66278	1.60589	0.843453	0.489629	0.873195	0.386591	0	0	0	FALSE	FALSE	FALSE	FALSE	TRUE	FALSE	FALSE	FALSE	FALSE
ENSG00000163630.6	SYNPR	13.23	2.50321	3.71466	12.817	3.5538	5.53869	8.26634	2.85076	5.02786	0	0	0	TRUE	FALSE	FALSE	FALSE	FALSE	FALSE	FALSE	FALSE	FALSE
ENSG00000110975.4	SYT10	10.6529	3.01667	2.78939	2.58575	0.725844	0.931761	32.2653	1.22021	8.57199	0	0	0	FALSE	FALSE	FALSE	FALSE	FALSE	FALSE	TRUE	FALSE	FALSE
ENSG00000149043.12	SYT8	0.735335	0	0.291109	0	0.0723113	0	0.0310584	1.32338	0.594282	0	0	0	FALSE	FALSE	FALSE	FALSE	FALSE	FALSE	FALSE	TRUE	FALSE
ENSG00000137501.12	SYTL2	5.45622	8.78156	27.4266	6.19373	2.65464	6.40086	6.29156	9.9224	42.5508	0	0	0	FALSE	FALSE	TRUE	FALSE	FALSE	FALSE	FALSE	FALSE	TRUE
ENSG00000147041.7	SYTL5	69.5307	919.812	237.294	51.649	678.896	85.0928	83.9306	1081.18	214.891	0	0	0	FALSE	TRUE	FALSE	FALSE	TRUE	FALSE	FALSE	TRUE	FALSE
ENSG00000184292.5	TACSTD2	21.1026	3.05239	172.974	24.5646	4.19631	252.851	6.0693	1.94279	56.0533	0	0	0	TRUE	FALSE	TRUE	TRUE	FALSE	TRUE	FALSE	FALSE	TRUE
ENSG00000102387.11	TAF7L	0.690081	1.68477	0.354804	0.027979	0.858579	0.22283	0.527575	0.636719	0	0	0	0	FALSE	TRUE	FALSE	FALSE	FALSE	FALSE	FALSE	FALSE	FALSE
ENSG00000149591.12	TAGLN	795.607	470.243	577.224	328.39	337.874	311.639	328.571	536.533	247.782	0	0	0	TRUE	FALSE	TRUE	FALSE	FALSE	FALSE	FALSE	TRUE	FALSE
ENSG00000162367.7	TAL1	0.0754616	1.14564	0.0716927	0.0559581	0.0697655	0.025755	0.0612792	1.25156	3.80412	0	0	0	FALSE	TRUE	FALSE	FALSE	FALSE	FALSE	FALSE	TRUE	TRUE
ENSG00000115183.9	TANC1	156.312	190.883	147.096	179.125	162.935	146.033	58.9811	176.076	109.144	0	0	0	FALSE	TRUE	FALSE	TRUE	TRUE	FALSE	FALSE	TRUE	FALSE
ENSG00000256188.1	TAS2R30	0.460482	1.21952	0.196247	0.729997	0.374319	0.645489	0.370943	0.950952	0.560093	0	0	0	FALSE	TRUE	FALSE	FALSE	FALSE	FALSE	FALSE	FALSE	FALSE
ENSG00000226761.3	TAS2R46	0.184193	0.466447	0.46431	0.707839	0.531209	0.544199	0.112522	1.10158	0.549373	0	0	0	FALSE	FALSE	FALSE	FALSE	FALSE	FALSE	FALSE	TRUE	FALSE
ENSG00000175463.7	TBC1D10C	0.399085	0.32085	0.904255	0.456202	1.41244	0.605167	0.691274	1.21565	0.50137	0	0	0	FALSE	FALSE	FALSE	FALSE	TRUE	FALSE	FALSE	TRUE	FALSE
ENSG00000266733.1	TBC1D29	0.0601122	0.0258919	0.026205	0.046753	0.0264663	0.025755	0.0511942	0.0251163	1.80425	0	0	0	FALSE	FALSE	FALSE	FALSE	FALSE	FALSE	FALSE	FALSE	TRUE
ENSG00000167800.9	TBX10	0.0882402	0.613641	2.35393	0.430677	0.647769	0.54981	0.439988	0.568145	0.838703	0	0	0	FALSE	FALSE	TRUE	FALSE	FALSE	FALSE	FALSE	FALSE	FALSE
ENSG00000164532.10	TBX20	0.695714	47.2547	8.23082	0.13069	27.7196	7.47396	2.01499	63.0847	18.5945	0	0	0	FALSE	TRUE	FALSE	FALSE	TRUE	FALSE	FALSE	TRUE	TRUE
ENSG00000089225.15	TBX5	0.0901683	0.0517838	0.389019	0.0559581	0.0962319	0.0515101	3.00968	1.18051	1.56601	0	0	1	FALSE	FALSE	FALSE	FALSE	FALSE	FALSE	TRUE	TRUE	TRUE
ENSG00000006638.7	TBXA2R	0.0300561	0.299885	0	0.110461	0.0271167	0	0.859284	0.235352	2.54185	0	0	0	FALSE	FALSE	FALSE	FALSE	FALSE	FALSE	FALSE	FALSE	TRUE
ENSG00000206181.4	TCEB3B	0.0294134	1.63368	0.540598	0.0643157	0.201654	0.210517	0.329683	0.16199	0.314166	0	0	0	FALSE	TRUE	FALSE	FALSE	FALSE	FALSE	FALSE	FALSE	FALSE
ENSG00000118526.6	TCF21	1.11986	0.624779	0.87568	0.440729	0.30471	0.450307	1.11522	0.786737	1.48289	0	0	0	TRUE	FALSE	FALSE	FALSE	FALSE	FALSE	TRUE	FALSE	TRUE
ENSG00000261787.1	TCF24	0.586415	1.26032	1.07058	0.490819	4.20009	0.188326	1.35453	2.99995	2.22986	0	0	1	FALSE	TRUE	TRUE	FALSE	TRUE	FALSE	TRUE	TRUE	TRUE
ENSG00000124678.13	TCP11	0.0300561	0.404025	0	0.211482	0.430425	0	0.0306396	1.01861	0.0245133	0	0	0	FALSE	FALSE	FALSE	FALSE	FALSE	FALSE	FALSE	TRUE	FALSE
ENSG00000188396.2	TCTEX1D4	0.617681	1.47206	2.98053	1.33312	0.52814	2.24727	1.3961	0.568195	3.04279	0	0	0	FALSE	TRUE	TRUE	TRUE	FALSE	TRUE	TRUE	FALSE	TRUE
ENSG00000173809.11	TDRD12	0.228313	0.0432157	2.18894	0.0559581	0.26851	2.50662	1.48409	0.0743756	0.880671	0	0	0	FALSE	FALSE	TRUE	FALSE	FALSE	TRUE	TRUE	FALSE	FALSE
ENSG00000162782.11	TDRD5	0.0901683	1.34248	0.326223	0.0559581	0.280726	0.0427458	1.06728	0.0251163	0.0376995	0	0	0	FALSE	TRUE	FALSE	FALSE	FALSE	FALSE	FALSE	FALSE	FALSE
ENSG00000167858.8	TEKT1	0.270505	0.0776758	5.74045	0.259172	0.178556	0.649822	0.38542	0.598712	2.26781	0	0	0	FALSE	FALSE	TRUE	FALSE	FALSE	FALSE	FALSE	FALSE	FALSE
ENSG00000125409.8	TEKT3	1.84	0.941988	0.189294	2.64126	5.1907	1.06136	2.98595	4.02742	0.534991	0	0	0	FALSE	FALSE	FALSE	FALSE	TRUE	FALSE	FALSE	TRUE	FALSE
ENSG00000163060.6	TEKT4	0.15028	0.0517838	0.244796	0.234129	0.0529326	0.0515101	5.30432	0.0502327	0.0553908	0	0	0	FALSE	FALSE	FALSE	FALSE	FALSE	FALSE	TRUE	FALSE	FALSE
ENSG00000121101.11	TEX14	0.270505	1.45993	0.877785	2.41337	2.58467	0.273061	5.25682	3.68279	4.94603	0	0	1	FALSE	FALSE	FALSE	TRUE	TRUE	FALSE	TRUE	TRUE	TRUE
ENSG00000182459.4	TEX19	0.0601122	2.03081	0.026205	0.103952	0.342099	1.46967	0.0511942	0.638445	1.76465	0	0	0	FALSE	TRUE	FALSE	FALSE	FALSE	TRUE	FALSE	FALSE	TRUE
ENSG00000105967.11	TFEC	0.345966	0.103568	0.113912	0.186648	0.114904	0.128775	0.597706	1.24827	0.120786	0	0	0	FALSE	FALSE	FALSE	FALSE	FALSE	FALSE	FALSE	TRUE	FALSE
ENSG00000160182.2	TFF1	0.0300561	0.746056	13.2965	0.0555045	0.320901	0.391948	1.16819	1.05893	5.12891	0	0	0	FALSE	FALSE	TRUE	FALSE	FALSE	FALSE	FALSE	FALSE	TRUE
ENSG00000160181.4	TFF2	0.420143	0.00856815	0.325043	0	0	0	1.69952	0.0647958	0.398331	0	0	0	FALSE	FALSE	FALSE	FALSE	FALSE	FALSE	TRUE	FALSE	FALSE
ENSG00000003436.10	TFPI	14.6149	43.4795	63.9482	1.78701	35.5186	20.9118	3.48651	56.5559	81.6981	0	0	0	FALSE	FALSE	TRUE	FALSE	FALSE	FALSE	FALSE	TRUE	TRUE
ENSG00000105825.7	TFPI2	14.0368	17.3844	43.7814	13.6762	4.4001	19.3699	19.0573	6.98958	27.0304	0	0	0	FALSE	FALSE	TRUE	FALSE	FALSE	FALSE	FALSE	FALSE	FALSE
ENSG00000106327.8	TFR2	1.66507	10.7114	3.5402	0.816588	4.2782	0.781066	3.7937	11.2831	1.42631	0	0	0	FALSE	TRUE	FALSE	FALSE	FALSE	FALSE	FALSE	TRUE	FALSE
ENSG00000042832.7	TG	0.406079	2.92986	0.131025	6.16015	1.43431	0.145766	0.235032	4.14358	3.50475	0	0	0	FALSE	TRUE	FALSE	TRUE	TRUE	FALSE	FALSE	TRUE	TRUE
ENSG00000140682.14	TGFB1I1	13.3079	15.8997	30.096	10.828	12.4374	19.2311	10.6264	16.2794	22.8535	0	0	0	FALSE	FALSE	TRUE	FALSE	FALSE	FALSE	FALSE	FALSE	FALSE
ENSG00000120708.12	TGFBI	7.03127	104.652	161.064	7.51822	11.5308	31.5728	17.0152	70.6539	166.161	0	0	0	FALSE	TRUE	TRUE	FALSE	FALSE	FALSE	FALSE	FALSE	TRUE
ENSG00000198959.7	TGM2	8.2207	40.6007	14.2209	2.53109	4.21012	1.37547	6.8999	8.68763	14.6795	0	0	0	FALSE	TRUE	TRUE	FALSE	FALSE	FALSE	FALSE	FALSE	TRUE
ENSG00000125780.11	TGM3	0.337044	0.0769292	0.0513408	0.027979	0.0263027	2.15484	0.428627	0	0	0	0	0	FALSE	FALSE	FALSE	FALSE	FALSE	TRUE	FALSE	FALSE	FALSE
ENSG00000137801.9	THBS1	350.727	279.556	371.764	452.044	291.574	249.888	154.221	302.032	269.435	0	0	0	TRUE	FALSE	TRUE	TRUE	FALSE	FALSE	FALSE	FALSE	FALSE
ENSG00000249693.2	THEGL	0.36831	1.22379	0.824868	0.836974	0.673439	0.82891	0.739003	0.427083	0.986011	0	0	0	FALSE	TRUE	FALSE	FALSE	FALSE	FALSE	FALSE	FALSE	FALSE
ENSG00000090534.13	THPO	4.07992	2.68856	10.1685	2.65218	4.94423	13.7732	3.49883	2.14955	13.9721	0	0	0	FALSE	FALSE	TRUE	FALSE	FALSE	TRUE	FALSE	FALSE	TRUE
ENSG00000151090.13	THRB	35.3689	11.9691	10.8687	5.09597	3.65552	2.48996	95.2416	20.3591	30.609	0	0	0	FALSE	FALSE	FALSE	FALSE	FALSE	FALSE	TRUE	FALSE	FALSE
ENSG00000136114.11	THSD1	1.86484	1.58615	3.33152	1.92485	0.373126	2.17959	0.63808	4.8967	21.2626	0	0	0	FALSE	FALSE	FALSE	FALSE	FALSE	FALSE	FALSE	FALSE	TRUE
ENSG00000066056.9	TIE1	1.14463	2.15972	1.28229	0.419199	1.14208	0.447218	2.30398	5.18293	11.1123	0	0	0	FALSE	FALSE	FALSE	FALSE	FALSE	FALSE	FALSE	FALSE	TRUE
ENSG00000145850.4	TIMD4	0.15028	0.838171	0.196699	0.0839371	0.0529326	0.0515101	0.0919187	1.67647	0.308694	0	0	0	FALSE	FALSE	FALSE	FALSE	FALSE	FALSE	FALSE	TRUE	FALSE
ENSG00000119139.12	TJP2	132.617	320.591	131.403	161.874	403.253	153.437	37.2973	325.305	86.7658	0	0	0	FALSE	TRUE	FALSE	FALSE	TRUE	FALSE	FALSE	TRUE	FALSE
ENSG00000007350.12	TKTL1	0.195686	0.0776758	0.0786151	6.62747	0.32345	0.0772651	0.428729	0.067094	0.0830861	0	0	0	FALSE	FALSE	FALSE	TRUE	FALSE	FALSE	FALSE	FALSE	FALSE
ENSG00000185561.8	TLCD2	0.854274	2.14376	0.426229	1.40172	3.08075	0.025755	0.0306396	2.71073	0.47788	0	0	0	FALSE	TRUE	FALSE	FALSE	TRUE	FALSE	FALSE	TRUE	FALSE
ENSG00000101342.5	TLDC2	0.0300561	1.75516	1.56193	1.07824	1.4033	0.0884017	0.429114	1.37996	0.714377	0	0	0	FALSE	TRUE	TRUE	TRUE	TRUE	FALSE	FALSE	TRUE	FALSE
ENSG00000174125.3	TLR1	0.300561	1.53428	2.33328	0.655742	7.33619	4.3669	2.49329	0.0841108	0.577271	0	0	0	FALSE	TRUE	TRUE	FALSE	TRUE	TRUE	TRUE	FALSE	FALSE
ENSG00000174123.6	TLR10	0.240449	0.0776758	0.0877066	0.139895	0.0884379	1.09339	0.143113	0.075349	0.0930902	0	0	0	FALSE	FALSE	FALSE	FALSE	FALSE	TRUE	FALSE	FALSE	FALSE
ENSG00000137462.6	TLR2	5.40038	6.5156	7.63302	7.07885	5.68706	12.3919	1.02791	4.81521	3.13198	0	0	0	FALSE	FALSE	FALSE	FALSE	FALSE	TRUE	FALSE	FALSE	FALSE
ENSG00000174130.8	TLR6	1.85369	0.377503	0.44304	0.529515	0.404286	0.0871051	0.0306396	1.02743	0.0562559	0	0	0	TRUE	FALSE	FALSE	FALSE	FALSE	FALSE	FALSE	FALSE	FALSE
ENSG00000169908.6	TM4SF1	6.14831	35.2028	235.759	9.44982	7.75516	307.088	1.8147	24.187	78.3014	0	0	0	FALSE	TRUE	TRUE	FALSE	FALSE	TRUE	FALSE	TRUE	TRUE
ENSG00000163762.2	TM4SF18	2.30604	6.23641	17.5219	0.084301	0.424819	4.62799	0.061245	4.48842	29.3014	0	0	0	FALSE	FALSE	TRUE	FALSE	FALSE	FALSE	FALSE	FALSE	TRUE
ENSG00000142484.5	TM4SF5	0.0601122	0.454299	1.21569	0.0559581	0.92709	0.025755	0.0511942	2.00127	0.0276954	0	0	0	FALSE	FALSE	TRUE	FALSE	FALSE	FALSE	FALSE	TRUE	FALSE
ENSG00000135926.8	TMBIM1	78.0306	290.471	190.061	101.164	265.254	197.204	47.8853	306.098	128.592	0	0	0	FALSE	TRUE	FALSE	FALSE	TRUE	FALSE	FALSE	TRUE	FALSE
ENSG00000188869.8	TMC3	3.9654	1.96401	1.11183	2.57196	3.32807	0.803448	2.37623	0.390329	1.90959	0	0	0	TRUE	FALSE	FALSE	TRUE	TRUE	FALSE	FALSE	FALSE	FALSE
ENSG00000103534.12	TMC5	1.97527	28.3216	1.44732	1.83374	20.6525	0.853601	1.67217	23.2459	0.689809	0	0	0	FALSE	TRUE	FALSE	FALSE	TRUE	FALSE	FALSE	TRUE	FALSE
ENSG00000170537.8	TMC7	8.30218	35.7325	50.8064	28.5411	24.7467	54.6279	12.6147	52.0237	56.1429	0	0	0	FALSE	FALSE	TRUE	FALSE	FALSE	TRUE	FALSE	TRUE	TRUE
ENSG00000167895.10	TMC8	0.15028	0.813264	1.28351	0.643621	3.00434	0.0595513	0.387771	3.81226	7.19229	0	0	0	FALSE	FALSE	FALSE	FALSE	TRUE	FALSE	FALSE	TRUE	TRUE
ENSG00000185332.2	TMEM105	0.167558	0.49954	0.0181829	0	0.639897	0.250587	0.357658	1.18837	0.695739	0	0	0	FALSE	FALSE	FALSE	FALSE	FALSE	FALSE	FALSE	TRUE	FALSE
ENSG00000248592.3	TMEM110-MUSTN1	0.180337	1.03474	0.661634	0.800913	1.08483	2.47675	0.969425	0.406453	1.14006	0	0	0	FALSE	FALSE	FALSE	FALSE	FALSE	TRUE	FALSE	FALSE	FALSE
ENSG00000139173.5	TMEM117	10.1505	20.1385	6.88321	13.6196	15.2628	9.84412	9.58677	11.7269	7.00213	0	0	0	FALSE	TRUE	FALSE	FALSE	FALSE	FALSE	FALSE	FALSE	FALSE
ENSG00000184986.6	TMEM121	1.35302	3.00177	0.935884	0.934695	3.70196	2.37432	2.84973	2.83038	0.587554	0	0	0	FALSE	TRUE	FALSE	FALSE	TRUE	TRUE	TRUE	TRUE	FALSE
ENSG00000249242.3	TMEM150C	18.0876	43.1964	40.4951	12.3779	20.6846	14.812	21.1915	49.8982	73.7899	0	0	0	FALSE	FALSE	FALSE	FALSE	FALSE	FALSE	FALSE	FALSE	TRUE
ENSG00000121895.7	TMEM156	0.0901683	0.0258919	0.0352965	0.0559581	1.3085	0.0917161	0.0612792	0.389593	0.0376995	0	0	0	FALSE	FALSE	FALSE	FALSE	TRUE	FALSE	FALSE	FALSE	FALSE
ENSG00000131634.9	TMEM204	0.133646	0.0769292	0.19681	0.0568055	0.0694942	0.0799901	0.0608603	0.513191	1.71348	0	0	0	FALSE	FALSE	FALSE	FALSE	FALSE	FALSE	FALSE	FALSE	TRUE
ENSG00000188133.5	TMEM215	1.01476	0.411271	1.6034	0.550509	0	0	0	0	0.529466	0	0	0	FALSE	FALSE	TRUE	FALSE	FALSE	FALSE	FALSE	FALSE	FALSE
ENSG00000234224.1	TMEM229A	0.72577	0.779527	3.98579	2.16103	0.148678	0.0853063	2.91117	0.133134	10.486	0	0	0	FALSE	FALSE	TRUE	FALSE	FALSE	FALSE	TRUE	FALSE	TRUE
ENSG00000198133.4	TMEM229B	5.25883	22.1318	4.13592	5.01819	25.716	2.85282	3.54212	28.6	2.56524	0	0	0	FALSE	TRUE	FALSE	FALSE	TRUE	FALSE	FALSE	TRUE	FALSE
ENSG00000214597.4	TMEM249	0.136859	0.0258919	0.621939	0.160394	0.19305	0.499027	0.692366	0.0575142	1.3803	0	0	0	FALSE	FALSE	FALSE	TRUE	FALSE	FALSE	FALSE	FALSE	FALSE
ENSG00000271698.1	TMEM249	0.180337	0.43643	0.534193	2.16505	0.0707391	0.655709	0.112473	0.426386	0.763334	0	0	0	FALSE	FALSE	FALSE	TRUE	FALSE	FALSE	FALSE	FALSE	FALSE
ENSG00000232070.4	TMEM253	1.54772	1.7979	2.2764	4.85481	1.30201	2.74149	0.0608945	0.968835	1.71037	0	0	0	FALSE	FALSE	FALSE	TRUE	FALSE	FALSE	FALSE	FALSE	FALSE
ENSG00000125355.11	TMEM255A	6.13942	2.68105	1.3322	4.49746	1.02897	0.0520479	8.56445	2.46536	2.20434	0	0	0	TRUE	FALSE	FALSE	FALSE	FALSE	FALSE	TRUE	FALSE	FALSE
ENSG00000179363.6	TMEM31	0.260297	2.21427	0.497829	0.146892	1.82393	0.14134	0.366535	1.40315	0.284333	0	0	0	FALSE	TRUE	FALSE	FALSE	TRUE	FALSE	FALSE	TRUE	FALSE
ENSG00000165071.10	TMEM71	0.0601122	0.137012	2.0684	1.16942	0.0264663	4.12247	0.732962	0.0251163	0.313683	0	0	0	FALSE	FALSE	TRUE	TRUE	FALSE	TRUE	FALSE	FALSE	FALSE
ENSG00000167105.3	TMEM92	9.67164	39.7008	27.9624	9.0555	37.3854	17.9649	8.63421	42.6577	18.8751	0	0	0	FALSE	TRUE	FALSE	FALSE	FALSE	FALSE	FALSE	TRUE	FALSE
ENSG00000187054.10	TMPRSS11A	0.151566	0.979499	0.0727802	0.101649	1.06537	0.132391	0	0.711352	0.1566	0	0	0	FALSE	FALSE	FALSE	FALSE	TRUE	FALSE	FALSE	FALSE	FALSE
ENSG00000184012.7	TMPRSS2	19.5923	85.0528	39.2401	19.0518	67.3134	36.7151	14.8765	92.8703	34.7404	0	0	0	FALSE	FALSE	FALSE	FALSE	FALSE	FALSE	FALSE	TRUE	FALSE
ENSG00000041982.10	TNC	19.6267	56.4714	800.249	0.534049	11.3805	255.405	28.0595	38.8207	484.126	0	0	0	FALSE	FALSE	TRUE	FALSE	FALSE	FALSE	FALSE	FALSE	TRUE
ENSG00000185215.4	TNFAIP2	16.524	57.3013	66.8255	7.617	54.0484	43.1093	23.5292	81.6716	23.2496	0	0	0	FALSE	TRUE	TRUE	FALSE	TRUE	TRUE	FALSE	TRUE	FALSE
ENSG00000123610.3	TNFAIP6	0.0294134	0	0.681562	0.0558983	0	1.09428	0	0	0	0	0	0	FALSE	FALSE	FALSE	FALSE	FALSE	TRUE	FALSE	FALSE	FALSE
ENSG00000163154.5	TNFAIP8L2	0.291639	1.71845	0.390852	0.64273	0.957649	0.97312	0.44237	1.1242	0.256312	0	0	0	FALSE	TRUE	FALSE	FALSE	FALSE	FALSE	FALSE	TRUE	FALSE
ENSG00000183578.5	TNFAIP8L3	0.0601122	0.429592	0.026205	0.0559581	0.0264663	0.356888	1.53067	0.0251163	1.31992	0	0	0	FALSE	FALSE	FALSE	FALSE	FALSE	FALSE	TRUE	FALSE	TRUE
ENSG00000006327.9	TNFRSF12A	95.9284	94.994	182.11	93.4382	74.7654	159.244	41.0906	102.634	108.796	0	0	0	TRUE	FALSE	TRUE	FALSE	FALSE	TRUE	FALSE	TRUE	TRUE
ENSG00000157873.13	TNFRSF14	0.0300561	0.732847	0.0625708	0.027979	0.160099	0.025755	1.11769	2.49759	0.0276954	0	0	0	FALSE	FALSE	FALSE	FALSE	FALSE	FALSE	TRUE	TRUE	FALSE
ENSG00000186891.9	TNFRSF18	0.690723	1.46268	0.266883	0	0.709495	0.740403	0.0828225	0.401163	0.359172	0	0	0	FALSE	TRUE	FALSE	FALSE	FALSE	FALSE	FALSE	FALSE	FALSE
ENSG00000028137.12	TNFRSF1B	0.15028	0.453525	0.148603	0.0839371	0.168164	0.0595513	0.173533	5.25306	3.34674	0	0	0	FALSE	FALSE	FALSE	FALSE	FALSE	FALSE	FALSE	TRUE	TRUE
ENSG00000161955.12	TNFSF13	3.06156	3.41848	2.54497	4.60466	1.21846	0.856467	1.85178	2.60496	2.04878	0	0	0	TRUE	TRUE	FALSE	TRUE	FALSE	FALSE	FALSE	FALSE	FALSE
ENSG00000117586.6	TNFSF4	4.78361	17.8875	4.20132	3.28114	14.4874	2.8815	4.68942	25.4721	6.2105	0	0	0	FALSE	FALSE	FALSE	FALSE	FALSE	FALSE	FALSE	TRUE	FALSE
ENSG00000114854.3	TNNC1	1.06353	27.495	10.723	2.46748	13.4517	2.69372	4.52669	42.693	14.1739	0	0	0	FALSE	TRUE	FALSE	FALSE	TRUE	FALSE	FALSE	TRUE	TRUE
ENSG00000159173.14	TNNI1	0.771251	2.17629	1.42033	1.04742	1.31515	1.40796	1.06627	2.13515	1.01549	0	0	0	FALSE	TRUE	TRUE	FALSE	FALSE	TRUE	FALSE	TRUE	FALSE
ENSG00000118194.14	TNNT2	4.55556	0.903946	2.66116	4.01981	3.32302	1.0764	2.23175	9.79318	1.26227	0	0	0	TRUE	FALSE	FALSE	FALSE	FALSE	FALSE	FALSE	TRUE	FALSE
ENSG00000168477.13	TNXB	11.8467	32.638	4.96421	8.55854	34.2192	6.97171	17.7411	28.1043	10.6556	0	0	0	FALSE	FALSE	FALSE	FALSE	TRUE	FALSE	FALSE	FALSE	FALSE
ENSG00000179636.10	TPPP2	0.367667	1.14851	0.407036	0	0.306865	0.080412	0	0.634392	0.276294	0	0	0	FALSE	TRUE	FALSE	FALSE	FALSE	FALSE	FALSE	FALSE	FALSE
ENSG00000269113.3	TRABD2B	42.8079	110.919	55.6608	32.2931	124.371	30.4684	15.2079	135.903	60.8877	0	0	0	FALSE	TRUE	TRUE	FALSE	TRUE	FALSE	FALSE	TRUE	TRUE
ENSG00000118094.7	TREH	0.0601122	2.06989	1.06673	0.670693	0.859385	0.025755	0.0511942	0.594636	2.27143	0	0	0	FALSE	TRUE	TRUE	FALSE	FALSE	FALSE	FALSE	FALSE	TRUE
ENSG00000183479.8	TREX2	0.427137	0.00877609	0.393149	1.15425	0	0.813346	0.590069	0.429261	0.382828	0	0	0	FALSE	FALSE	FALSE	TRUE	FALSE	FALSE	FALSE	FALSE	FALSE
ENSG00000170893.3	TRH	0.0901683	1.94068	2.66125	0.718278	0.0697655	0.445474	4.44314	0.689787	5.00253	0	0	0	FALSE	FALSE	FALSE	FALSE	FALSE	FALSE	TRUE	FALSE	TRUE
ENSG00000112343.8	TRIM38	10.2947	26.2244	20.0081	12.3008	30.5071	22.1912	2.77788	24.2834	20.7281	0	0	0	FALSE	TRUE	FALSE	FALSE	TRUE	FALSE	FALSE	TRUE	FALSE
ENSG00000132481.2	TRIM47	0.15028	0.0517838	1.37067	3.07558	1.28222	0.0595513	1.2961	0.171725	0.462732	0	0	0	FALSE	FALSE	FALSE	TRUE	FALSE	FALSE	FALSE	FALSE	FALSE
ENSG00000133107.10	TRPC4	21.2141	105.828	7.14121	2.96118	71.3154	1.78056	37.3228	127.012	11.7216	0	0	0	FALSE	TRUE	FALSE	FALSE	FALSE	FALSE	FALSE	TRUE	FALSE
ENSG00000070985.9	TRPM5	3.04194	15.134	0.994642	2.41379	13.9045	0.133872	10.2371	22.5603	3.5366	0	0	0	FALSE	TRUE	FALSE	FALSE	TRUE	FALSE	TRUE	TRUE	FALSE
ENSG00000127412.2	TRPV5	0.180337	0.454487	1.2584	0.111916	1.12303	0.211508	1.56211	0.0589945	1.1367	0	0	0	FALSE	FALSE	TRUE	FALSE	TRUE	FALSE	TRUE	FALSE	TRUE
ENSG00000165125.13	TRPV6	9.51009	15.6246	32.0241	6.29364	29.673	13.9681	7.87752	38.5169	21.8266	0	0	0	FALSE	TRUE	TRUE	FALSE	TRUE	FALSE	FALSE	TRUE	TRUE
ENSG00000165409.11	TSHR	4.23882	0.956336	0.901279	0.723157	0.26574	1.50654	23.0108	0.347423	2.45811	0	0	0	FALSE	FALSE	FALSE	FALSE	FALSE	FALSE	TRUE	FALSE	FALSE
ENSG00000231738.6	TSPAN19	0.458554	0.256679	0.693692	0.876374	0.0442728	0.515033	1.40305	0.0251163	0.257306	0	0	0	FALSE	FALSE	FALSE	FALSE	FALSE	FALSE	TRUE	FALSE	FALSE
ENSG00000127324.4	TSPAN8	0.0601122	0.940312	0.626721	0.027979	1.94706	0.213695	2.10791	0.754581	3.22417	0	0	0	FALSE	FALSE	FALSE	FALSE	TRUE	FALSE	TRUE	FALSE	TRUE
ENSG00000006555.6	TTC22	0.486682	5.05302	2.94353	0.139895	0.079399	1.51511	7.16533	8.46969	5.37034	0	0	1	FALSE	TRUE	FALSE	FALSE	FALSE	FALSE	TRUE	TRUE	TRUE
ENSG00000139865.12	TTC6	37.7655	103.449	19.7722	40.3874	79.0013	9.03114	50.9011	128.852	40.0407	0	0	0	FALSE	TRUE	FALSE	FALSE	TRUE	FALSE	TRUE	TRUE	FALSE
ENSG00000120440.9	TTLL2	0.323547	0.11112	1.25618	0.254568	0.0361557	1.52472	0.335881	0.113393	0.936292	0	0	0	FALSE	FALSE	TRUE	FALSE	FALSE	TRUE	FALSE	FALSE	FALSE
ENSG00000173876.9	TUBB8	0.597984	2.88164	0.0272926	0.33596	1.01837	0.0262929	0	1.24788	0.277817	0	0	0	FALSE	TRUE	FALSE	FALSE	TRUE	FALSE	FALSE	TRUE	FALSE
ENSG00000107165.8	TYRP1	0.0601122	3.63719	0.353497	0.027979	0.403472	0.025755	0.0306396	3.42782	0.347827	0	0	0	FALSE	TRUE	FALSE	FALSE	FALSE	FALSE	FALSE	TRUE	FALSE
ENSG00000182179.6	UBA7	4.20445	1.50331	3.58268	7.96621	4.20675	0.508227	0.122744	2.95803	0.187761	0	0	0	TRUE	FALSE	TRUE	TRUE	TRUE	FALSE	FALSE	TRUE	FALSE
ENSG00000154127.5	UBASH3B	23.5362	38.2449	82.9358	15.865	18.6159	59.2312	11.0757	30.8368	45.9189	0	0	0	FALSE	TRUE	TRUE	FALSE	FALSE	TRUE	FALSE	FALSE	TRUE
ENSG00000213886.3	UBD	0.484754	0.137322	1.87357	0.215445	0.0975845	1.13833	0.153617	0	1.36077	0	0	0	FALSE	FALSE	TRUE	FALSE	FALSE	TRUE	FALSE	FALSE	TRUE
ENSG00000175520.8	UBQLN3	0	0.309084	0	0.270037	0.33444	0.0350572	0.0207056	2.36069	0.410168	0	0	0	FALSE	FALSE	FALSE	FALSE	FALSE	FALSE	FALSE	TRUE	FALSE
ENSG00000175518.6	UBQLNL	0.73662	0.893812	0.862618	0.844991	0.984591	0.570936	1.1202	2.55382	2.7015	0	0	1	FALSE	FALSE	FALSE	FALSE	FALSE	FALSE	TRUE	TRUE	TRUE
ENSG00000178473.5	UCN3	0.15028	4.51629	0.196699	0.0839371	2.47309	0.0595513	0.889086	8.57996	0.122032	0	0	0	FALSE	TRUE	FALSE	FALSE	TRUE	FALSE	FALSE	TRUE	FALSE
ENSG00000109424.3	UCP1	0.443772	1.2429	0.432966	0.433365	0.796012	0.68743	0.0813807	2.10922	0.622178	0	0	0	FALSE	TRUE	FALSE	FALSE	FALSE	FALSE	FALSE	TRUE	FALSE
ENSG00000135220.6	UGT2A3	0.31591	2.02504	31.863	0.167874	3.5815	59.9708	0.339398	0.100465	2.77071	0	0	0	FALSE	TRUE	TRUE	FALSE	TRUE	TRUE	FALSE	FALSE	TRUE
ENSG00000109181.7	UGT2B10	0.997069	0.645856	0.938378	0.027979	0.18803	0.222645	0.285685	2.87278	0.579818	0	0	0	FALSE	FALSE	FALSE	FALSE	FALSE	FALSE	FALSE	TRUE	FALSE
ENSG00000213759.4	UGT2B11	3.02916	50.1668	23.3787	0.187585	57.2472	2.21497	3.03351	36.4964	6.7074	0	0	0	FALSE	TRUE	TRUE	FALSE	TRUE	FALSE	FALSE	TRUE	FALSE
ENSG00000145626.7	UGT3A1	29.1089	37.9533	62.5362	39.6433	52.1603	24.8392	24.0182	32.4779	38.8479	0	0	0	FALSE	FALSE	TRUE	FALSE	FALSE	FALSE	FALSE	FALSE	FALSE
ENSG00000131015.4	ULBP2	1.5295	0	0.800199	0.220204	0.0180778	0.273546	3.23225	0.016199	0.480197	0	0	0	TRUE	FALSE	FALSE	FALSE	FALSE	FALSE	TRUE	FALSE	FALSE
ENSG00000137766.12	UNC13C	15.1269	45.4374	25.4182	2.75611	22.7501	8.70254	30.2097	87.6874	20.7033	1	0	1	TRUE	TRUE	TRUE	FALSE	TRUE	FALSE	TRUE	TRUE	TRUE
ENSG00000092929.7	UNC13D	15.4709	6.04869	3.15444	1.84965	4.02251	2.10415	7.86643	5.70041	5.37779	0	0	0	TRUE	FALSE	FALSE	FALSE	FALSE	FALSE	FALSE	FALSE	FALSE
ENSG00000141161.7	UNC45B	0.0300561	0.0258919	0.026205	0.027979	0.0264663	0.025755	0.0306396	1.61977	0.419908	0	0	0	FALSE	FALSE	FALSE	FALSE	FALSE	FALSE	FALSE	TRUE	FALSE
ENSG00000107731.8	UNC5B	7.67591	132.674	48.278	2.36799	145.776	22.8692	17.9994	153.449	128.251	0	0	0	FALSE	TRUE	FALSE	FALSE	TRUE	FALSE	FALSE	TRUE	FALSE
ENSG00000112494.5	UNC93A	2.56755	0.72794	23.4252	1.84679	2.66613	19.3132	0.194774	0.412304	16.9094	0	0	0	FALSE	FALSE	TRUE	FALSE	FALSE	TRUE	FALSE	FALSE	TRUE
ENSG00000110057.3	UNC93B1	0.87227	30.2813	21.107	25.2027	16.4209	7.57872	15.7815	22.3522	4.03665	0	0	0	FALSE	TRUE	TRUE	TRUE	FALSE	FALSE	FALSE	TRUE	FALSE
ENSG00000100373.5	UPK3A	1.84556	2.67777	1.55994	2.27988	3.02639	1.61183	0.625945	4.06403	2.11317	0	0	0	FALSE	FALSE	FALSE	FALSE	TRUE	FALSE	FALSE	TRUE	FALSE
ENSG00000183463.5	URAD	0.935671	1.40912	0.517472	0.10138	0.491503	0.025755	0.570868	0.634522	0.967878	0	0	0	FALSE	TRUE	FALSE	FALSE	FALSE	FALSE	FALSE	FALSE	FALSE
ENSG00000159650.4	UROC1	0.0601122	0.0258919	0.026205	0.0738548	0.0264663	0.025755	0.0511942	0.0251163	1.33507	0	0	0	FALSE	FALSE	FALSE	FALSE	FALSE	FALSE	FALSE	FALSE	TRUE
ENSG00000006611.11	USH1C	7.31448	65.3574	4.83742	0.467441	55.0131	3.28087	14.3592	93.6445	5.98304	0	0	0	FALSE	FALSE	FALSE	FALSE	FALSE	FALSE	FALSE	TRUE	FALSE
ENSG00000129204.12	USP6	0.998278	1.91835	0.776027	1.03299	1.75607	1.40941	1.24167	1.01479	1.37035	0	0	0	FALSE	TRUE	FALSE	FALSE	FALSE	FALSE	FALSE	FALSE	FALSE
ENSG00000171724.2	VAT1L	5.15479	195.542	22.7079	1.73419	157.613	29.4519	2.83227	174.83	15.8981	0	0	0	FALSE	TRUE	FALSE	FALSE	TRUE	FALSE	FALSE	TRUE	FALSE
ENSG00000116035.2	VAX2	0.0601122	0.240096	0.451246	0.027979	0.799963	0.562727	2.17065	0.0251163	0.0276954	0	0	0	FALSE	FALSE	FALSE	FALSE	FALSE	FALSE	TRUE	FALSE	FALSE
ENSG00000162692.6	VCAM1	1.24009	0.0517838	6.44685	1.01444	0.104892	0.122198	0.255689	0.223588	2.9071	0	0	0	FALSE	FALSE	TRUE	FALSE	FALSE	FALSE	FALSE	FALSE	FALSE
ENSG00000038427.11	VCAN	1036.47	3099.96	4863.15	1032.34	3195.84	4909.9	1206.2	2815.24	4686.49	0	0	0	FALSE	TRUE	TRUE	FALSE	TRUE	TRUE	FALSE	FALSE	TRUE
ENSG00000206538.3	VGLL3	36.8571	8.25978	12.2163	18.185	7.36098	5.23336	22.5289	6.855	5.7682	0	0	0	TRUE	FALSE	FALSE	FALSE	FALSE	FALSE	FALSE	FALSE	FALSE
ENSG00000026025.9	VIM	480.46	1282.11	1169.03	117.094	1004.14	832.757	275.185	1327.7	751.533	0	0	0	FALSE	TRUE	TRUE	FALSE	TRUE	TRUE	FALSE	TRUE	FALSE
ENSG00000182853.7	VMO1	1.25801	0.470658	1.11337	0.688458	0.802198	2.29016	0.966252	1.51574	3.18396	0	0	0	FALSE	FALSE	FALSE	FALSE	FALSE	FALSE	FALSE	FALSE	TRUE
ENSG00000133980.4	VRTN	16.602	239.939	107.42	18.0331	364.019	134.345	3.94053	309.615	172.177	0	0	0	FALSE	TRUE	TRUE	FALSE	TRUE	TRUE	FALSE	TRUE	TRUE
ENSG00000101842.9	VSIG1	25.0746	21.2761	3.44518	1.78552	12.5305	5.07789	14.8582	32.5151	1.63488	0	0	0	TRUE	TRUE	FALSE	FALSE	TRUE	FALSE	TRUE	TRUE	FALSE
ENSG00000019102.7	VSIG2	4.2446	13.381	12.8835	2.07068	7.33939	15.6274	5.17324	10.7456	22.5452	0	0	1	FALSE	TRUE	TRUE	FALSE	TRUE	TRUE	TRUE	TRUE	TRUE
ENSG00000132821.7	VSTM2L	11.7935	1.61507	2.55629	1.0263	1.84161	0.109077	38.5354	3.15525	12.1364	0	0	0	FALSE	FALSE	FALSE	FALSE	FALSE	FALSE	TRUE	FALSE	FALSE
ENSG00000214376.5	VSTM5	0.642104	2.51787	4.14485	3.33308	2.29056	0.319996	16.1986	0.0502327	8.0138	0	0	0	FALSE	TRUE	TRUE	TRUE	TRUE	FALSE	TRUE	FALSE	TRUE
ENSG00000168658.14	VWA3B	0.312054	0.884515	1.03641	0.781727	1.16139	1.14487	1.98169	0.174058	2.58304	0	0	0	FALSE	FALSE	FALSE	FALSE	FALSE	FALSE	TRUE	FALSE	TRUE
ENSG00000174776.6	WDR49	0.15028	0.291119	0.659658	0.157338	0.166911	0.499063	0.0919187	2.68177	1.47531	0	0	0	FALSE	FALSE	FALSE	FALSE	FALSE	FALSE	FALSE	TRUE	TRUE
ENSG00000214102.3	WEE2	0.918393	0.663954	0.673126	1.08116	0.5317	0.501708	0.348075	2.23557	0.555078	0	0	0	FALSE	FALSE	FALSE	TRUE	FALSE	FALSE	FALSE	TRUE	FALSE
ENSG00000101443.13	WFDC2	37.1906	169.076	93.5064	56.0053	156.747	106.08	20.1197	209.251	86.699	0	0	0	FALSE	TRUE	FALSE	FALSE	TRUE	FALSE	FALSE	TRUE	FALSE
ENSG00000127578.6	WFIKKN1	28.5153	81.7008	28.9327	35.9054	82.7267	31.5762	55.8398	88.3172	38.8615	0	0	0	FALSE	TRUE	FALSE	FALSE	TRUE	FALSE	TRUE	TRUE	FALSE
ENSG00000104415.9	WISP1	0.15028	0.103193	0.0524101	0.0839371	0.0529326	0.0685008	0.0919187	1.23425	0.0653949	0	0	0	FALSE	FALSE	FALSE	FALSE	FALSE	FALSE	FALSE	TRUE	FALSE
ENSG00000169884.9	WNT10B	0.0901683	2.64736	0.635733	0.111009	0.0442728	0.0515101	0.257983	0.45526	0.0472197	0	0	0	FALSE	TRUE	FALSE	FALSE	FALSE	FALSE	FALSE	FALSE	FALSE
ENSG00000085741.8	WNT11	11.4421	13.1108	24.7477	3.91267	12.0472	8.51327	14.1525	11.2387	38.4799	0	0	0	FALSE	TRUE	TRUE	FALSE	FALSE	FALSE	TRUE	FALSE	TRUE
ENSG00000154764.5	WNT7A	0.0601122	0.596338	4.91562	0.027979	0.783133	8.3426	0.0306396	0.13041	0.858036	0	0	0	FALSE	FALSE	TRUE	FALSE	FALSE	TRUE	FALSE	FALSE	FALSE
ENSG00000158955.6	WNT9B	0.0882402	0.0175522	1.60594	0	0	0.394019	0	0.832375	1.99714	0	0	0	FALSE	FALSE	TRUE	FALSE	FALSE	FALSE	FALSE	FALSE	TRUE
ENSG00000018408.10	WWTR1	38.2701	40.3462	100.627	60.9488	34.9982	138.046	13.3705	39.5873	72.8292	0	0	0	FALSE	FALSE	FALSE	FALSE	FALSE	TRUE	FALSE	FALSE	FALSE
ENSG00000168334.8	XIRP1	3.9595	1.35108	2.96375	1.2192	1.21316	0.0884017	1.9089	0.174068	5.9383	1	0	0	TRUE	TRUE	TRUE	TRUE	FALSE	FALSE	TRUE	FALSE	TRUE
ENSG00000221947.3	XKR9	0.0754616	0.718158	0.026205	0.564276	1.80565	1.66148	0.0612792	0.733451	0.623127	0	0	0	FALSE	FALSE	FALSE	FALSE	TRUE	TRUE	FALSE	FALSE	FALSE
ENSG00000122121.6	XPNPEP2	0.0601122	1.10535	0.114382	0.0647992	0.0264663	0.025755	0.0306396	0.0251163	1.24157	0	0	0	FALSE	TRUE	FALSE	FALSE	FALSE	FALSE	FALSE	FALSE	TRUE
ENSG00000152422.11	XRCC4	8.61124	46.9436	42.0035	8.73168	26.7657	38.7994	9.76812	69.3562	27.0867	0	0	0	FALSE	TRUE	TRUE	FALSE	FALSE	TRUE	FALSE	TRUE	FALSE
ENSG00000177752.10	YIPF7	0.397156	0.980658	0.281149	0.140045	0.233112	0.104536	1.22501	0.331767	0.446797	0	0	0	FALSE	FALSE	FALSE	FALSE	FALSE	FALSE	TRUE	FALSE	FALSE
ENSG00000115085.9	ZAP70	1.64216	16.5721	2.73563	3.14892	6.41974	5.11861	4.07748	17.9354	6.96516	0	0	0	FALSE	TRUE	FALSE	FALSE	FALSE	FALSE	FALSE	TRUE	FALSE
ENSG00000109906.9	ZBTB16	50.1723	50.0922	39.2637	78.0215	50.9324	32.7367	53.4127	61.3188	42.9138	0	0	0	FALSE	FALSE	FALSE	TRUE	FALSE	FALSE	FALSE	TRUE	FALSE
ENSG00000187823.2	ZCCHC16	0.0761043	1.12334	0.655022	0	0.149049	1.70027	0	0.622091	0	0	0	0	FALSE	FALSE	FALSE	FALSE	FALSE	TRUE	FALSE	FALSE	FALSE
ENSG00000206559.3	ZCWPW2	1.0461	2.87635	2.40197	2.07901	3.43637	3.9954	2.76472	2.74479	3.77774	0	0	1	FALSE	TRUE	FALSE	FALSE	TRUE	TRUE	TRUE	TRUE	TRUE
ENSG00000148516.17	ZEB1	10.3344	1.38889	7.33593	5.38559	0.087137	6.72398	40.5278	3.00627	15.5249	0	0	0	FALSE	FALSE	FALSE	FALSE	FALSE	FALSE	TRUE	FALSE	FALSE
ENSG00000169554.12	ZEB2	6.11311	0.0854973	0.998713	1.3347	0.157764	0.478985	26.6682	1.05638	5.09383	0	0	0	FALSE	FALSE	FALSE	FALSE	FALSE	FALSE	TRUE	FALSE	FALSE
ENSG00000091656.11	ZFHX4	28.7326	23.0267	14.0851	20.1291	22.2559	12.5794	65.1025	16.4409	26.4845	0	0	0	FALSE	FALSE	FALSE	FALSE	FALSE	FALSE	TRUE	FALSE	FALSE
ENSG00000204644.5	ZFP57	2.50207	5.8211	9.67852	0.682265	4.87088	2.9196	1.43315	8.66183	9.41353	1	0	1	TRUE	TRUE	TRUE	FALSE	TRUE	TRUE	TRUE	TRUE	TRUE
ENSG00000169946.9	ZFPM2	35.1741	12.9303	5.75836	34.9211	15.0163	6.99119	40.9332	9.31103	8.82326	0	0	0	TRUE	FALSE	FALSE	TRUE	FALSE	FALSE	TRUE	FALSE	FALSE
ENSG00000174992.6	ZG16	2.53084	0.332223	0.952989	1.90888	0.433479	0.0615531	0.0306396	0.165457	1.22356	0	0	0	TRUE	FALSE	FALSE	TRUE	FALSE	FALSE	FALSE	FALSE	TRUE
ENSG00000162078.7	ZG16B	0.0601122	0.0258919	1.76755	0.027979	0.457302	0.0966103	0.605483	0.307122	0.235846	0	0	0	FALSE	FALSE	TRUE	FALSE	FALSE	FALSE	FALSE	FALSE	FALSE
ENSG00000066185.8	ZMYND12	1.58035	1.24401	0.405758	1.75377	1.15866	1.19835	2.45178	0.98003	0.829702	0	0	0	FALSE	FALSE	FALSE	FALSE	FALSE	FALSE	TRUE	FALSE	FALSE
ENSG00000169548.3	ZNF280A	0.0901683	0.154602	2.53407	0.0559581	0.586608	2.89615	0.0612792	0.31736	5.91021	0	0	0	FALSE	FALSE	TRUE	FALSE	FALSE	TRUE	FALSE	FALSE	TRUE
ENSG00000197935.6	ZNF311	4.6263	3.86749	11.1341	1.66103	0.81994	12.8884	4.50422	2.43491	13.2045	0	0	0	FALSE	FALSE	FALSE	FALSE	FALSE	TRUE	FALSE	FALSE	TRUE
ENSG00000165388.8	ZNF488	0.601122	13.6093	9.70362	5.14022	10.9112	11.1613	5.92876	15.04	2.99032	0	0	0	FALSE	TRUE	TRUE	FALSE	TRUE	TRUE	FALSE	TRUE	FALSE
ENSG00000198633.6	ZNF534	0.0901683	0.594925	1.73396	0.707394	3.46742	0.622435	0.987368	1.34019	1.4332	0	0	0	FALSE	FALSE	TRUE	FALSE	TRUE	FALSE	FALSE	TRUE	TRUE
ENSG00000180938.5	ZNF572	0.932382	0.224459	0.936962	7.18176	0.238576	0.265591	0.73254	0.209692	2.51019	0	0	0	FALSE	FALSE	FALSE	TRUE	FALSE	FALSE	FALSE	FALSE	FALSE
ENSG00000179930.5	ZNF648	1.53014	0.939042	0.240482	3.77677	0	1.86329	0.0310584	0.0990601	0	0	0	0	FALSE	FALSE	FALSE	TRUE	FALSE	FALSE	FALSE	FALSE	FALSE
ENSG00000197497.6	ZNF665	6.80969	17.4493	9.20698	9.41853	12.4358	11.7842	5.60096	14.8756	9.17095	0	0	0	FALSE	TRUE	FALSE	FALSE	FALSE	FALSE	FALSE	FALSE	FALSE
ENSG00000182348.5	ZNF804B	0.15028	1.57691	0.0615015	0.0839371	0.0529326	0.139912	0.102272	0.619101	0.0653949	0	0	0	FALSE	TRUE	FALSE	FALSE	FALSE	FALSE	FALSE	FALSE	FALSE
ENSG00000105428.4	ZNRF4	0.0300561	0.059977	0	0.027979	1.48559	0	0.0205546	0.0809948	0	0	0	0	FALSE	FALSE	FALSE	FALSE	TRUE	FALSE	FALSE	FALSE	FALSE
ENSG00000149506.6	ZP1	0.0761043	0.941831	0	0.395159	0.321061	0.19689	0.310584	1.38177	1.56744	0	0	0	FALSE	FALSE	FALSE	FALSE	FALSE	FALSE	FALSE	TRUE	TRUE

## Sheet: Presort signature - enrichments
S.Table 1B. DAVID functional enrichment analysis of the 112 genes forming the common pancreatic progenitor signature in the presort cell population.
Category	Term	Count	%	PValue	Genes	List Total	Pop Hits	Pop Total	Fold Enrichment	Bonferroni	Benjamini	FDR
GOTERM_CC_ALL	GO:0044421~extracellular region part	47	44.7619	2.85995e-08	RHOJ, SLC44A4, ADAMTS16, IGFBP7, EDN1, TNFSF15, RASSF9, COL28A1, VTN, PLVAP, IL32, PAH, PSAPL1, CDH6, APOA4, FOLR1, SOSTDC1, SERPINA4, ITGB6, RRAS, CEACAM6, SLC4A4, LTB, CYR61, CPA4, ACTC1, ACTA1, LGALS3, HOGA1, MMP19, OLFML2A, PCDH15, ANXA4, SFRP5, DKK2, TNFRSF9, AFP, FAM151A, CD300A, OTOG, SLC26A9, CST5, NPPB, CPB1, AKR1D1, UGT2B7, HABP2	101	3878	18224	2.18682	8.29382e-06	8.29382e-06	3.80199e-05
GOTERM_CC_ALL	GO:0005576~extracellular region	51	48.5714	9.96194e-08	RHOJ, SLC44A4, IGFBP7, EDN1, TNFSF15, RASSF9, VTN, JAG1, APOA4, SOSTDC1, SERPINA4, CEACAM6, RRAS, SLC4A4, LTB, CYR61, ACTA1, MMP19, OLFML2A, TNFRSF9, CST5, SLC26A9, OTOG, NPPB, AKR1D1, ADAMTS16, COL28A1, PSAPL1, IL32, PAH, PLVAP, CDH6, METTL24, FOLR1, GLIPR1, PLA2G12B, ITGB6, CPA4, ACTC1, LGALS3, HOGA1, PCDH15, ANXA4, DKK2, SFRP5, AFP, FAM151A, CD300A, CPB1, UGT2B7, HABP2	101	4623	18224	1.99053	2.88892e-05	1.44447e-05	0.000132433
GOTERM_CC_ALL	GO:0005615~extracellular space	25	23.8095	6.9093e-07	IGFBP7, EDN1, TNFSF15, IL32, PSAPL1, VTN, APOA4, SOSTDC1, SERPINA4, CEACAM6, LTB, CPA4, ACTC1, LGALS3, ACTA1, PCDH15, SFRP5, DKK2, AFP, TNFRSF9, CST5, OTOG, NPPB, CPB1, HABP2	101	1444	18224	3.12389	0.00020035	6.67877e-05	0.000918513
GOTERM_CC_ALL	GO:0098590~plasma membrane region	19	18.0952	2.98446e-06	SNCAIP, PLEK2, GABRA4, PLVAP, JAG1, MTTP, GRM3, DHRS3, LAMP5, CDH17, FOLR1, CHRM1, OTOG, SLC26A9, NTRK2, TTYH1, SLC4A4, UNC13C, IL1RAPL1	101	936	18224	3.66269	0.00086512	0.00021635	0.00396745
GOTERM_BP_ALL	GO:0072359~circulatory system development	18	17.1429	1.71812e-05	RHOJ, ACTC1, CDX2, SPHK1, MMP19, EDN1, JAG1, ANKRD1, SOX9, CDH5, DHRS3, XIRP1, HEY1, FOLR1, NTRK2, NPPB, RRAS, CYR61	95	945	16792	3.36682	0.0438526	0.0438526	0.0304534
GOTERM_BP_ALL	GO:0072358~cardiovascular system development	18	17.1429	1.71812e-05	RHOJ, ACTC1, CDX2, SPHK1, MMP19, EDN1, JAG1, ANKRD1, SOX9, CDH5, DHRS3, XIRP1, HEY1, FOLR1, NTRK2, NPPB, RRAS, CYR61	95	945	16792	3.36682	0.0438526	0.0438526	0.0304534
GOTERM_BP_ALL	GO:0007166~cell surface receptor signaling pathway	31	29.5238	8.34208e-05	ONECUT1, EDN1, TNFSF15, VTN, PLVAP, JAG1, SOX9, CDH5, CDH6, STAT4, HEY1, FOLR1, SOSTDC1, ITGB6, LTB, CYR61, NCF2, LGALS3, SPHK1, EDAR, BIRC3, ANXA4, SFRP5, DKK2, AFP, TNFRSF9, GRM3, CDH17, CD300A, NTRK2, NPPB	95	2669	16792	2.05301	0.195663	0.103152	0.14778
GOTERM_BP_ALL	GO:0009887~organ morphogenesis	17	16.1905	0.000114988	ACTC1, CDX2, ACTA1, ADAMTS16, EDN1, PCDH15, EDAR, JAG1, ANKRD1, SOX9, DHRS3, HEY1, FOLR1, SOSTDC1, NTRK2, NR5A2, CYR61	95	992	16792	3.02912	0.259282	0.0952034	0.203648
GOTERM_BP_ALL	GO:0001944~vasculature development	13	12.381	0.000149103	RHOJ, CDX2, HEY1, FOLR1, EDN1, MMP19, NTRK2, SPHK1, NPPB, RRAS, JAG1, CDH5, CYR61	95	610	16792	3.76697	0.322393	0.0927134	0.263991
GOTERM_BP_ALL	GO:0048646~anatomical structure formation involved in morphogenesis	18	17.1429	0.00019848	ACTC1, CDX2, ONECUT1, ACTA1, SPHK1, MMP19, EDN1, PCDH15, VTN, JAG1, EDAR, ANKRD1, SOX9, HEY1, FOLR1, RRAS, NPPB, CYR61	95	1151	16792	2.76424	0.404339	0.0984292	0.35127
GOTERM_BP_ALL	GO:0009888~tissue development	23	21.9048	0.00022019	ACTC1, CDX2, LGALS3, ACTA1, ONECUT1, ADAMTS16, EDN1, PCDH15, PSAPL1, VTN, EDAR, JAG1, ANKRD1, SOX9, ANXA4, CDH5, HEY1, FOLR1, SOSTDC1, ASB2, NR5A2, TM4SF4, CYR61	95	1756	16792	2.31517	0.43716	0.0913482	0.389623
GOTERM_BP_ALL	GO:0060429~epithelium development	17	16.1905	0.000245729	CDX2, LGALS3, ONECUT1, ADAMTS16, EDN1, PCDH15, PSAPL1, EDAR, JAG1, SOX9, ANXA4, CDH5, HEY1, FOLR1, SOSTDC1, NR5A2, CYR61	95	1060	16792	2.8348	0.473461	0.08756	0.434719
GOTERM_BP_ALL	GO:0003007~heart morphogenesis	8	7.61905	0.000307614	DHRS3, ACTC1, HEY1, FOLR1, JAG1, ANKRD1, SOX9, CYR61	95	230	16792	6.1481	0.552015	0.0955014	0.543919
GOTERM_BP_ALL	GO:0001568~blood vessel development	12	11.4286	0.000368624	CDX2, HEY1, FOLR1, EDN1, MMP19, NTRK2, SPHK1, RRAS, NPPB, JAG1, CDH5, CYR61	95	576	16792	3.68246	0.617981	0.101403	0.651464
GOTERM_BP_ALL	GO:0071356~cellular response to tumor necrosis factor	8	7.61905	0.000439036	TNFRSF9, EDN1, TNFSF15, PLVAP, EDAR, ANKRD1, BIRC3, LTB	95	244	16792	5.79534	0.682137	0.108289	0.775445
GOTERM_CC_ALL	GO:0005886~plasma membrane	45	42.8571	0.000518083	ABCA8, RHOJ, SNCAIP, PLEK2, SLC44A4, TNFSF15, VTN, PLVAP, JAG1, CDH5, CDH6, AGTR1, FOLR1, GLIPR1, TTYH1, ITGB6, GUCY1A2, RRAS, CEACAM6, SLC4A4, LTB, IL1RAPL1, PIK3C2G, GABRA4, NCF2, LGALS3, SPHK1, PCDH15, EDAR, MISP, FLNC, ANXA4, MTTP, LYPD6B, TNFRSF9, DHRS3, GRM3, CD300A, CDH17, LAMP5, CHRM1, OTOG, NTRK2, SLC26A9, UNC13C	101	5141	18224	1.57938	0.139536	0.0296094	0.686547
GOTERM_BP_ALL	GO:0048513~animal organ development	32	30.4762	0.000623652	RHOJ, CDX2, ONECUT1, ADAMTS16, EDN1, VTN, PSAPL1, JAG1, ANKRD1, SOX9, AGTR1, HEY1, FOLR1, NKX6-2, SOSTDC1, RRAS, LTB, CYR61, ACTC1, ACTA1, LGALS3, MMP19, SPHK1, PCDH15, EDAR, AFP, DHRS3, XIRP1, CDH17, NTRK2, ASB2, NR5A2	95	3129	16792	1.80769	0.803725	0.137588	1.09983
GOTERM_BP_ALL	GO:0007165~signal transduction	49	46.6667	0.000627214	RHOJ, EDN1, TNFSF15, RASSF9, VTN, ANKRD1, JAG1, AGTR1, HEY1, SOSTDC1, GUCY1A2, CEACAM6, RRAS, CREB3L3, LTB, CYR61, PIK3C2G, NCF2, EDAR, TNFRSF9, DHRS3, GRM3, CHRM1, NPPB, ASB2, UNC13C, ONECUT1, PLEK2, PSAPL1, PLVAP, SOX9, CDH5, CDH6, STAT4, FOLR1, ITGB6, IL1RAPL1, LGALS3, GABRA4, SPHK1, BIRC3, ANXA4, SFRP5, DKK2, AFP, CD300A, CDH17, NTRK2, NR5A2	95	5775	16792	1.49976	0.805542	0.12756	1.10607
GOTERM_BP_ALL	GO:0034612~response to tumor necrosis factor	8	7.61905	0.000685438	TNFRSF9, EDN1, TNFSF15, PLVAP, EDAR, ANKRD1, BIRC3, LTB	95	263	16792	5.37667	0.832974	0.128607	1.20816
GOTERM_BP_ALL	GO:0048729~tissue morphogenesis	12	11.4286	0.000700105	ACTC1, HEY1, ACTA1, FOLR1, ADAMTS16, SOSTDC1, EDN1, PCDH15, JAG1, ANKRD1, SOX9, CYR61	95	622	16792	3.41012	0.839252	0.122401	1.23387
GOTERM_CC_ALL	GO:0044459~plasma membrane part	28	26.6667	0.000761272	SNCAIP, PLEK2, TNFSF15, PLVAP, VTN, JAG1, CDH5, AGTR1, FOLR1, ITGB6, TTYH1, CEACAM6, SLC4A4, IL1RAPL1, NCF2, LGALS3, GABRA4, MTTP, TNFRSF9, GRM3, DHRS3, LAMP5, CDH17, CHRM1, SLC26A9, NTRK2, OTOG, UNC13C	101	2635	18224	1.91734	0.198165	0.0361396	1.00731
GOTERM_CC_ALL	GO:0071944~cell periphery	45	42.8571	0.000861866	ABCA8, RHOJ, SNCAIP, PLEK2, SLC44A4, TNFSF15, VTN, PLVAP, JAG1, CDH5, CDH6, AGTR1, FOLR1, GLIPR1, TTYH1, ITGB6, GUCY1A2, RRAS, CEACAM6, SLC4A4, LTB, IL1RAPL1, PIK3C2G, GABRA4, NCF2, LGALS3, SPHK1, PCDH15, EDAR, MISP, FLNC, ANXA4, MTTP, LYPD6B, TNFRSF9, DHRS3, GRM3, CD300A, CDH17, LAMP5, CHRM1, OTOG, NTRK2, SLC26A9, UNC13C	101	5256	18224	1.54483	0.221237	0.0350908	1.13971
GOTERM_BP_ALL	GO:0007275~multicellular organism development	43	40.9524	0.000891638	RHOJ, CDX2, ONECUT1, ADAMTS16, IGFBP7, EDN1, VTN, PSAPL1, JAG1, ANKRD1, SOX9, CDH5, APOA4, AGTR1, HEY1, FOLR1, NKX6-2, SOSTDC1, RRAS, LTB, IL1RAPL1, CYR61, ACTC1, ACTA1, GABRA4, LGALS3, ZFP57, MMP19, SPHK1, PCDH15, EDAR, SFRP5, DKK2, TNFRSF9, AFP, DHRS3, XIRP1, CDH17, CHRM1, NTRK2, NPPB, ASB2, NR5A2	95	4877	16792	1.55846	0.90253	0.143768	1.56891
GOTERM_BP_ALL	GO:0008202~steroid metabolic process	8	7.61905	0.000909574	APOA4, AFP, AGTR1, HMGCS2, IGFBP7, NR5A2, AKR1D1, UGT2B7	95	276	16792	5.12342	0.906992	0.13795	1.60023
GOTERM_BP_ALL	GO:0042692~muscle cell differentiation	9	8.57143	0.000958895	ACTC1, HEY1, ACTA1, EDN1, ASB2, JAG1, ANKRD1, FLNC, SOX9	95	362	16792	4.39453	0.918236	0.136956	1.68631
GOTERM_BP_ALL	GO:0003179~heart valve morphogenesis	4	3.80952	0.000976491	HEY1, JAG1, SOX9, CYR61	95	35	16792	20.2009	0.92191	0.132084	1.717
GOTERM_BP_ALL	GO:0048731~system development	39	37.1429	0.00109506	RHOJ, CDX2, ONECUT1, ADAMTS16, EDN1, VTN, PSAPL1, JAG1, ANKRD1, SOX9, CDH5, APOA4, AGTR1, HEY1, FOLR1, NKX6-2, SOSTDC1, RRAS, LTB, IL1RAPL1, CYR61, ACTC1, ACTA1, GABRA4, LGALS3, MMP19, SPHK1, PCDH15, EDAR, SFRP5, AFP, DHRS3, XIRP1, CDH17, CHRM1, NTRK2, NPPB, ASB2, NR5A2	95	4291	16792	1.60652	0.942713	0.139731	1.92359
GOTERM_BP_ALL	GO:0033209~tumor necrosis factor-mediated signaling pathway	6	5.71429	0.00110018	TNFRSF9, TNFSF15, PLVAP, EDAR, BIRC3, LTB	95	139	16792	7.62984	0.943474	0.133811	1.93249
GOTERM_BP_ALL	GO:0040012~regulation of locomotion	13	12.381	0.0011724	LGALS3, ONECUT1, SPHK1, EDN1, PLVAP, VTN, JAG1, SOX9, CD300A, CHRM1, CEACAM6, RRAS, CYR61	95	768	16792	2.992	0.953194	0.135668	2.0581
GOTERM_BP_ALL	GO:0030855~epithelial cell differentiation	11	10.4762	0.00119719	CDX2, LGALS3, HEY1, ONECUT1, PCDH15, PSAPL1, JAG1, NR5A2, SOX9, ANXA4, CDH5	95	563	16792	3.45353	0.956131	0.132479	2.10119
GOTERM_BP_ALL	GO:0010033~response to organic substance	29	27.619	0.00124833	ONECUT1, IGFBP7, EDN1, TNFSF15, PLVAP, VTN, JAG1, ANKRD1, SOX9, CDH5, APOA4, AGTR1, STAT4, HEY1, FOLR1, SOSTDC1, CREB3L3, LTB, CYR61, ACTC1, ACTA1, MMP19, SPHK1, EDAR, BIRC3, TNFRSF9, CHRM1, NTRK2, NR5A2	95	2822	16792	1.81643	0.961618	0.132159	2.19001
GOTERM_BP_ALL	GO:0003170~heart valve development	4	3.80952	0.00134164	HEY1, JAG1, SOX9, CYR61	95	39	16792	18.129	0.969924	0.135843	2.35188
GOTERM_BP_ALL	GO:0048856~anatomical structure development	46	43.8095	0.00143496	RHOJ, CDX2, ONECUT1, ADAMTS16, IGFBP7, EDN1, VTN, PSAPL1, JAG1, ANKRD1, SOX9, CDH5, APOA4, AGTR1, HEY1, FOLR1, NKX6-2, SOSTDC1, RRAS, LTB, IL1RAPL1, CYR61, ACTC1, ACTA1, GABRA4, LGALS3, ZFP57, MMP19, SPHK1, PCDH15, EDAR, FLNC, ANXA4, SFRP5, DKK2, TNFRSF9, AFP, DHRS3, XIRP1, CDH17, CHRM1, NTRK2, NPPB, ASB2, NR5A2, TM4SF4	95	5473	16792	1.48563	0.976434	0.139221	2.51352
GOTERM_BP_ALL	GO:0030334~regulation of cell migration	12	11.4286	0.00152828	LGALS3, ONECUT1, CD300A, EDN1, SPHK1, CEACAM6, RRAS, PLVAP, VTN, JAG1, SOX9, CYR61	95	685	16792	3.09649	0.981535	0.142328	2.6749
GOTERM_BP_ALL	GO:0030335~positive regulation of cell migration	9	8.57143	0.00166977	LGALS3, ONECUT1, EDN1, SPHK1, CEACAM6, PLVAP, VTN, SOX9, CYR61	95	395	16792	4.0274	0.987244	0.149173	2.9191
GOTERM_BP_ALL	GO:0048514~blood vessel morphogenesis	10	9.52381	0.00171013	HEY1, FOLR1, EDN1, MMP19, NTRK2, SPHK1, RRAS, NPPB, JAG1, CYR61	95	491	16792	3.59996	0.988521	0.147468	2.98864
GOTERM_BP_ALL	GO:0044700~single organism signaling	50	47.619	0.00187534	RHOJ, SNCAIP, EDN1, TNFSF15, RASSF9, VTN, ANKRD1, JAG1, AGTR1, HEY1, SOSTDC1, GUCY1A2, CEACAM6, RRAS, CREB3L3, LTB, CYR61, PIK3C2G, NCF2, EDAR, TNFRSF9, DHRS3, GRM3, CHRM1, NPPB, ASB2, UNC13C, ONECUT1, PLEK2, PSAPL1, PLVAP, SOX9, CDH5, CDH6, STAT4, FOLR1, ITGB6, IL1RAPL1, LGALS3, GABRA4, SPHK1, BIRC3, ANXA4, DKK2, SFRP5, AFP, CD300A, CDH17, NTRK2, NR5A2	95	6207	16792	1.42386	0.992548	0.15544	3.27286
GOTERM_BP_ALL	GO:0050896~response to stimulus	62	59.0476	0.0019442	RHOJ, IGFBP7, EDN1, TNFSF15, RASSF9, VTN, ANKRD1, JAG1, APOBEC3B, APOA4, AGTR1, HEY1, SOSTDC1, GUCY1A2, RRAS, CEACAM6, CREB3L3, LTB, CYR61, PIK3C2G, ACTA1, NCF2, ERP27, MMP19, EDAR, TNFRSF9, DHRS3, GRM3, CHRM1, NPPB, ASB2, UNC13C, TM4SF4, ABCA8, PLEK2, ONECUT1, PLVAP, IL32, PSAPL1, SOX9, CDH5, CDH6, STAT4, FOLR1, ITGB6, IL1RAPL1, ACTC1, GABRA4, LGALS3, SPHK1, PCDH15, BIRC3, ANXA4, INMT, MTTP, DKK…	95	8329	16792	1.31576	0.993776	0.155753	3.39109
GOTERM_BP_ALL	GO:0060485~mesenchyme development	7	6.66667	0.00201526	ACTC1, HEY1, ACTA1, FOLR1, EDN1, JAG1, SOX9	95	234	16792	5.28763	0.994831	0.156203	3.51295
GOTERM_BP_ALL	GO:2000147~positive regulation of cell motility	9	8.57143	0.00207563	LGALS3, ONECUT1, EDN1, SPHK1, CEACAM6, PLVAP, VTN, SOX9, CYR61	95	409	16792	3.88954	0.995586	0.155887	3.61637
GOTERM_BP_ALL	GO:0007219~Notch signaling pathway	6	5.71429	0.00216181	HEY1, ONECUT1, JAG1, SOX9, ANXA4, CDH6	95	162	16792	6.54659	0.996477	0.157317	3.76382
GOTERM_BP_ALL	GO:0007507~heart development	10	9.52381	0.00224252	DHRS3, ACTC1, HEY1, XIRP1, FOLR1, EDN1, JAG1, ANKRD1, SOX9, CYR61	95	511	16792	3.45906	0.997147	0.158307	3.90171
GOTERM_BP_ALL	GO:0023052~signaling	50	47.619	0.00230207	RHOJ, SNCAIP, EDN1, TNFSF15, RASSF9, VTN, ANKRD1, JAG1, AGTR1, HEY1, SOSTDC1, GUCY1A2, CEACAM6, RRAS, CREB3L3, LTB, CYR61, PIK3C2G, NCF2, EDAR, TNFRSF9, DHRS3, GRM3, CHRM1, NPPB, ASB2, UNC13C, ONECUT1, PLEK2, PSAPL1, PLVAP, SOX9, CDH5, CDH6, STAT4, FOLR1, ITGB6, IL1RAPL1, LGALS3, GABRA4, SPHK1, BIRC3, ANXA4, DKK2, SFRP5, AFP, CD300A, CDH17, NTRK2, NR5A2	95	6260	16792	1.4118	0.997559	0.157908	4.00333
GOTERM_BP_ALL	GO:0072132~mesenchyme morphogenesis	4	3.80952	0.00230478	ACTC1, HEY1, ACTA1, SOX9	95	47	16792	15.0432	0.997576	0.154046	4.00797
GOTERM_BP_ALL	GO:0007154~cell communication	50	47.619	0.00243763	RHOJ, SNCAIP, EDN1, TNFSF15, RASSF9, VTN, ANKRD1, JAG1, AGTR1, HEY1, SOSTDC1, GUCY1A2, CEACAM6, RRAS, CREB3L3, LTB, CYR61, PIK3C2G, NCF2, EDAR, TNFRSF9, DHRS3, GRM3, CHRM1, NPPB, ASB2, UNC13C, ONECUT1, PLEK2, PSAPL1, PLVAP, SOX9, CDH5, CDH6, STAT4, FOLR1, ITGB6, IL1RAPL1, LGALS3, GABRA4, SPHK1, BIRC3, ANXA4, DKK2, SFRP5, AFP, CD300A, CDH17, NTRK2, NR5A2	95	6275	16792	1.40843	0.998288	0.158157	4.2343
GOTERM_BP_ALL	GO:0051272~positive regulation of cellular component movement	9	8.57143	0.00244613	LGALS3, ONECUT1, EDN1, SPHK1, CEACAM6, PLVAP, VTN, SOX9, CYR61	95	420	16792	3.78767	0.998325	0.154829	4.24877
GOTERM_BP_ALL	GO:0044707~single-multicellular organism process	48	45.7143	0.00249175	RHOJ, CDX2, ONECUT1, ADAMTS16, IGFBP7, EDN1, VTN, PSAPL1, JAG1, ANKRD1, SOX9, CDH5, APOA4, AGTR1, HEY1, FOLR1, NKX6-2, SOSTDC1, RRAS, LTB, IL1RAPL1, CYR61, ACTC1, ACTA1, GABRA4, LGALS3, ZFP57, MMP19, SPHK1, PCDH15, EDAR, BIRC3, ANXA4, MTTP, SFRP5, DKK2, TNFRSF9, AFP, DHRS3, XIRP1, CDH17, CHRM1, OTOG, NTRK2, NPPB, ASB2, NR5A2, AKR1D1	95	5943	16792	1.42763	0.998514	0.153769	4.32636
GOTERM_BP_ALL	GO:0040017~positive regulation of locomotion	9	8.57143	0.00251875	LGALS3, ONECUT1, EDN1, SPHK1, CEACAM6, PLVAP, VTN, SOX9, CYR61	95	422	16792	3.76972	0.998615	0.15173	4.37227
GOTERM_BP_ALL	GO:2000145~regulation of cell motility	12	11.4286	0.00268016	LGALS3, ONECUT1, CD300A, EDN1, SPHK1, CEACAM6, RRAS, PLVAP, VTN, JAG1, SOX9, CYR61	95	736	16792	2.88192	0.999092	0.157047	4.64621
GOTERM_BP_ALL	GO:0032502~developmental process	46	43.8095	0.0027216	RHOJ, CDX2, ONECUT1, ADAMTS16, IGFBP7, EDN1, VTN, PSAPL1, JAG1, ANKRD1, SOX9, CDH5, APOA4, AGTR1, HEY1, FOLR1, NKX6-2, SOSTDC1, RRAS, LTB, IL1RAPL1, CYR61, ACTC1, ACTA1, GABRA4, LGALS3, ZFP57, MMP19, SPHK1, PCDH15, EDAR, FLNC, ANXA4, SFRP5, DKK2, TNFRSF9, AFP, DHRS3, XIRP1, CDH17, CHRM1, NTRK2, NPPB, ASB2, NR5A2, TM4SF4	95	5632	16792	1.44369	0.999186	0.155794	4.71642
GOTERM_BP_ALL	GO:0006629~lipid metabolic process	17	16.1905	0.00276427	PIK3C2G, SPTLC3, IGFBP7, SPHK1, EDN1, PSAPL1, MTTP, APOA4, AGTR1, AFP, DHRS3, HMGCS2, PLA2G12B, NR5A2, AKR1D1, UGT2B7, CYR61	95	1330	16792	2.25931	0.999272	0.15466	4.78866
GOTERM_BP_ALL	GO:0044767~single-organism developmental process	45	42.8571	0.00281306	RHOJ, CDX2, ONECUT1, ADAMTS16, IGFBP7, EDN1, VTN, PSAPL1, JAG1, ANKRD1, SOX9, CDH5, APOA4, AGTR1, HEY1, FOLR1, NKX6-2, SOSTDC1, RRAS, LTB, IL1RAPL1, CYR61, ACTC1, ACTA1, GABRA4, LGALS3, ZFP57, MMP19, SPHK1, PCDH15, EDAR, FLNC, SFRP5, DKK2, TNFRSF9, AFP, DHRS3, XIRP1, CDH17, CHRM1, NTRK2, NPPB, ASB2, NR5A2, TM4SF4	95	5475	16792	1.4528	0.999359	0.153886	4.87122
GOTERM_MF_ALL	GO:0050840~extracellular matrix binding	4	3.80952	0.00301351	LGALS3, OLFML2A, VTN, CYR61	93	53	16881	13.6993	0.738159	0.738159	4.18347
GOTERM_BP_ALL	GO:0046903~secretion	15	14.2857	0.0030876	SNCAIP, SLC44A4, EDN1, ANKRD1, ANXA4, AGTR1, TNFRSF9, CD300A, CHRM1, NTRK2, PLA2G12B, SERPINA4, NPPB, UNC13C, IL1RAPL1	95	1098	16792	2.41473	0.999688	0.164193	5.33443
GOTERM_BP_ALL	GO:0044710~single-organism metabolic process	36	34.2857	0.00320249	APOBEC2, ONECUT1, SLC44A4, IGFBP7, EDN1, PAH, PSAPL1, PLVAP, SOX9, APOA4, AGTR1, SULT1C4, FOLR1, PLA2G12B, GUCY1A2, RRAS, CYR61, PIK3C2G, NCF2, SPTLC3, HOGA1, MMP19, SPHK1, EDAR, MTTP, AFP, DHRS3, GRM3, HMGCS2, CD300A, OTOG, NTRK2, NPPB, NR5A2, AKR1D1, UGT2B7	95	4063	16792	1.56615	0.999769	0.166397	5.52765
GOTERM_BP_ALL	GO:0030239~myofibril assembly	4	3.80952	0.00325021	ACTC1, ACTA1, EDN1, ANKRD1	95	53	16792	13.3402	0.999796	0.165385	5.6078
GOTERM_BP_ALL	GO:0051716~cellular response to stimulus	53	50.4762	0.00401399	RHOJ, IGFBP7, EDN1, TNFSF15, RASSF9, VTN, ANKRD1, JAG1, APOA4, AGTR1, HEY1, SOSTDC1, GUCY1A2, CEACAM6, RRAS, CREB3L3, LTB, CYR61, PIK3C2G, ACTA1, NCF2, ERP27, EDAR, TNFRSF9, DHRS3, GRM3, CHRM1, NPPB, ASB2, UNC13C, ONECUT1, PLEK2, PSAPL1, PLVAP, SOX9, CDH5, CDH6, STAT4, FOLR1, ITGB6, IL1RAPL1, GABRA4, LGALS3, SPHK1, BIRC3, ANXA4, DKK2, SFRP5, AFP, CD300A, CDH17, NTRK2, NR5A2	95	6927	16792	1.35241	0.999972	0.196437	6.88184
GOTERM_BP_ALL	GO:0071310~cellular response to organic substance	23	21.9048	0.00403861	ONECUT1, IGFBP7, SPHK1, EDN1, TNFSF15, VTN, PLVAP, EDAR, ANKRD1, BIRC3, SOX9, CDH5, AGTR1, TNFRSF9, STAT4, HEY1, FOLR1, SOSTDC1, NTRK2, CREB3L3, NR5A2, LTB, CYR61	95	2186	16792	1.85976	0.999974	0.193905	6.92262
GOTERM_CC_ALL	GO:0097060~synaptic membrane	7	6.66667	0.00415431	GRM3, SNCAIP, GABRA4, CHRM1, NTRK2, UNC13C, IL1RAPL1	101	276	18224	4.57627	0.700984	0.140073	5.38386
GOTERM_BP_ALL	GO:0009653~anatomical structure morphogenesis	26	24.7619	0.00445843	RHOJ, CDX2, ONECUT1, ADAMTS16, EDN1, VTN, JAG1, ANKRD1, SOX9, HEY1, FOLR1, SOSTDC1, RRAS, IL1RAPL1, CYR61, ACTC1, ACTA1, MMP19, SPHK1, PCDH15, EDAR, SFRP5, DHRS3, NTRK2, NPPB, NR5A2	95	2631	16792	1.74675	0.999991	0.208045	7.61571
GOTERM_BP_ALL	GO:0070887~cellular response to chemical stimulus	26	24.7619	0.00485455	ONECUT1, IGFBP7, EDN1, TNFSF15, PLVAP, VTN, ANKRD1, SOX9, CDH5, APOA4, AGTR1, STAT4, HEY1, FOLR1, SOSTDC1, CREB3L3, LTB, CYR61, LGALS3, SPHK1, EDAR, BIRC3, TNFRSF9, CHRM1, NTRK2, NR5A2	95	2648	16792	1.73554	0.999997	0.220454	8.26519
GOTERM_CC_ALL	GO:0005788~endoplasmic reticulum lumen	6	5.71429	0.00512204	APOA4, ERP27, EDN1, COL28A1, VTN, MTTP	101	202	18224	5.35947	0.774449	0.152503	6.59889
GOTERM_BP_ALL	GO:0051270~regulation of cellular component movement	12	11.4286	0.0051254	LGALS3, ONECUT1, CD300A, EDN1, SPHK1, CEACAM6, RRAS, PLVAP, VTN, JAG1, SOX9, CYR61	95	802	16792	2.64476	0.999999	0.227341	8.70678
GOTERM_BP_ALL	GO:0060411~cardiac septum morphogenesis	4	3.80952	0.00529247	DHRS3, HEY1, JAG1, CYR61	95	63	16792	11.2227	0.999999	0.229967	8.97819
GOTERM_MF_ALL	GO:0005509~calcium ion binding	11	10.4762	0.00560809	S100A3, CDH17, PLA2G12B, TTYH1, MMP19, PCDH15, JAG1, ANXA4, CDH5, HABP2, CDH6	93	717	16881	2.78477	0.917668	0.713065	7.65445
GOTERM_BP_ALL	GO:0035813~regulation of renal sodium excretion	3	2.85714	0.00607528	AGTR1, EDN1, NPPB	95	21	16792	25.2511	1	0.255122	10.2397
GOTERM_BP_ALL	GO:0071345~cellular response to cytokine stimulus	11	10.4762	0.00608388	TNFRSF9, STAT4, EDN1, SPHK1, TNFSF15, PLVAP, EDAR, ANKRD1, BIRC3, SOX9, LTB	95	706	16792	2.75402	1	0.251429	10.2535
GOTERM_BP_ALL	GO:0071560~cellular response to transforming growth factor beta stimulus	6	5.71429	0.00690546	ONECUT1, FOLR1, EDN1, ANKRD1, SOX9, CDH5	95	213	16792	4.9791	1	0.275997	11.5595
GOTERM_BP_ALL	GO:0055002~striated muscle cell development	5	4.7619	0.00697474	ACTC1, ACTA1, EDN1, ANKRD1, FLNC	95	135	16792	6.54659	1	0.274206	11.6688
GOTERM_BP_ALL	GO:0014032~neural crest cell development	4	3.80952	0.00709336	FOLR1, EDN1, JAG1, SOX9	95	70	16792	10.1005	1	0.274097	11.8557
GOTERM_BP_ALL	GO:0071363~cellular response to growth factor stimulus	10	9.52381	0.00711395	ONECUT1, FOLR1, SOSTDC1, EDN1, NTRK2, VTN, ANKRD1, SOX9, CDH5, CYR61	95	610	16792	2.89767	1	0.270814	11.8881
GOTERM_BP_ALL	GO:0071559~response to transforming growth factor beta	6	5.71429	0.00717641	ONECUT1, FOLR1, EDN1, ANKRD1, SOX9, CDH5	95	215	16792	4.93278	1	0.268969	11.9863
GOTERM_BP_ALL	GO:0045597~positive regulation of cell differentiation	12	11.4286	0.00725002	AGTR1, CDX2, LGALS3, NKX6-2, EDN1, NTRK2, JAG1, ANKRD1, SOX9, IL1RAPL1, CDH5, CYR61	95	841	16792	2.52211	1	0.267532	12.1019
GOTERM_BP_ALL	GO:0042221~response to chemical	35	33.3333	0.00759421	ABCA8, ONECUT1, IGFBP7, EDN1, TNFSF15, VTN, PLVAP, JAG1, ANKRD1, SOX9, CDH5, APOA4, AGTR1, STAT4, HEY1, FOLR1, SOSTDC1, CREB3L3, LTB, CYR61, ACTC1, PIK3C2G, ACTA1, LGALS3, MMP19, SPHK1, PCDH15, EDAR, BIRC3, INMT, MTTP, TNFRSF9, CHRM1, NTRK2, NR5A2	95	4117	16792	1.50268	1	0.274513	12.6406
GOTERM_BP_ALL	GO:0044062~regulation of excretion	3	2.85714	0.0078982	AGTR1, EDN1, NPPB	95	24	16792	22.0947	1	0.280004	13.1138
GOTERM_BP_ALL	GO:0001525~angiogenesis	8	7.61905	0.00846865	HEY1, EDN1, MMP19, SPHK1, RRAS, NPPB, JAG1, CYR61	95	413	16792	3.42388	1	0.293077	13.9952
GOTERM_CC_ALL	GO:0070062~extracellular exosome	26	24.7619	0.00848234	RHOJ, SLC44A4, IGFBP7, RASSF9, PAH, PLVAP, VTN, CDH6, APOA4, FOLR1, ITGB6, SERPINA4, RRAS, SLC4A4, ACTC1, ACTA1, LGALS3, HOGA1, PCDH15, ANXA4, FAM151A, CD300A, CST5, SLC26A9, AKR1D1, UGT2B7	101	2811	18224	1.66892	0.915447	0.218888	10.7068
GOTERM_BP_ALL	GO:0032879~regulation of localization	24	22.8571	0.00852531	SNCAIP, LGALS3, ONECUT1, EDN1, SPHK1, VTN, PLVAP, EDAR, JAG1, ANKRD1, SOX9, ANXA4, SFRP5, APOA4, AGTR1, TNFRSF9, CD300A, CHRM1, TTYH1, NPPB, RRAS, CEACAM6, IL1RAPL1, CYR61	95	2473	16792	1.7154	1	0.290923	14.0822
GOTERM_BP_ALL	GO:0031016~pancreas development	4	3.80952	0.0085765	ONECUT1, NKX6-2, NR5A2, SOX9	95	75	16792	9.42709	1	0.288674	14.1608
INTERPRO	IPR006207:Cystine knot, C-terminal	3	2.85714	0.00858703	SOSTDC1, OTOG, CYR61	101	26	18559	21.2022	0.934468	0.934468	10.9665
GOTERM_BP_ALL	GO:0048709~oligodendrocyte differentiation	4	3.80952	0.00889328	NKX6-2, NTRK2, VTN, SOX9	95	76	16792	9.30305	1	0.293894	14.6458
GOTERM_CC_ALL	GO:1903561~extracellular vesicle	26	24.7619	0.00902442	RHOJ, SLC44A4, IGFBP7, RASSF9, PAH, PLVAP, VTN, CDH6, APOA4, FOLR1, ITGB6, SERPINA4, RRAS, SLC4A4, ACTC1, ACTA1, LGALS3, HOGA1, PCDH15, ANXA4, FAM151A, CD300A, CST5, SLC26A9, AKR1D1, UGT2B7	101	2825	18224	1.66065	0.927847	0.212582	11.3536
GOTERM_BP_ALL	GO:0070848~response to growth factor	10	9.52381	0.00904736	ONECUT1, FOLR1, SOSTDC1, EDN1, NTRK2, VTN, ANKRD1, SOX9, CDH5, CYR61	95	634	16792	2.78798	1	0.294494	14.8807
GOTERM_CC_ALL	GO:0043230~extracellular organelle	26	24.7619	0.00906421	RHOJ, SLC44A4, IGFBP7, RASSF9, PAH, PLVAP, VTN, CDH6, APOA4, FOLR1, ITGB6, SERPINA4, RRAS, SLC4A4, ACTC1, ACTA1, LGALS3, HOGA1, PCDH15, ANXA4, FAM151A, CD300A, CST5, SLC26A9, AKR1D1, UGT2B7	101	2826	18224	1.66006	0.928682	0.197522	11.4009
GOTERM_BP_ALL	GO:0014033~neural crest cell differentiation	4	3.80952	0.00954723	FOLR1, EDN1, JAG1, SOX9	95	78	16792	9.06451	1	0.304323	15.6387
GOTERM_CC_ALL	GO:0031988~membrane-bounded vesicle	31	29.5238	0.00970087	RHOJ, SNCAIP, SLC44A4, IGFBP7, EDN1, RASSF9, VTN, PAH, PLVAP, CDH6, APOA4, FOLR1, SERPINA4, ITGB6, RRAS, SLC4A4, ACTC1, ACTA1, NCF2, LGALS3, HOGA1, PCDH15, ANXA4, MTTP, FAM151A, LAMP5, CD300A, CST5, SLC26A9, AKR1D1, UGT2B7	101	3611	18224	1.54902	0.940809	0.195441	12.1546
GOTERM_BP_ALL	GO:0055001~muscle cell development	5	4.7619	0.0100249	ACTC1, ACTA1, EDN1, ANKRD1, FLNC	95	150	16792	5.89193	1	0.313173	16.357
GOTERM_BP_ALL	GO:0051239~regulation of multicellular organismal process	25	23.8095	0.0102432	CDX2, LGALS3, SPHK1, EDN1, VTN, JAG1, ANKRD1, BIRC3, SOX9, ANXA4, CDH5, SFRP5, APOA4, AGTR1, TNFRSF9, DHRS3, HEY1, NKX6-2, CHRM1, NTRK2, NPPB, RRAS, LTB, IL1RAPL1, CYR61	95	2659	16792	1.66188	1	0.315104	16.6834
REACTOME_PATHWAY	R-HSA-174800:R-HSA-174800	3	2.85714	0.0111542	APOA4, CREB3L3, MTTP	62	24	9075	18.2964	0.663122	0.663122	11.6431
GOTERM_BP_ALL	GO:0042127~regulation of cell proliferation	17	16.1905	0.0119409	CDX2, LGALS3, IGFBP7, SPHK1, EDN1, JAG1, SOX9, CDH5, SFRP5, TNFRSF9, AGTR1, CD300A, CHRM1, NTRK2, CEACAM6, NR5A2, CYR61	95	1552	16792	1.93614	1	0.353036	19.1808
GOTERM_BP_ALL	GO:0019221~cytokine-mediated signaling pathway	9	8.57143	0.0124274	TNFRSF9, STAT4, EDN1, SPHK1, TNFSF15, PLVAP, EDAR, BIRC3, LTB	95	554	16792	2.87152	1	0.360523	19.8833
GOTERM_BP_ALL	GO:0007155~cell adhesion	18	17.1429	0.0126298	LGALS3, ONECUT1, IGFBP7, COL28A1, PCDH15, IL32, VTN, SOX9, CDH5, CDH6, APOA4, CD300A, CDH17, TTYH1, ITGB6, IL1RAPL1, HABP2, CYR61	95	1699	16792	1.87266	1	0.361283	20.1739
GOTERM_BP_ALL	GO:0022610~biological adhesion	18	17.1429	0.0130485	LGALS3, ONECUT1, IGFBP7, COL28A1, PCDH15, IL32, VTN, SOX9, CDH5, CDH6, APOA4, CD300A, CDH17, TTYH1, ITGB6, IL1RAPL1, HABP2, CYR61	95	1705	16792	1.86607	1	0.366867	20.7718
GOTERM_BP_ALL	GO:0035239~tube morphogenesis	7	6.66667	0.0134416	SFRP5, FOLR1, ADAMTS16, SOSTDC1, EDN1, EDAR, SOX9	95	348	16792	3.55547	1	0.371704	21.3294
GOTERM_BP_ALL	GO:0034097~response to cytokine	11	10.4762	0.0141528	TNFRSF9, STAT4, EDN1, SPHK1, TNFSF15, PLVAP, EDAR, ANKRD1, BIRC3, SOX9, LTB	95	802	16792	2.42436	1	0.383164	22.3287
GOTERM_BP_ALL	GO:0030154~cell differentiation	31	29.5238	0.0141773	CDX2, ONECUT1, EDN1, PSAPL1, VTN, JAG1, ANKRD1, SOX9, CDH5, APOA4, AGTR1, HEY1, FOLR1, NKX6-2, SOSTDC1, RRAS, IL1RAPL1, CYR61, ACTC1, ACTA1, LGALS3, MMP19, PCDH15, EDAR, FLNC, ANXA4, SFRP5, CDH17, NTRK2, ASB2, NR5A2	95	3652	16792	1.50041	1	0.379847	22.363
GOTERM_BP_ALL	GO:0014031~mesenchymal cell development	5	4.7619	0.0144	HEY1, FOLR1, EDN1, JAG1, SOX9	95	167	16792	5.29215	1	0.380724	22.6732
GOTERM_BP_ALL	GO:0016477~cell migration	14	13.3333	0.0144898	LGALS3, ONECUT1, SPHK1, EDN1, PLVAP, VTN, SOX9, AGTR1, CD300A, FOLR1, NTRK2, RRAS, CEACAM6, CYR61	95	1184	16792	2.09004	1	0.378853	22.7981
GOTERM_BP_ALL	GO:0040007~growth	12	11.4286	0.0148918	AGTR1, ACTA1, SLC44A4, IGFBP7, EDN1, SPHK1, NPPB, PCDH15, PSAPL1, SOX9, TM4SF4, CYR61	95	932	16792	2.27585	1	0.38335	23.3544
GOTERM_BP_ALL	GO:0048523~negative regulation of cellular process	35	33.3333	0.014901	CDX2, ONECUT1, IGFBP7, EDN1, COL28A1, VTN, JAG1, ANKRD1, SOX9, CDH5, APOBEC3B, APOA4, HEY1, NKX6-2, SOSTDC1, SERPINA4, RRAS, IL1RAPL1, CYR61, ACTC1, LGALS3, ZFP57, SPHK1, SPOCD1, BIRC3, ANXA4, SFRP5, DKK2, TNFRSF9, GRM3, DHRS3, CD300A, CST5, NTRK2, NPPB	95	4300	16792	1.43873	1	0.37989	23.3672
GOTERM_BP_ALL	GO:0071827~plasma lipoprotein particle organization	3	2.85714	0.0154834	APOA4, AGTR1, MTTP	95	34	16792	15.5963	1	0.387799	24.1663
GOTERM_BP_ALL	GO:0098801~regulation of renal system process	3	2.85714	0.0154834	AGTR1, EDN1, NPPB	95	34	16792	15.5963	1	0.387799	24.1663
GOTERM_BP_ALL	GO:0048869~cellular developmental process	33	31.4286	0.0155155	RHOJ, CDX2, ONECUT1, ADAMTS16, EDN1, VTN, PSAPL1, JAG1, ANKRD1, SOX9, CDH5, APOA4, AGTR1, HEY1, FOLR1, NKX6-2, SOSTDC1, RRAS, IL1RAPL1, CYR61, ACTC1, ACTA1, LGALS3, MMP19, PCDH15, EDAR, FLNC, ANXA4, SFRP5, CDH17, NTRK2, ASB2, NR5A2	95	3992	16792	1.46117	1	0.384837	24.2101
GOTERM_BP_ALL	GO:1903531~negative regulation of secretion by cell	5	4.7619	0.0155799	TNFRSF9, CD300A, EDN1, IL1RAPL1, ANXA4	95	171	16792	5.16836	1	0.382552	24.298
GOTERM_BP_ALL	GO:0051674~localization of cell	15	14.2857	0.0157827	LGALS3, ONECUT1, SPHK1, EDN1, PLVAP, VTN, JAG1, SOX9, AGTR1, CD300A, FOLR1, NTRK2, RRAS, CEACAM6, CYR61	95	1330	16792	1.99351	1	0.382952	24.574
GOTERM_BP_ALL	GO:0048870~cell motility	15	14.2857	0.0157827	LGALS3, ONECUT1, SPHK1, EDN1, PLVAP, VTN, JAG1, SOX9, AGTR1, CD300A, FOLR1, NTRK2, RRAS, CEACAM6, CYR61	95	1330	16792	1.99351	1	0.382952	24.574
GOTERM_BP_ALL	GO:0035295~tube development	9	8.57143	0.0159882	SFRP5, CDX2, FOLR1, ADAMTS16, SOSTDC1, EDN1, EDAR, JAG1, SOX9	95	580	16792	2.74279	1	0.383392	24.8527
GOTERM_BP_ALL	GO:0044763~single-organism cellular process	79	75.2381	0.0159939	RHOJ, APOBEC2, CDX2, SNCAIP, SLC44A4, EDN1, TNFSF15, RASSF9, VTN, ANKRD1, JAG1, APOBEC3B, APOA4, AGTR1, HEY1, SOSTDC1, NKX6-2, SERPINA4, GUCY1A2, RRAS, CEACAM6, CREB3L3, SLC4A4, LTB, CYR61, PIK3C2G, NCF2, ACTA1, SPTLC3, MMP19, OLFML2A, EDAR, FLNC, TNFRSF9, DHRS3, GRM3, XIRP1, CHRM1, SLC26A9, NPPB, ASB2, UNC13C, AKR1D1, ABCA8, PLEK2, ONECUT1, ADAMTS16, PLVAP, PSAPL1, PAH, SOX9, CDH5, CDH6, STAT4, …	95	12256	16792	1.13935	1	0.380101	24.8604
GOTERM_CC_ALL	GO:0048237~rough endoplasmic reticulum lumen	2	1.90476	0.0163725	EDN1, VTN	101	3	18224	120.29	0.991665	0.289618	19.7045
GOTERM_CC_ALL	GO:0031982~vesicle	31	29.5238	0.016533	RHOJ, SNCAIP, SLC44A4, IGFBP7, EDN1, RASSF9, VTN, PAH, PLVAP, CDH6, APOA4, FOLR1, SERPINA4, ITGB6, RRAS, SLC4A4, ACTC1, ACTA1, NCF2, LGALS3, HOGA1, PCDH15, ANXA4, MTTP, FAM151A, LAMP5, CD300A, CST5, SLC26A9, AKR1D1, UGT2B7	101	3754	18224	1.49001	0.992051	0.275527	19.8785
GOTERM_BP_ALL	GO:0003279~cardiac septum development	4	3.80952	0.0166875	DHRS3, HEY1, JAG1, CYR61	95	96	16792	7.36491	1	0.389516	25.7937
GOTERM_BP_ALL	GO:0044711~single-organism biosynthetic process	15	14.2857	0.016748	PIK3C2G, SPTLC3, SLC44A4, IGFBP7, SPHK1, EDN1, HOGA1, PAH, APOA4, GRM3, HMGCS2, GUCY1A2, NPPB, AKR1D1, CYR61	95	1340	16792	1.97863	1	0.387254	25.8747
GOTERM_CC_ALL	GO:0098858~actin-based cell projection	5	4.7619	0.0170098	ACTC1, ACTA1, TTYH1, PCDH15, MTTP	101	179	18224	5.0401	0.993093	0.267254	20.3934
GOTERM_BP_ALL	GO:0071825~protein-lipid complex subunit organization	3	2.85714	0.0172626	APOA4, AGTR1, MTTP	95	36	16792	14.7298	1	0.393129	26.5595
GOTERM_BP_ALL	GO:0061061~muscle structure development	9	8.57143	0.0173784	ACTC1, HEY1, ACTA1, EDN1, ASB2, JAG1, ANKRD1, FLNC, SOX9	95	589	16792	2.70088	1	0.391861	26.7127
GOTERM_BP_ALL	GO:0048762~mesenchymal cell differentiation	5	4.7619	0.0177882	HEY1, FOLR1, EDN1, JAG1, SOX9	95	178	16792	4.96511	1	0.395715	27.2526
GOTERM_BP_ALL	GO:0052548~regulation of endopeptidase activity	7	6.66667	0.0180942	CST5, SERPINA4, TNFSF15, COL28A1, VTN, BIRC3, CYR61	95	372	16792	3.32609	1	0.397703	27.6534
REACTOME_PATHWAY	R-HSA-418990:R-HSA-418990	3	2.85714	0.0193685	CDH17, CDH5, CDH6	62	32	9075	13.7223	0.850009	0.612713	19.4137
GOTERM_MF_ALL	GO:0005178~integrin binding	4	3.80952	0.0201897	CDH17, ITGB6, VTN, CYR61	93	106	16881	6.84967	0.999883	0.951133	25.0843
INTERPRO	IPR001007:von Willebrand factor, type C	3	2.85714	0.0205631	OTOG, JAG1, CYR61	101	41	18559	13.4453	0.998592	0.962478	24.4102
GOTERM_BP_ALL	GO:0003197~endocardial cushion development	3	2.85714	0.0210668	HEY1, JAG1, SOX9	95	40	16792	13.2568	1	0.442876	31.4393
GOTERM_BP_ALL	GO:0044281~small molecule metabolic process	19	18.0952	0.0220733	APOBEC2, ONECUT1, HOGA1, SPHK1, EDN1, PAH, APOA4, AFP, GRM3, DHRS3, SULT1C4, HMGCS2, FOLR1, OTOG, GUCY1A2, NPPB, NR5A2, AKR1D1, UGT2B7	95	1951	16792	1.72137	1	0.454929	32.6781
GOTERM_BP_ALL	GO:0034754~cellular hormone metabolic process	4	3.80952	0.0221893	AFP, DHRS3, AKR1D1, UGT2B7	95	107	16792	6.60777	1	0.453257	32.8197
GOTERM_BP_ALL	GO:0040011~locomotion	16	15.2381	0.0225206	PIK3C2G, LGALS3, ONECUT1, SPHK1, EDN1, PLVAP, VTN, JAG1, SOX9, AGTR1, CD300A, FOLR1, NTRK2, RRAS, CEACAM6, CYR61	95	1530	16792	1.84845	1	0.454821	33.222
GOTERM_CC_ALL	GO:0031253~cell projection membrane	6	5.71429	0.0229764	DHRS3, PLEK2, FOLR1, LAMP5, TTYH1, MTTP	101	294	18224	3.68236	0.998818	0.327345	26.5826
GOTERM_CC_ALL	GO:0044425~membrane part	50	47.619	0.0230318	SNCAIP, SLC44A4, TNFSF15, VTN, JAG1, AGTR1, CEACAM6, CREB3L3, SLC4A4, LTB, MS4A8, PIK3C2G, NCF2, SPTLC3, EDAR, TMEM72, LYPD6B, TNFRSF9, DHRS3, GRM3, DNAJC22, CHRM1, SLC26A9, OTOG, UNC13C, TM4SF4, ABCA8, PLEK2, PLVAP, CDH5, CDH6, FOLR1, GLIPR1, ITGB6, TTYH1, IL1RAPL1, LGALS3, GABRA4, HOGA1, PCDH15, BIRC3, ARID3C, MTTP, SFRP5, FAM151A, CD300A, LAMP5, CDH17, NTRK2, UGT2B7	101	7057	18224	1.27842	0.998838	0.312991	26.638
GOTERM_BP_ALL	GO:0051048~negative regulation of secretion	5	4.7619	0.0231522	TNFRSF9, CD300A, EDN1, IL1RAPL1, ANXA4	95	193	16792	4.57922	1	0.460738	33.9828
INTERPRO	IPR020894:Cadherin conserved site	4	3.80952	0.0231967	CDH17, PCDH15, CDH5, CDH6	101	113	18559	6.50451	0.999399	0.915598	27.1023
GOTERM_BP_ALL	GO:0008610~lipid biosynthetic process	9	8.57143	0.023622	APOA4, PIK3C2G, HMGCS2, SPTLC3, IGFBP7, EDN1, SPHK1, AKR1D1, CYR61	95	624	16792	2.54939	1	0.464166	34.5433
GOTERM_BP_ALL	GO:0052547~regulation of peptidase activity	7	6.66667	0.0237524	CST5, SERPINA4, TNFSF15, COL28A1, VTN, BIRC3, CYR61	95	396	16792	3.12451	1	0.462705	34.6982
GOTERM_CC_ALL	GO:0009986~cell surface	10	9.52381	0.0246286	APOA4, TNFRSF9, CDH17, FOLR1, ITGB6, SLC26A9, PLVAP, IL1RAPL1, ANXA4, CDH5	101	765	18224	2.35864	0.999277	0.31656	28.2161
GOTERM_BP_ALL	GO:0010927~cellular component assembly involved in morphogenesis	6	5.71429	0.0246961	ACTC1, ACTA1, ONECUT1, EDN1, PCDH15, ANKRD1	95	294	16792	3.6073	1	0.472635	35.8082
GOTERM_BP_ALL	GO:0009719~response to endogenous stimulus	16	15.2381	0.0247233	ONECUT1, ACTA1, IGFBP7, MMP19, EDN1, JAG1, ANKRD1, SOX9, CDH5, AGTR1, HEY1, FOLR1, SOSTDC1, NTRK2, NR5A2, CYR61	95	1548	16792	1.82695	1	0.469724	35.8399
GOTERM_BP_ALL	GO:0010628~positive regulation of gene expression	17	16.1905	0.025114	ACTC1, CDX2, ONECUT1, ACTA1, EDN1, EDAR, JAG1, ANKRD1, SOX9, ARID3C, STAT4, HEY1, SLC26A9, NTRK2, CREB3L3, NR5A2, CYR61	95	1692	16792	1.77594	1	0.471818	36.294
GOTERM_BP_ALL	GO:0001558~regulation of cell growth	7	6.66667	0.0256042	AGTR1, SLC44A4, IGFBP7, EDN1, SPHK1, NPPB, CYR61	95	403	16792	3.07024	1	0.475199	36.8595
INTERPRO	IPR002126:Cadherin	4	3.80952	0.0259434	CDH17, PCDH15, CDH5, CDH6	101	118	18559	6.2289	0.999753	0.874642	29.8154
GOTERM_BP_ALL	GO:0031018~endocrine pancreas development	3	2.85714	0.026262	ONECUT1, NKX6-2, SOX9	95	45	16792	11.7839	1	0.480704	37.6109
GOTERM_BP_ALL	GO:0009612~response to mechanical stimulus	5	4.7619	0.026375	ACTA1, EDN1, PCDH15, ANKRD1, SOX9	95	201	16792	4.39696	1	0.478992	37.7391
GOTERM_MF_ALL	GO:0008289~lipid binding	9	8.57143	0.0266087	APOA4, PIK3C2G, CD300A, UNC13C, NR5A2, AKR1D1, ANXA4, UGT2B7, MTTP	93	656	16881	2.49031	0.999994	0.949892	31.7421
GOTERM_CC_ALL	GO:0031012~extracellular matrix	8	7.61905	0.0266516	LGALS3, IGFBP7, ADAMTS16, MMP19, COL28A1, OLFML2A, VTN, CYR61	101	530	18224	2.72356	0.999604	0.324088	30.1704
GOTERM_BP_ALL	GO:0002009~morphogenesis of an epithelium	8	7.61905	0.0268703	FOLR1, ADAMTS16, SOSTDC1, EDN1, PCDH15, JAG1, SOX9, CYR61	95	521	16792	2.71413	1	0.482243	38.2982
INTERPRO	IPR015919:Cadherin-like	4	3.80952	0.027089	CDH17, PCDH15, CDH5, CDH6	101	120	18559	6.12508	0.99983	0.823712	30.919
GOTERM_BP_ALL	GO:0009893~positive regulation of metabolic process	26	24.7619	0.0273483	CDX2, ONECUT1, EDN1, TNFSF15, VTN, JAG1, ANKRD1, SOX9, APOA4, AGTR1, STAT4, HEY1, GUCY1A2, CREB3L3, LTB, CYR61, ACTC1, ACTA1, SPHK1, EDAR, BIRC3, ARID3C, CD300A, SLC26A9, NTRK2, NR5A2	95	3052	16792	1.5058	1	0.4852	38.8334
GOTERM_BP_ALL	GO:1901615~organic hydroxy compound metabolic process	7	6.66667	0.0275503	APOA4, DHRS3, SNCAIP, HMGCS2, SPHK1, PAH, AKR1D1	95	410	16792	3.01782	1	0.484629	39.0581
GOTERM_BP_ALL	GO:0090131~mesenchyme migration	2	1.90476	0.0276812	ACTC1, ACTA1	95	5	16792	70.7032	1	0.48318	39.2033
GOTERM_BP_ALL	GO:0030240~skeletal muscle thin filament assembly	2	1.90476	0.0276812	ACTC1, ACTA1	95	5	16792	70.7032	1	0.48318	39.2033
GOTERM_BP_ALL	GO:0003206~cardiac chamber morphogenesis	4	3.80952	0.0285657	DHRS3, HEY1, JAG1, CYR61	95	118	16792	5.99179	1	0.491034	40.1763
GOTERM_CC_ALL	GO:0045211~postsynaptic membrane	5	4.7619	0.0293853	GRM3, GABRA4, CHRM1, NTRK2, IL1RAPL1	101	212	18224	4.25556	0.999825	0.337595	32.733
GOTERM_BP_ALL	GO:0048568~embryonic organ development	7	6.66667	0.0295925	CDX2, HEY1, FOLR1, EDN1, PCDH15, SOX9, CYR61	95	417	16792	2.96716	1	0.500339	41.2875
GOTERM_BP_ALL	GO:0060711~labyrinthine layer development	3	2.85714	0.0296021	CDX2, HEY1, CYR61	95	48	16792	11.0474	1	0.497402	41.2977
GOTERM_BP_ALL	GO:0048608~reproductive structure development	7	6.66667	0.0298922	AFP, CDX2, HEY1, MMP19, PSAPL1, SOX9, CYR61	95	418	16792	2.96006	1	0.497806	41.6081
GOTERM_BP_ALL	GO:0002064~epithelial cell development	5	4.7619	0.0307656	ONECUT1, PCDH15, JAG1, SOX9, CDH5	95	211	16792	4.18858	1	0.504951	42.5331
GOTERM_BP_ALL	GO:0044255~cellular lipid metabolic process	12	11.4286	0.0310998	APOA4, AGTR1, DHRS3, PIK3C2G, HMGCS2, SPTLC3, PLA2G12B, EDN1, SPHK1, PSAPL1, MTTP, CYR61	95	1043	16792	2.03365	1	0.505783	42.8833
GOTERM_BP_ALL	GO:0035051~cardiocyte differentiation	4	3.80952	0.0311006	ACTC1, FOLR1, EDN1, JAG1	95	122	16792	5.79534	1	0.502832	42.8842
GOTERM_BP_ALL	GO:0061458~reproductive system development	7	6.66667	0.0314206	AFP, CDX2, HEY1, MMP19, PSAPL1, SOX9, CYR61	95	423	16792	2.92507	1	0.503514	43.2177
INTERPRO	IPR006053:Tumour necrosis factor alpha/beta/c	2	1.90476	0.0319012	TNFSF15, LTB	101	6	18559	61.2508	0.999964	0.818684	35.3819
GOTERM_BP_ALL	GO:0050819~negative regulation of coagulation	3	2.85714	0.0319178	EDN1, VTN, ANXA4	95	50	16792	10.6055	1	0.506154	43.7322
GOTERM_BP_ALL	GO:0071495~cellular response to endogenous stimulus	13	12.381	0.0324735	ONECUT1, IGFBP7, EDN1, ANKRD1, SOX9, CDH5, AGTR1, HEY1, FOLR1, SOSTDC1, NTRK2, NR5A2, CYR61	95	1185	16792	1.93912	1	0.509381	44.302
GOTERM_BP_ALL	GO:0022603~regulation of anatomical structure morphogenesis	12	11.4286	0.0326258	SFRP5, RHOJ, CDX2, HEY1, ADAMTS16, EDN1, NTRK2, SPHK1, RRAS, NPPB, SOX9, IL1RAPL1	95	1051	16792	2.01817	1	0.508168	44.4572
GOTERM_BP_ALL	GO:0044765~single-organism transport	28	26.6667	0.0326262	ABCA8, SNCAIP, SLC44A4, EDN1, ANKRD1, APOA4, AGTR1, FOLR1, PLA2G12B, TTYH1, SERPINA4, SLC4A4, IL1RAPL1, LGALS3, GABRA4, SPHK1, EDAR, ANXA4, MTTP, SFRP5, TNFRSF9, CDH17, CD300A, CHRM1, SLC26A9, NTRK2, NPPB, UNC13C	95	3415	16792	1.44926	1	0.505327	44.4577
GOTERM_MF_ALL	GO:0019838~growth factor binding	4	3.80952	0.0328195	IGFBP7, NTRK2, IL1RAPL1, CYR61	93	128	16881	5.67238	1	0.94835	37.6566
GOTERM_BP_ALL	GO:0061309~cardiac neural crest cell development involved in outflow tract morphogenesis	2	1.90476	0.0331257	FOLR1, JAG1	95	6	16792	58.9193	1	0.50789	44.9639
KEGG_PATHWAY	hsa04975:Fat digestion and absorption	3	2.85714	0.0335387	APOA4, PLA2G12B, MTTP	52	39	6879	10.176	0.98545	0.98545	32.5599
GOTERM_BP_ALL	GO:0007178~transmembrane receptor protein serine/threonine kinase signaling pathway	6	5.71429	0.0346134	AFP, ONECUT1, FOLR1, SOSTDC1, CDH5, CYR61	95	322	16792	3.29363	1	0.520749	46.4458
GOTERM_BP_ALL	GO:0030036~actin cytoskeleton organization	8	7.61905	0.0354615	RHOJ, ACTC1, XIRP1, ACTA1, PLEK2, EDN1, PCDH15, ANKRD1	95	553	16792	2.55708	1	0.52664	47.2738
GOTERM_MF_ALL	GO:0015103~inorganic anion transmembrane transporter activity	4	3.80952	0.0354697	GABRA4, TTYH1, SLC26A9, SLC4A4	93	132	16881	5.50049	1	0.930917	40.0324
GOTERM_BP_ALL	GO:0072593~reactive oxygen species metabolic process	5	4.7619	0.0360662	APOA4, AGTR1, NCF2, EDN1, CYR61	95	222	16792	3.98103	1	0.529942	47.8567
GOTERM_BP_ALL	GO:0065007~biological regulation	74	70.4762	0.036877	RHOJ, CDX2, SNCAIP, SLC44A4, IGFBP7, EDN1, TNFSF15, RASSF9, VTN, ANKRD1, JAG1, APOBEC3B, APOA4, AGTR1, HEY1, SOSTDC1, NKX6-2, SERPINA4, GUCY1A2, RRAS, CEACAM6, CREB3L3, SLC4A4, LTB, CYR61, PIK3C2G, NCF2, ACTA1, EDAR, SPOCD1, TNFRSF9, DHRS3, GRM3, CHRM1, CST5, SLC26A9, NPPB, ASB2, UNC13C, AKR1D1, LBX2, PLEK2, ONECUT1, ADAMTS16, COL28A1, PLVAP, PSAPL1, PAH, SOX9, CDH5, CDH6, STAT4, FOLR1, ITGB6, TT…	95	11548	16792	1.13267	1	0.535206	48.6288
GOTERM_BP_ALL	GO:0051046~regulation of secretion	9	8.57143	0.0374842	TNFRSF9, AGTR1, SNCAIP, CD300A, EDN1, NPPB, ANKRD1, IL1RAPL1, ANXA4	95	683	16792	2.32917	1	0.538365	49.1999
GOTERM_BP_ALL	GO:0014866~skeletal myofibril assembly	2	1.90476	0.0385401	ACTC1, ACTA1	95	7	16792	50.5023	1	0.545734	50.1789
GOTERM_BP_ALL	GO:0044699~single-organism process	83	79.0476	0.0392417	RHOJ, APOBEC2, CDX2, SNCAIP, SLC44A4, IGFBP7, EDN1, TNFSF15, RASSF9, VTN, ANKRD1, JAG1, APOBEC3B, APOA4, AGTR1, HEY1, SOSTDC1, NKX6-2, SERPINA4, GUCY1A2, RRAS, CEACAM6, CREB3L3, SLC4A4, LTB, CYR61, PIK3C2G, NCF2, ACTA1, SPTLC3, MMP19, OLFML2A, EDAR, FLNC, TNFRSF9, DHRS3, GRM3, XIRP1, CHRM1, OTOG, SLC26A9, NPPB, ASB2, UNC13C, AKR1D1, TM4SF4, ABCA8, PLEK2, ONECUT1, ADAMTS16, PLVAP, PSAPL1, PAH, SOX…	95	13377	16792	1.09673	1	0.549588	50.8194
GOTERM_BP_ALL	GO:0006940~regulation of smooth muscle contraction	3	2.85714	0.0392723	CHRM1, EDN1, SPHK1	95	56	16792	9.46917	1	0.547143	50.8472
GOTERM_BP_ALL	GO:0097006~regulation of plasma lipoprotein particle levels	3	2.85714	0.0392723	APOA4, AGTR1, MTTP	95	56	16792	9.46917	1	0.547143	50.8472
INTERPRO	IPR009030:Insulin-like growth factor binding protein, N-terminal	4	3.80952	0.0392964	TNFRSF9, IGFBP7, JAG1, CYR61	101	139	18559	5.28784	0.999997	0.836305	41.7227
GOTERM_BP_ALL	GO:0030198~extracellular matrix organization	6	5.71429	0.0395242	MMP19, ITGB6, OLFML2A, VTN, SOX9, CYR61	95	334	16792	3.17529	1	0.546776	51.0751
GOTERM_BP_ALL	GO:0098742~cell-cell adhesion via plasma-membrane adhesion molecules	5	4.7619	0.0396983	CDH17, PCDH15, IL1RAPL1, CDH5, CDH6	95	229	16792	3.85934	1	0.545699	51.2321
GOTERM_BP_ALL	GO:0043062~extracellular structure organization	6	5.71429	0.0399517	MMP19, ITGB6, OLFML2A, VTN, SOX9, CYR61	95	335	16792	3.16581	1	0.545361	51.4597
GOTERM_BP_ALL	GO:0050880~regulation of blood vessel size	4	3.80952	0.040127	AGTR1, CHRM1, EDN1, NPPB	95	135	16792	5.23727	1	0.544319	51.6166
GOTERM_BP_ALL	GO:0006928~movement of cell or subcellular component	17	16.1905	0.0403664	ACTC1, LGALS3, ONECUT1, ACTA1, SPHK1, EDN1, PLVAP, VTN, JAG1, SOX9, AGTR1, CD300A, FOLR1, NTRK2, RRAS, CEACAM6, CYR61	95	1795	16792	1.67403	1	0.543869	51.8301
SMART	SM00112:CA	4	3.80952	0.0404912	CDH17, PCDH15, CDH5, CDH6	67	116	10057	5.17602	0.975767	0.975767	36.2155
GOTERM_BP_ALL	GO:0051049~regulation of transport	17	16.1905	0.0405417	SNCAIP, LGALS3, SPHK1, EDN1, VTN, EDAR, ANKRD1, ANXA4, SFRP5, APOA4, TNFRSF9, AGTR1, CD300A, CHRM1, TTYH1, NPPB, IL1RAPL1	95	1796	16792	1.6731	1	0.54285	51.9859
GOTERM_BP_ALL	GO:0007167~enzyme linked receptor protein signaling pathway	11	10.4762	0.0405419	AFP, ONECUT1, NCF2, FOLR1, SOSTDC1, NTRK2, NPPB, VTN, SOX9, CDH5, CYR61	95	954	16792	2.03809	1	0.54027	51.9861
GOTERM_BP_ALL	GO:0048844~artery morphogenesis	3	2.85714	0.0405551	HEY1, FOLR1, JAG1	95	57	16792	9.30305	1	0.537829	51.9977
GOTERM_BP_ALL	GO:0006801~superoxide metabolic process	3	2.85714	0.0405551	APOA4, NCF2, EDN1	95	57	16792	9.30305	1	0.537829	51.9977
GOTERM_BP_ALL	GO:0051051~negative regulation of transport	7	6.66667	0.0405592	SFRP5, TNFRSF9, LGALS3, CD300A, EDN1, IL1RAPL1, ANXA4	95	450	16792	2.74957	1	0.53533	52.0014
GOTERM_BP_ALL	GO:0051094~positive regulation of developmental process	12	11.4286	0.0406137	LGALS3, NKX6-2, EDN1, NTRK2, SPHK1, RRAS, JAG1, ANKRD1, SOX9, IL1RAPL1, CDH5, CYR61	95	1089	16792	1.94775	1	0.533302	52.0497
GOTERM_BP_ALL	GO:0035150~regulation of tube size	4	3.80952	0.0408707	AGTR1, CHRM1, EDN1, NPPB	95	136	16792	5.19876	1	0.533098	52.2769
GOTERM_BP_ALL	GO:0010604~positive regulation of macromolecule metabolic process	24	22.8571	0.0410359	ACTC1, CDX2, ACTA1, ONECUT1, SPHK1, EDN1, TNFSF15, VTN, EDAR, JAG1, ANKRD1, BIRC3, SOX9, ARID3C, AGTR1, STAT4, HEY1, CD300A, SLC26A9, NTRK2, CREB3L3, NR5A2, LTB, CYR61	95	2856	16792	1.48536	1	0.532084	52.4224
GOTERM_BP_ALL	GO:0048519~negative regulation of biological process	35	33.3333	0.0414249	CDX2, ONECUT1, IGFBP7, EDN1, COL28A1, VTN, JAG1, ANKRD1, SOX9, CDH5, APOBEC3B, APOA4, HEY1, NKX6-2, SOSTDC1, SERPINA4, RRAS, IL1RAPL1, CYR61, ACTC1, LGALS3, ZFP57, SPHK1, SPOCD1, BIRC3, ANXA4, SFRP5, DKK2, TNFRSF9, GRM3, DHRS3, CD300A, CST5, NTRK2, NPPB	95	4623	16792	1.33821	1	0.53305	52.7633
GOTERM_BP_ALL	GO:0019932~second-messenger-mediated signaling	5	4.7619	0.0418645	AGTR1, EDN1, NTRK2, SPHK1, SOX9	95	233	16792	3.79309	1	0.534442	53.146
INTERPRO	IPR003146:Proteinase inhibitor, carboxypeptidase propeptide	2	1.90476	0.0423094	CPA4, CPB1	101	8	18559	45.9381	0.999999	0.8187	44.1369
GOTERM_BP_ALL	GO:0090287~regulation of cellular response to growth factor stimulus	5	4.7619	0.0429724	ONECUT1, FOLR1, SOSTDC1, VTN, CYR61	95	235	16792	3.76081	1	0.541529	54.0972
GOTERM_BP_ALL	GO:0010951~negative regulation of endopeptidase activity	5	4.7619	0.0429724	CST5, SERPINA4, COL28A1, VTN, BIRC3	95	235	16792	3.76081	1	0.541529	54.0972
GOTERM_BP_ALL	GO:0019229~regulation of vasoconstriction	3	2.85714	0.0431677	AGTR1, CHRM1, EDN1	95	59	16792	8.98769	1	0.540763	54.2629
GOTERM_BP_ALL	GO:0032940~secretion by cell	11	10.4762	0.0435285	TNFRSF9, SNCAIP, CD300A, SLC44A4, EDN1, NTRK2, SERPINA4, ANKRD1, UNC13C, IL1RAPL1, ANXA4	95	966	16792	2.01277	1	0.541398	54.5677
GOTERM_BP_ALL	GO:0043588~skin development	5	4.7619	0.0435326	SOSTDC1, EDAR, JAG1, SOX9, LTB	95	236	16792	3.74487	1	0.539042	54.5711
GOTERM_BP_ALL	GO:0001542~ovulation from ovarian follicle	2	1.90476	0.0439245	AFP, MMP19	95	8	16792	44.1895	1	0.539943	54.9
KEGG_PATHWAY	hsa04668:TNF signaling pathway	4	3.80952	0.0444738	EDN1, JAG1, CREB3L3, BIRC3	52	107	6879	4.94536	0.996451	0.940428	40.8639
GOTERM_BP_ALL	GO:0055006~cardiac cell development	3	2.85714	0.0458415	ACTC1, EDN1, JAG1	95	61	16792	8.69301	1	0.553252	56.4765
GOTERM_BP_ALL	GO:0055067~monovalent inorganic cation homeostasis	4	3.80952	0.046271	EDN1, SLC26A9, NPPB, SLC4A4	95	143	16792	4.94428	1	0.554329	56.8225
GOTERM_BP_ALL	GO:0060828~regulation of canonical Wnt signaling pathway	5	4.7619	0.0463952	SFRP5, DKK2, FOLR1, SOSTDC1, SOX9	95	241	16792	3.66718	1	0.552972	56.922
GOTERM_CC_ALL	GO:0042734~presynaptic membrane	3	2.85714	0.0468932	GRM3, SNCAIP, UNC13C	101	63	18224	8.59217	0.999999	0.469057	47.1908
GOTERM_BP_ALL	GO:0006820~anion transport	7	6.66667	0.0475045	GABRA4, PLA2G12B, EDN1, TTYH1, NTRK2, SLC26A9, SLC4A4	95	468	16792	2.64381	1	0.559365	57.8018
GOTERM_BP_ALL	GO:0045165~cell fate commitment	5	4.7619	0.0475691	ONECUT1, NKX6-2, SOSTDC1, JAG1, SOX9	95	243	16792	3.63699	1	0.557546	57.8525
GOTERM_BP_ALL	GO:0060193~positive regulation of lipase activity	3	2.85714	0.0485749	APOA4, AGTR1, CYR61	95	63	16792	8.41704	1	0.562987	58.6346
GOTERM_CC_ALL	GO:0005578~proteinaceous extracellular matrix	6	5.71429	0.0486738	ADAMTS16, MMP19, COL28A1, OLFML2A, VTN, CYR61	101	361	18224	2.99893	0.999999	0.466956	48.4874
GOTERM_BP_ALL	GO:0052652~cyclic purine nucleotide metabolic process	4	3.80952	0.0486885	GRM3, EDN1, GUCY1A2, NPPB	95	146	16792	4.84268	1	0.561557	58.7221
GOTERM_BP_ALL	GO:0061307~cardiac neural crest cell differentiation involved in heart development	2	1.90476	0.0492791	FOLR1, JAG1	95	9	16792	39.2795	1	0.563747	59.174
GOTERM_BP_ALL	GO:0061314~Notch signaling involved in heart development	2	1.90476	0.0492791	HEY1, JAG1	95	9	16792	39.2795	1	0.563747	59.174
GOTERM_BP_ALL	GO:0010873~positive regulation of cholesterol esterification	2	1.90476	0.0492791	APOA4, AGTR1	95	9	16792	39.2795	1	0.563747	59.174
GOTERM_BP_ALL	GO:0046520~sphingoid biosynthetic process	2	1.90476	0.0492791	SPTLC3, SPHK1	95	9	16792	39.2795	1	0.563747	59.174
GOTERM_BP_ALL	GO:0061308~cardiac neural crest cell development involved in heart development	2	1.90476	0.0492791	FOLR1, JAG1	95	9	16792	39.2795	1	0.563747	59.174
GOTERM_BP_ALL	GO:0019722~calcium-mediated signaling	4	3.80952	0.0495079	AGTR1, EDN1, NTRK2, SPHK1	95	147	16792	4.80974	1	0.563198	59.3478
GOTERM_BP_ALL	GO:0031032~actomyosin structure organization	4	3.80952	0.0495079	ACTC1, ACTA1, EDN1, ANKRD1	95	147	16792	4.80974	1	0.563198	59.3478
GOTERM_BP_ALL	GO:0042490~mechanoreceptor differentiation	3	2.85714	0.0499635	NTRK2, PCDH15, JAG1	95	64	16792	8.28553	1	0.564344	59.6918
GOTERM_BP_ALL	GO:0010466~negative regulation of peptidase activity	5	4.7619	0.0499664	CST5, SERPINA4, COL28A1, VTN, BIRC3	95	247	16792	3.5781	1	0.562125	59.694
GOTERM_BP_ALL	GO:0009190~cyclic nucleotide biosynthetic process	4	3.80952	0.051167	GRM3, EDN1, GUCY1A2, NPPB	95	149	16792	4.74518	1	0.568723	60.5876
GOTERM_BP_ALL	GO:0015698~inorganic anion transport	4	3.80952	0.051167	GABRA4, TTYH1, SLC26A9, SLC4A4	95	149	16792	4.74518	1	0.568723	60.5876
GOTERM_BP_ALL	GO:0007588~excretion	3	2.85714	0.0513663	AGTR1, EDN1, NPPB	95	65	16792	8.15806	1	0.567952	60.734
GOTERM_BP_ALL	GO:0051146~striated muscle cell differentiation	5	4.7619	0.0518074	ACTC1, ACTA1, EDN1, ANKRD1, FLNC	95	250	16792	3.53516	1	0.568933	61.0565
GOTERM_BP_ALL	GO:0090596~sensory organ morphogenesis	5	4.7619	0.0518074	EDN1, NTRK2, PCDH15, JAG1, SOX9	95	250	16792	3.53516	1	0.568933	61.0565
REACTOME_PATHWAY	R-HSA-210747:R-HSA-210747	2	1.90476	0.0525457	ONECUT1, NR5A2	62	8	9075	36.5927	0.994677	0.825397	44.8805
GOTERM_CC_ALL	GO:0072562~blood microparticle	4	3.80952	0.0528743	APOA4, ACTC1, ACTA1, VTN	101	154	18224	4.68664	1	0.481289	51.4303
GOTERM_MF_ALL	GO:0005102~receptor binding	14	13.3333	0.0532548	AGTR1, CDH17, ITGB6, EDN1, TNFSF15, NPPB, IL32, VTN, PSAPL1, JAG1, LTB, IL1RAPL1, CDH5, CYR61	93	1462	16881	1.73818	1	0.968919	53.9249
GOTERM_BP_ALL	GO:0010454~negative regulation of cell fate commitment	2	1.90476	0.054604	NKX6-2, SOSTDC1	95	10	16792	35.3516	1	0.586403	63.0432
GOTERM_BP_ALL	GO:2000026~regulation of multicellular organismal development	16	15.2381	0.0549501	CDX2, LGALS3, SPHK1, EDN1, JAG1, ANKRD1, SOX9, CDH5, SFRP5, HEY1, NKX6-2, NTRK2, RRAS, NPPB, IL1RAPL1, CYR61	95	1721	16792	1.6433	1	0.586583	63.2823
GOTERM_BP_ALL	GO:0060537~muscle tissue development	6	5.71429	0.0551365	ACTC1, ACTA1, EDN1, ASB2, ANKRD1, SOX9	95	367	16792	2.88977	1	0.585675	63.4104
GOTERM_BP_ALL	GO:0051240~positive regulation of multicellular organismal process	14	13.3333	0.0553223	LGALS3, SPHK1, EDN1, JAG1, ANKRD1, SOX9, BIRC3, NKX6-2, NTRK2, RRAS, NPPB, IL1RAPL1, LTB, CYR61	95	1431	16792	1.72929	1	0.584773	63.5378
GOTERM_BP_ALL	GO:0042632~cholesterol homeostasis	3	2.85714	0.0556584	APOA4, NR5A2, MTTP	95	68	16792	7.79814	1	0.584894	63.7671
GOTERM_BP_ALL	GO:0055092~sterol homeostasis	3	2.85714	0.0556584	APOA4, NR5A2, MTTP	95	68	16792	7.79814	1	0.584894	63.7671
GOTERM_BP_ALL	GO:0044283~small molecule biosynthetic process	7	6.66667	0.056043	APOA4, HMGCS2, EDN1, HOGA1, SPHK1, PAH, AKR1D1	95	488	16792	2.53546	1	0.58534	64.0277
GOTERM_BP_ALL	GO:0006665~sphingolipid metabolic process	4	3.80952	0.0563048	SPTLC3, SPHK1, PSAPL1, CYR61	95	155	16792	4.56149	1	0.584963	64.2042
GOTERM_BP_ALL	GO:0003205~cardiac chamber development	4	3.80952	0.0563048	DHRS3, HEY1, JAG1, CYR61	95	155	16792	4.56149	1	0.584963	64.2042
GOTERM_CC_ALL	GO:0044432~endoplasmic reticulum part	12	11.4286	0.0576478	APOA4, DHRS3, FOLR1, SPTLC3, ERP27, EDN1, TTYH1, COL28A1, VTN, CREB3L3, UGT2B7, MTTP	101	1177	18224	1.83962	1	0.497803	54.5856
GOTERM_CC_ALL	GO:0005791~rough endoplasmic reticulum	3	2.85714	0.0580223	EDN1, VTN, MTTP	101	71	18224	7.62404	1	0.486603	54.825
GOTERM_BP_ALL	GO:0003151~outflow tract morphogenesis	3	2.85714	0.0585877	DHRS3, FOLR1, JAG1	95	70	16792	7.57534	1	0.597816	65.7086
GOTERM_BP_ALL	GO:0046394~carboxylic acid biosynthetic process	5	4.7619	0.05954	APOA4, EDN1, HOGA1, PAH, AKR1D1	95	262	16792	3.37324	1	0.601796	66.3184
GOTERM_BP_ALL	GO:0007156~homophilic cell adhesion via plasma membrane adhesion molecules	4	3.80952	0.0598617	CDH17, PCDH15, CDH5, CDH6	95	159	16792	4.44674	1	0.601733	66.5221
GOTERM_BP_ALL	GO:0010872~regulation of cholesterol esterification	2	1.90476	0.0598994	APOA4, AGTR1	95	11	16792	32.1378	1	0.599883	66.5458
GOTERM_BP_ALL	GO:0007193~adenylate cyclase-inhibiting G-protein coupled receptor signaling pathway	3	2.85714	0.060072	GRM3, CHRM1, PSAPL1	95	71	16792	7.46864	1	0.598894	66.6546
GOTERM_BP_ALL	GO:1902578~single-organism localization	28	26.6667	0.0607667	ABCA8, SNCAIP, SLC44A4, EDN1, ANKRD1, APOA4, AGTR1, FOLR1, PLA2G12B, TTYH1, SERPINA4, SLC4A4, IL1RAPL1, LGALS3, GABRA4, SPHK1, EDAR, ANXA4, MTTP, SFRP5, TNFRSF9, CDH17, CD300A, CHRM1, SLC26A9, NTRK2, NPPB, UNC13C	95	3614	16792	1.36946	1	0.601178	67.0888
GOTERM_BP_ALL	GO:0003018~vascular process in circulatory system	4	3.80952	0.0607672	AGTR1, CHRM1, EDN1, NPPB	95	160	16792	4.41895	1	0.599127	67.0891
INTERPRO	IPR013158:APOBEC-like, N-terminal	2	1.90476	0.0627945	APOBEC2, APOBEC3B	101	12	18559	30.6254	1	0.897414	58.2509
GOTERM_BP_ALL	GO:0045445~myoblast differentiation	3	2.85714	0.0630794	ASB2, JAG1, SOX9	95	73	16792	7.26402	1	0.611232	68.4961
GOTERM_BP_ALL	GO:0007586~digestion	4	3.80952	0.0635222	APOA4, CHRM1, SOX9, AKR1D1	95	163	16792	4.33762	1	0.611852	68.7591
GOTERM_CC_ALL	GO:0016020~membrane	61	58.0952	0.063687	RHOJ, SNCAIP, SLC44A4, TNFSF15, RASSF9, VTN, JAG1, AGTR1, GUCY1A2, RRAS, CEACAM6, CREB3L3, SLC4A4, LTB, MS4A8, PIK3C2G, NCF2, SPTLC3, EDAR, FLNC, TMEM72, LYPD6B, TNFRSF9, DHRS3, GRM3, DNAJC22, CHRM1, OTOG, SLC26A9, UNC13C, TM4SF4, ABCA8, PLEK2, PLVAP, IL32, CDH5, CDH6, FOLR1, GLIPR1, ITGB6, TTYH1, IL1RAPL1, ACTC1, GABRA4, LGALS3, SPHK1, HOGA1, PCDH15, MISP, BIRC3, ANXA4, ARID3C, MTTP, SFRP5, FAM1…	101	9462	18224	1.16324	1	0.50678	58.306
GOTERM_BP_ALL	GO:0048518~positive regulation of biological process	38	36.1905	0.0637059	CDX2, ONECUT1, SLC44A4, EDN1, TNFSF15, VTN, PLVAP, JAG1, ANKRD1, SOX9, CDH5, APOA4, AGTR1, STAT4, HEY1, NKX6-2, GUCY1A2, CEACAM6, RRAS, CREB3L3, LTB, IL1RAPL1, CYR61, ACTC1, ACTA1, LGALS3, SPHK1, EDAR, BIRC3, ARID3C, DKK2, CD300A, CDH17, CHRM1, SLC26A9, NTRK2, NPPB, NR5A2	95	5285	16792	1.27092	1	0.610925	68.8675
GOTERM_BP_ALL	GO:1901617~organic hydroxy compound biosynthetic process	4	3.80952	0.0644533	APOA4, HMGCS2, SPHK1, PAH	95	164	16792	4.31117	1	0.613342	69.3051
GOTERM_BP_ALL	GO:0031325~positive regulation of cellular metabolic process	23	21.9048	0.0651379	CDX2, ONECUT1, SPHK1, EDN1, TNFSF15, VTN, EDAR, JAG1, ANKRD1, BIRC3, SOX9, ARID3C, APOA4, AGTR1, STAT4, HEY1, CD300A, NTRK2, GUCY1A2, CREB3L3, NR5A2, LTB, CYR61	95	2839	16792	1.43199	1	0.615355	69.7009
GOTERM_BP_ALL	GO:0034433~steroid esterification	2	1.90476	0.0651654	APOA4, AGTR1	95	12	16792	29.4596	1	0.613524	69.7167
GOTERM_BP_ALL	GO:0060736~prostate gland growth	2	1.90476	0.0651654	PSAPL1, SOX9	95	12	16792	29.4596	1	0.613524	69.7167
GOTERM_BP_ALL	GO:0034435~cholesterol esterification	2	1.90476	0.0651654	APOA4, AGTR1	95	12	16792	29.4596	1	0.613524	69.7167
GOTERM_BP_ALL	GO:0003184~pulmonary valve morphogenesis	2	1.90476	0.0651654	HEY1, JAG1	95	12	16792	29.4596	1	0.613524	69.7167
GOTERM_BP_ALL	GO:0034434~sterol esterification	2	1.90476	0.0651654	APOA4, AGTR1	95	12	16792	29.4596	1	0.613524	69.7167
GOTERM_BP_ALL	GO:0035815~positive regulation of renal sodium excretion	2	1.90476	0.0651654	EDN1, NPPB	95	12	16792	29.4596	1	0.613524	69.7167
GOTERM_BP_ALL	GO:0003177~pulmonary valve development	2	1.90476	0.0651654	HEY1, JAG1	95	12	16792	29.4596	1	0.613524	69.7167
GOTERM_BP_ALL	GO:0090090~negative regulation of canonical Wnt signaling pathway	4	3.80952	0.0653907	SFRP5, DKK2, SOSTDC1, SOX9	95	165	16792	4.28504	1	0.612855	69.8458
GOTERM_BP_ALL	GO:0045944~positive regulation of transcription from RNA polymerase II promoter	11	10.4762	0.065651	STAT4, HEY1, ONECUT1, EDN1, JAG1, ANKRD1, CREB3L3, NR5A2, SOX9, ARID3C, CYR61	95	1041	16792	1.86776	1	0.612395	69.9944
GOTERM_BP_ALL	GO:0071229~cellular response to acid chemical	4	3.80952	0.0663345	FOLR1, EDN1, NTRK2, SOX9	95	166	16792	4.25923	1	0.614373	70.3811
GOTERM_BP_ALL	GO:0032501~multicellular organismal process	48	45.7143	0.0672384	RHOJ, CDX2, ONECUT1, ADAMTS16, IGFBP7, EDN1, VTN, PSAPL1, JAG1, ANKRD1, SOX9, CDH5, APOA4, AGTR1, HEY1, FOLR1, NKX6-2, SOSTDC1, RRAS, LTB, IL1RAPL1, CYR61, ACTC1, ACTA1, GABRA4, LGALS3, ZFP57, MMP19, SPHK1, PCDH15, EDAR, BIRC3, ANXA4, MTTP, SFRP5, DKK2, TNFRSF9, AFP, DHRS3, XIRP1, CDH17, CHRM1, OTOG, NTRK2, NPPB, ASB2, NR5A2, AKR1D1	95	7027	16792	1.2074	1	0.617574	70.8853
GOTERM_BP_ALL	GO:0019218~regulation of steroid metabolic process	3	2.85714	0.067684	APOA4, AGTR1, IGFBP7	95	76	16792	6.97729	1	0.618149	71.1309
GOTERM_BP_ALL	GO:0031099~regeneration	4	3.80952	0.0682407	APOA4, FOLR1, VTN, TM4SF4	95	168	16792	4.20852	1	0.61934	71.435
GOTERM_MF_ALL	GO:0000981~RNA polymerase II transcription factor activity, sequence-specific DNA binding	8	7.61905	0.0694097	CDX2, HEY1, ONECUT1, NKX6-2, CREB3L3, NR5A2, SOX9, ARID3C	93	662	16881	2.19355	1	0.981546	63.8899
GOTERM_MF_ALL	GO:0004866~endopeptidase inhibitor activity	4	3.80952	0.0695832	CST5, SERPINA4, COL28A1, BIRC3	93	174	16881	4.17278	1	0.971506	63.9852
GOTERM_BP_ALL	GO:0010646~regulation of cell communication	24	22.8571	0.0698565	RHOJ, SNCAIP, LGALS3, ONECUT1, SPHK1, EDN1, TNFSF15, VTN, EDAR, JAG1, ANKRD1, BIRC3, SOX9, SFRP5, DKK2, GRM3, DHRS3, HEY1, CD300A, FOLR1, SOSTDC1, NTRK2, RRAS, CYR61	95	3020	16792	1.4047	1	0.62634	72.3005
GOTERM_BP_ALL	GO:0046519~sphingoid metabolic process	2	1.90476	0.0704023	SPTLC3, SPHK1	95	13	16792	27.1935	1	0.627399	72.5872
GOTERM_BP_ALL	GO:0035810~positive regulation of urine volume	2	1.90476	0.0704023	EDN1, NPPB	95	13	16792	27.1935	1	0.627399	72.5872
GOTERM_MF_ALL	GO:0004872~receptor activity	15	14.2857	0.0706583	GABRA4, SPHK1, VTN, EDAR, SFRP5, TNFRSF9, AGTR1, GRM3, CD300A, FOLR1, CHRM1, NTRK2, ITGB6, NR5A2, UNC13C	93	1680	16881	1.62068	1	0.961364	64.57
GOTERM_MF_ALL	GO:0060089~molecular transducer activity	15	14.2857	0.0706583	GABRA4, SPHK1, VTN, EDAR, SFRP5, TNFRSF9, AGTR1, GRM3, CD300A, FOLR1, CHRM1, NTRK2, ITGB6, NR5A2, UNC13C	93	1680	16881	1.62068	1	0.961364	64.57
GOTERM_BP_ALL	GO:0001101~response to acid chemical	5	4.7619	0.0707552	FOLR1, IGFBP7, EDN1, NTRK2, SOX9	95	278	16792	3.1791	1	0.627406	72.7711
GOTERM_BP_ALL	GO:0016053~organic acid biosynthetic process	5	4.7619	0.0707552	APOA4, EDN1, HOGA1, PAH, AKR1D1	95	278	16792	3.1791	1	0.627406	72.7711
GOTERM_BP_ALL	GO:0060840~artery development	3	2.85714	0.0708141	HEY1, FOLR1, JAG1	95	78	16792	6.79838	1	0.625833	72.8017
GOTERM_BP_ALL	GO:0008217~regulation of blood pressure	4	3.80952	0.0711468	AGTR1, ADAMTS16, EDN1, NPPB	95	171	16792	4.13469	1	0.62574	72.9738
GOTERM_MF_ALL	GO:0005254~chloride channel activity	3	2.85714	0.072176	GABRA4, TTYH1, SLC26A9	93	81	16881	6.72282	1	0.951382	65.3805
GOTERM_BP_ALL	GO:0001942~hair follicle development	3	2.85714	0.0723967	SOSTDC1, EDAR, SOX9	95	79	16792	6.71233	1	0.630519	73.6113
GOTERM_BP_ALL	GO:0022405~hair cycle process	3	2.85714	0.0723967	SOSTDC1, EDAR, SOX9	95	79	16792	6.71233	1	0.630519	73.6113
GOTERM_BP_ALL	GO:0022404~molting cycle process	3	2.85714	0.0723967	SOSTDC1, EDAR, SOX9	95	79	16792	6.71233	1	0.630519	73.6113
GOTERM_BP_ALL	GO:0070925~organelle assembly	8	7.61905	0.0733889	ACTC1, ACTA1, ONECUT1, ADAMTS16, EDN1, PCDH15, ANKRD1, BIRC3	95	653	16792	2.16549	1	0.633859	74.1073
GOTERM_BP_ALL	GO:0006066~alcohol metabolic process	5	4.7619	0.073718	APOA4, DHRS3, HMGCS2, SPHK1, AKR1D1	95	282	16792	3.13401	1	0.633716	74.2698
GOTERM_BP_ALL	GO:0051346~negative regulation of hydrolase activity	6	5.71429	0.0744878	CST5, SERPINA4, COL28A1, VTN, BIRC3, SPOCD1	95	401	16792	2.64476	1	0.635844	74.6462
GOTERM_MF_ALL	GO:0001158~enhancer sequence-specific DNA binding	3	2.85714	0.0752869	CDX2, NR5A2, SOX9	93	83	16881	6.56082	1	0.944759	66.9883
GOTERM_MF_ALL	GO:0061135~endopeptidase regulator activity	4	3.80952	0.0753419	CST5, SERPINA4, COL28A1, BIRC3	93	180	16881	4.03369	1	0.931115	67.0161
GOTERM_BP_ALL	GO:0009966~regulation of signal transduction	22	20.9524	0.0753666	RHOJ, LGALS3, ONECUT1, SPHK1, EDN1, TNFSF15, VTN, EDAR, JAG1, ANKRD1, BIRC3, SOX9, SFRP5, DKK2, DHRS3, HEY1, CD300A, FOLR1, SOSTDC1, NTRK2, RRAS, CYR61	95	2728	16792	1.42547	1	0.638497	75.0696
GOTERM_BP_ALL	GO:0098773~skin epidermis development	3	2.85714	0.0755961	SOSTDC1, EDAR, SOX9	95	81	16792	6.54659	1	0.637834	75.1791
GOTERM_BP_ALL	GO:0060191~regulation of lipase activity	3	2.85714	0.0755961	APOA4, AGTR1, CYR61	95	81	16792	6.54659	1	0.637834	75.1791
GOTERM_BP_ALL	GO:0003188~heart valve formation	2	1.90476	0.0756101	HEY1, SOX9	95	14	16792	25.2511	1	0.636089	75.1858
GOTERM_BP_ALL	GO:0008152~metabolic process	70	66.6667	0.0758821	APOBEC2, CDX2, SNCAIP, SLC44A4, IGFBP7, EDN1, TNFSF15, VTN, ANKRD1, JAG1, APOA4, AGTR1, HEY1, SOSTDC1, NKX6-2, SERPINA4, GUCY1A2, RRAS, CREB3L3, LTB, CYR61, PIK3C2G, NCF2, ACTA1, SPTLC3, MMP19, EDAR, SPOCD1, DHRS3, GRM3, CHRM1, OTOG, CST5, SLC26A9, NPPB, ASB2, AKR1D1, LBX2, ONECUT1, ADAMTS16, COL28A1, PLVAP, PSAPL1, PAH, SOX9, METTL24, STAT4, SULT1C4, FOLR1, PLA2G12B, CPA4, ACTC1, LGALS3, ZFP57, …	95	11075	16792	1.11721	1	0.635656	75.3149
GOTERM_BP_ALL	GO:0071704~organic substance metabolic process	68	64.7619	0.0772435	APOBEC2, CDX2, SNCAIP, SLC44A4, IGFBP7, EDN1, TNFSF15, VTN, ANKRD1, JAG1, APOA4, AGTR1, HEY1, NKX6-2, SOSTDC1, SERPINA4, GUCY1A2, RRAS, CREB3L3, LTB, CYR61, PIK3C2G, ACTA1, SPTLC3, MMP19, EDAR, SPOCD1, DHRS3, GRM3, CHRM1, OTOG, CST5, SLC26A9, NPPB, ASB2, AKR1D1, LBX2, ONECUT1, ADAMTS16, COL28A1, PLVAP, PSAPL1, PAH, SOX9, STAT4, SULT1C4, FOLR1, PLA2G12B, CPA4, ACTC1, LGALS3, ZFP57, HOGA1, SPHK1, B…	95	10707	16792	1.12259	1	0.640665	75.9517
GOTERM_BP_ALL	GO:0019216~regulation of lipid metabolic process	5	4.7619	0.0775095	APOA4, AGTR1, IGFBP7, PSAPL1, CYR61	95	287	16792	3.07941	1	0.640192	76.0743
GOTERM_CC_ALL	GO:0044463~cell projection part	10	9.52381	0.0776135	DHRS3, GRM3, PLEK2, FOLR1, LAMP5, CHRM1, TTYH1, NTRK2, UNC13C, MTTP	101	952	18224	1.89533	1	0.56689	65.837
GOTERM_MF_ALL	GO:0030414~peptidase inhibitor activity	4	3.80952	0.0782985	CST5, SERPINA4, COL28A1, BIRC3	93	183	16881	3.96757	1	0.924663	68.4785
GOTERM_BP_ALL	GO:0007267~cell-cell signaling	14	13.3333	0.0798784	SNCAIP, EDN1, SOX9, SFRP5, DKK2, GRM3, FOLR1, CHRM1, SOSTDC1, NTRK2, CEACAM6, UNC13C, LTB, CYR61	95	1517	16792	1.63125	1	0.649946	77.1404
GOTERM_BP_ALL	GO:0006939~smooth muscle contraction	3	2.85714	0.0804781	CHRM1, EDN1, SPHK1	95	84	16792	6.31278	1	0.651041	77.4031
GOTERM_BP_ALL	GO:0042136~neurotransmitter biosynthetic process	2	1.90476	0.0807891	SLC44A4, PAH	95	15	16792	23.5677	1	0.650757	77.5382
GOTERM_BP_ALL	GO:0072677~eosinophil migration	2	1.90476	0.0807891	LGALS3, CD300A	95	15	16792	23.5677	1	0.650757	77.5382
GOTERM_BP_ALL	GO:0023051~regulation of signaling	24	22.8571	0.0809721	RHOJ, SNCAIP, LGALS3, ONECUT1, SPHK1, EDN1, TNFSF15, VTN, EDAR, JAG1, ANKRD1, BIRC3, SOX9, SFRP5, DKK2, GRM3, DHRS3, HEY1, CD300A, FOLR1, SOSTDC1, NTRK2, RRAS, CYR61	95	3070	16792	1.38182	1	0.649871	77.6173
GOTERM_BP_ALL	GO:0042445~hormone metabolic process	4	3.80952	0.0812279	AFP, DHRS3, AKR1D1, UGT2B7	95	181	16792	3.90625	1	0.649335	77.7275
GOTERM_BP_ALL	GO:0010001~glial cell differentiation	4	3.80952	0.0812279	NKX6-2, NTRK2, VTN, SOX9	95	181	16792	3.90625	1	0.649335	77.7275
GOTERM_BP_ALL	GO:0050793~regulation of developmental process	18	17.1429	0.0817697	RHOJ, CDX2, LGALS3, ADAMTS16, SPHK1, EDN1, JAG1, ANKRD1, SOX9, CDH5, SFRP5, HEY1, NKX6-2, NTRK2, RRAS, NPPB, IL1RAPL1, CYR61	95	2129	16792	1.49443	1	0.650147	77.9592
GOTERM_BP_ALL	GO:0050789~regulation of biological process	69	65.7143	0.0821066	RHOJ, CDX2, SNCAIP, SLC44A4, IGFBP7, EDN1, TNFSF15, RASSF9, VTN, ANKRD1, JAG1, APOBEC3B, APOA4, AGTR1, HEY1, NKX6-2, SOSTDC1, SERPINA4, GUCY1A2, RRAS, CEACAM6, CREB3L3, LTB, CYR61, PIK3C2G, ACTA1, NCF2, EDAR, SPOCD1, TNFRSF9, DHRS3, GRM3, CHRM1, CST5, SLC26A9, NPPB, ASB2, UNC13C, LBX2, PLEK2, ONECUT1, ADAMTS16, COL28A1, PLVAP, PSAPL1, SOX9, CDH5, CDH6, STAT4, FOLR1, ITGB6, TTYH1, IL1RAPL1, ACTC1,…	95	10922	16792	1.11667	1	0.649995	78.1021
GOTERM_BP_ALL	GO:0030278~regulation of ossification	4	3.80952	0.0822686	DHRS3, JAG1, SOX9, CYR61	95	182	16792	3.88479	1	0.64903	78.1705
GOTERM_BP_ALL	GO:0030029~actin filament-based process	8	7.61905	0.0825896	RHOJ, ACTC1, XIRP1, ACTA1, PLEK2, EDN1, PCDH15, ANKRD1	95	672	16792	2.10426	1	0.648811	78.3054
GOTERM_BP_ALL	GO:0007589~body fluid secretion	3	2.85714	0.0837862	CHRM1, EDN1, NPPB	95	86	16792	6.16597	1	0.652628	78.8016
GOTERM_BP_ALL	GO:0022600~digestive system process	3	2.85714	0.0837862	APOA4, CHRM1, SOX9	95	86	16792	6.16597	1	0.652628	78.8016
GOTERM_BP_ALL	GO:0048015~phosphatidylinositol-mediated signaling	4	3.80952	0.0843673	PIK3C2G, EDN1, NTRK2, SOX9	95	184	16792	3.84256	1	0.653585	79.0388
GOTERM_CC_ALL	GO:0030017~sarcomere	4	3.80952	0.0847399	ACTC1, ACTA1, ANKRD1, FLNC	101	188	18224	3.83906	1	0.58748	69.184
GOTERM_BP_ALL	GO:0006357~regulation of transcription from RNA polymerase II promoter	16	15.2381	0.0853726	CDX2, ONECUT1, ZFP57, EDN1, JAG1, ANKRD1, SOX9, ANXA4, ARID3C, STAT4, HEY1, SOSTDC1, NKX6-2, CREB3L3, NR5A2, CYR61	95	1835	16792	1.54121	1	0.656444	79.443
GOTERM_MF_ALL	GO:0008237~metallopeptidase activity	4	3.80952	0.0853923	CPA4, ADAMTS16, MMP19, CPB1	93	190	16881	3.82139	1	0.928788	71.745
GOTERM_BP_ALL	GO:0009790~embryo development	10	9.52381	0.0858734	CDX2, HEY1, FOLR1, ZFP57, EDN1, PCDH15, VTN, NR5A2, SOX9, CYR61	95	954	16792	1.85281	1	0.65701	79.6416
GOTERM_BP_ALL	GO:0072330~monocarboxylic acid biosynthetic process	4	3.80952	0.086489	APOA4, EDN1, HOGA1, AKR1D1	95	186	16792	3.80125	1	0.658082	79.8833
GOTERM_BP_ALL	GO:0003073~regulation of systemic arterial blood pressure	3	2.85714	0.0871353	AGTR1, ADAMTS16, EDN1	95	88	16792	6.02584	1	0.659277	80.1341
GOTERM_BP_ALL	GO:0071347~cellular response to interleukin-1	3	2.85714	0.0871353	EDN1, ANKRD1, SOX9	95	88	16792	6.02584	1	0.659277	80.1341
GOTERM_BP_ALL	GO:0048732~gland development	6	5.71429	0.0874025	ONECUT1, SOSTDC1, VTN, PSAPL1, EDAR, SOX9	95	421	16792	2.51911	1	0.658797	80.2369
GOTERM_BP_ALL	GO:0043066~negative regulation of apoptotic process	9	8.57143	0.0874442	ACTC1, LGALS3, EDN1, NTRK2, SPHK1, BIRC3, SOX9, ANXA4, CYR61	95	818	16792	1.94477	1	0.657331	80.253
GOTERM_BP_ALL	GO:0044092~negative regulation of molecular function	11	10.4762	0.087451	SFRP5, GRM3, HEY1, CD300A, CST5, SERPINA4, COL28A1, VTN, BIRC3, SPOCD1, ANXA4	95	1100	16792	1.76758	1	0.655718	80.2555
GOTERM_BP_ALL	GO:0048017~inositol lipid-mediated signaling	4	3.80952	0.0875584	PIK3C2G, EDN1, NTRK2, SOX9	95	187	16792	3.78092	1	0.654555	80.2967
INTERPRO	IPR009020:Proteinase inhibitor, propeptide	2	1.90476	0.0877919	CPA4, CPB1	101	17	18559	21.6179	1	0.945176	70.9925
INTERPRO	IPR016193:Cytidine deaminase-like	2	1.90476	0.0877919	APOBEC2, APOBEC3B	101	17	18559	21.6179	1	0.945176	70.9925
INTERPRO	IPR002125:CMP/dCMP deaminase, zinc-binding	2	1.90476	0.0877919	APOBEC2, APOBEC3B	101	17	18559	21.6179	1	0.945176	70.9925
GOTERM_BP_ALL	GO:0008544~epidermis development	5	4.7619	0.0878173	SOSTDC1, PCDH15, EDAR, JAG1, SOX9	95	300	16792	2.94596	1	0.654062	80.3956
GOTERM_MF_ALL	GO:0015108~chloride transmembrane transporter activity	3	2.85714	0.0881408	GABRA4, TTYH1, SLC26A9	93	91	16881	5.98405	1	0.922733	72.9238
GOTERM_BP_ALL	GO:0050818~regulation of coagulation	3	2.85714	0.0888249	EDN1, VTN, ANXA4	95	89	16792	5.95813	1	0.656829	80.7759
GOTERM_BP_ALL	GO:0045595~regulation of cell differentiation	14	13.3333	0.088857	CDX2, LGALS3, EDN1, JAG1, ANKRD1, SOX9, CDH5, AGTR1, HEY1, SOSTDC1, NKX6-2, NTRK2, IL1RAPL1, CYR61	95	1544	16792	1.60273	1	0.655355	80.7879
GOTERM_BP_ALL	GO:0001892~embryonic placenta development	3	2.85714	0.0905242	CDX2, HEY1, CYR61	95	90	16792	5.89193	1	0.660901	81.4017
GOTERM_BP_ALL	GO:0009187~cyclic nucleotide metabolic process	4	3.80952	0.0908001	GRM3, EDN1, GUCY1A2, NPPB	95	190	16792	3.72122	1	0.660474	81.5015
GOTERM_BP_ALL	GO:0006955~immune response	14	13.3333	0.0912859	LGALS3, NCF2, EDN1, TNFSF15, VTN, IL32, JAG1, BIRC3, APOBEC3B, APOA4, TNFRSF9, CD300A, CDH17, LTB	95	1551	16792	1.59549	1	0.660936	81.6759
GOTERM_MF_ALL	GO:0005253~anion channel activity	3	2.85714	0.0914507	GABRA4, TTYH1, SLC26A9	93	93	16881	5.85536	1	0.918311	74.2827
GOTERM_CC_ALL	GO:0030175~filopodium	3	2.85714	0.0925445	ACTC1, ACTA1, TTYH1	101	93	18224	5.8205	1	0.608879	72.5
GOTERM_BP_ALL	GO:0043069~negative regulation of programmed cell death	9	8.57143	0.0927082	ACTC1, LGALS3, EDN1, NTRK2, SPHK1, BIRC3, SOX9, ANXA4, CYR61	95	829	16792	1.91896	1	0.665301	82.1777
INTERPRO	IPR004001:Actin, conserved site	2	1.90476	0.0927116	ACTC1, ACTA1	101	18	18559	20.4169	1	0.938886	73.0302
INTERPRO	IPR006052:Tumour necrosis factor	2	1.90476	0.0927116	TNFSF15, LTB	101	18	18559	20.4169	1	0.938886	73.0302
GOTERM_BP_ALL	GO:0031589~cell-substrate adhesion	5	4.7619	0.0927894	ONECUT1, TTYH1, ITGB6, VTN, CYR61	95	306	16792	2.8882	1	0.664063	82.206
GOTERM_BP_ALL	GO:0072080~nephron tubule development	3	2.85714	0.0939517	ADAMTS16, JAG1, SOX9	95	92	16792	5.76384	1	0.667285	82.6058
GOTERM_BP_ALL	GO:0060562~epithelial tube morphogenesis	5	4.7619	0.0953252	FOLR1, ADAMTS16, SOSTDC1, EDN1, SOX9	95	309	16792	2.86016	1	0.671308	83.0674
GOTERM_BP_ALL	GO:1902476~chloride transmembrane transport	3	2.85714	0.0956794	GABRA4, TTYH1, SLC26A9	95	93	16792	5.70187	1	0.671182	83.1845
GOTERM_BP_ALL	GO:0035812~renal sodium excretion	2	1.90476	0.0961544	EDN1, NPPB	95	18	16792	19.6398	1	0.671541	83.3404
GOTERM_MF_ALL	GO:0035326~enhancer binding	3	2.85714	0.096483	CDX2, NR5A2, SOX9	93	96	16881	5.67238	1	0.918135	76.2278
GOTERM_BP_ALL	GO:0098656~anion transmembrane transport	4	3.80952	0.0974323	GABRA4, TTYH1, SLC26A9, SLC4A4	95	196	16792	3.6073	1	0.675082	83.7531
GOTERM_BP_ALL	GO:0043086~negative regulation of catalytic activity	9	8.57143	0.0976509	GRM3, CD300A, CST5, SERPINA4, COL28A1, VTN, BIRC3, SPOCD1, ANXA4	95	839	16792	1.89609	1	0.674412	83.8227
GOTERM_BP_ALL	GO:0016049~cell growth	6	5.71429	0.0978139	ACTA1, SLC44A4, EDN1, SPHK1, NPPB, SOX9	95	436	16792	2.43245	1	0.673529	83.8744
GOTERM_BP_ALL	GO:0006869~lipid transport	5	4.7619	0.0978939	ABCA8, APOA4, PLA2G12B, EDN1, MTTP	95	312	16792	2.83266	1	0.672323	83.8997
GOTERM_BP_ALL	GO:0035556~intracellular signal transduction	21	20	0.0980409	RHOJ, PIK3C2G, PLEK2, SPHK1, EDN1, TNFSF15, PLVAP, EDAR, ANKRD1, BIRC3, SOX9, SFRP5, AGTR1, STAT4, CD300A, NTRK2, GUCY1A2, RRAS, ASB2, UNC13C, CYR61	95	2657	16792	1.39703	1	0.671387	83.9462
GOTERM_BP_ALL	GO:0001505~regulation of neurotransmitter levels	4	3.80952	0.0985566	SNCAIP, SLC44A4, PAH, UNC13C	95	197	16792	3.58899	1	0.6719	84.1081
GOTERM_MF_ALL	GO:0015106~bicarbonate transmembrane transporter activity	2	1.90476	0.098673	SLC26A9, SLC4A4	93	19	16881	19.107	1	0.911758	77.0308
GOTERM_BP_ALL	GO:0045446~endothelial cell differentiation	3	2.85714	0.0991623	HEY1, JAG1, CDH5	95	95	16792	5.58183	1	0.67276	84.2964
GOTERM_BP_ALL	GO:0061326~renal tubule development	3	2.85714	0.0991623	ADAMTS16, JAG1, SOX9	95	95	16792	5.58183	1	0.67276	84.2964

## Sheet: GFP+ signature - enrichments
S.Table 1C. DAVID functional enrichment analysis of the 140 genes forming the common pancreatic progenitor signature in the GFP+ cell population.
Category	Term	Count	%	PValue	Genes	List Total	Pop Hits	Pop Total	Fold Enrichment	Bonferroni	Benjamini	FDR
GOTERM_CC_ALL	GO:0005615~extracellular space	29	22.3077	2.28797e-07	TNF, IL18, TNFSF15, OAS3, COL2A1, VTN, CX3CL1, DLK1, WNT2, SOSTDC1, MSLN, SERPINA4, CPA1, RAMP1, LTB, FN1, WNT8B, CPA4, CELA3A, ACTA1, CFB, SFRP5, DKK2, TNFRSF9, SFRP4, NPPB, CPB1, ORM2, HABP2	123	1444	18224	2.97556	6.4061e-05	6.4061e-05	0.000302523
GOTERM_CC_ALL	GO:0044421~extracellular region part	49	37.6923	4.17703e-06	RHOJ, TNF, ALDH1L1, ADAMTS16, IL18, GALNT4, OAS3, TNFSF15, RP1L1, COL28A1, RASSF9, VTN, COL2A1, CX3CL1, DLK1, CDH6, WNT2, SOSTDC1, SERPINA4, MSLN, GP2, HIST1H4C, CPA1, CYS1, SLC4A4, PLA2R1, RAMP1, LTB, WNT8B, FN1, CPA4, CELA3A, ACTA1, CFB, HOGA1, SLC22A8, ANXA4, SFRP5, DKK2, TNFRSF9, CD37, CD300A, SFRP4, PDGFRB, NPPB, CPB1, ORM2, UGT2B7, HABP2	123	3878	18224	1.87209	0.00116889	0.000584614	0.00552287
GOTERM_BP_ALL	GO:0007166~cell surface receptor signaling pathway	38	29.2308	4.25813e-06	TNF, ONECUT1, IL18, TNFSF15, OAS3, VTN, COL2A1, JAG1, DLK1, CX3CL1, SOX9, SCTR, CDH6, WNT2, STAT4, HEY1, SOSTDC1, ADRA2C, LTB, WNT8B, LTK, NCF2, SPHK1, EDAR, GEM, STAT1, ANXA4, SFRP5, DKK2, TNFRSF9, CD37, GRM3, IL20RB, CD300A, SFRP4, PDGFRB, NPPB, LRRK1	112	2669	16792	2.13461	0.0123778	0.0123778	0.00764561
GOTERM_CC_ALL	GO:0005576~extracellular region	54	41.5385	9.96223e-06	RHOJ, ALDH1L1, LYPD6, IL18, RP1L1, TNFSF15, RASSF9, VTN, DLK1, JAG1, WNT2, SOSTDC1, SERPINA4, GP2, CPA1, SLC4A4, CYS1, LTB, RAMP1, CELA3A, ACTA1, SLC22A8, TNFRSF9, CD37, NPPB, PDGFRB, TNF, ADAMTS16, GALNT4, OAS3, COL28A1, COL2A1, CX3CL1, CDH6, GLIPR1, MSLN, HIST1H4C, MR1, PLA2R1, FIBIN, FN1, WNT8B, CPA4, CFB, HOGA1, ANXA4, DKK2, SFRP5, CD300A, SFRP4, CPB1, UGT2B7, ORM2, HABP2	123	4623	18224	1.73065	0.00278555	0.000929381	0.0131716
GOTERM_BP_ALL	GO:0007165~signal transduction	61	46.9231	1.59212e-05	RHOJ, IL18, RP1L1, TNFSF15, RASSF9, VTN, ANKRD1, DLK1, JAG1, ITPKA, SCTR, WNT2, HEY1, SOSTDC1, PIK3AP1, LTB, RAMP1, PLD1, PIK3C2G, NCF2, EDAR, GEM, TNFRSF9, DHRS3, CD37, GRM3, IL20RB, CHRM1, NPPB, PDGFRB, C15ORF62, LRRK1, TNF, PLEK2, ONECUT1, OAS3, COL2A1, PAQR9, CX3CL1, SOX9, MAP3K7CL, CDH6, RAB42, PLEKHG4, STAT4, ADRA2C, MR1, PLA2R1, IL1RAPL1, FN1, CDC42EP5, WNT8B, LTK, SPHK1, STAT1, ANXA4, DKK…	112	5775	16792	1.58366	0.0455021	0.0230159	0.0285842
GOTERM_BP_ALL	GO:0048646~anatomical structure formation involved in morphogenesis	22	16.9231	1.82976e-05	TNF, ACTA1, ONECUT1, ABLIM3, IL18, SPHK1, RP1L1, COL2A1, VTN, EDAR, JAG1, ANKRD1, CX3CL1, STAT1, SOX9, WNT2, WDR72, HEY1, NPPB, PDGFRB, RAMP1, FN1	112	1151	16792	2.86571	0.0521139	0.0176821	0.03285
GOTERM_BP_ALL	GO:0044700~single organism signaling	63	48.4615	3.77173e-05	RHOJ, SNCAIP, IL18, RP1L1, TNFSF15, RASSF9, VTN, ANKRD1, DLK1, JAG1, ITPKA, SCTR, WNT2, HEY1, SOSTDC1, PIK3AP1, LTB, RAMP1, PLD1, PIK3C2G, NCF2, GEM, EDAR, TNFRSF9, DHRS3, CD37, GRM3, IL20RB, CHRM1, NPPB, PDGFRB, C15ORF62, LRRK1, TNF, PLEK2, ONECUT1, OAS3, COL2A1, PAQR9, CX3CL1, SOX9, MAP3K7CL, CDH6, RAB42, PLEKHG4, STAT4, ADRA2C, MR1, PLA2R1, STX11, IL1RAPL1, WNT8B, FN1, CDC42EP5, LTK, SPHK1, ST…	112	6207	16792	1.52175	0.104457	0.0272044	0.0677034
GOTERM_BP_ALL	GO:0023052~signaling	63	48.4615	5.05908e-05	RHOJ, SNCAIP, IL18, RP1L1, TNFSF15, RASSF9, VTN, ANKRD1, DLK1, JAG1, ITPKA, SCTR, WNT2, HEY1, SOSTDC1, PIK3AP1, LTB, RAMP1, PLD1, PIK3C2G, NCF2, GEM, EDAR, TNFRSF9, DHRS3, CD37, GRM3, IL20RB, CHRM1, NPPB, PDGFRB, C15ORF62, LRRK1, TNF, PLEK2, ONECUT1, OAS3, COL2A1, PAQR9, CX3CL1, SOX9, MAP3K7CL, CDH6, RAB42, PLEKHG4, STAT4, ADRA2C, MR1, PLA2R1, STX11, IL1RAPL1, WNT8B, FN1, CDC42EP5, LTK, SPHK1, ST…	112	6260	16792	1.50887	0.137553	0.0291627	0.0908017
GOTERM_BP_ALL	GO:0007154~cell communication	63	48.4615	5.49196e-05	RHOJ, SNCAIP, IL18, RP1L1, TNFSF15, RASSF9, VTN, ANKRD1, DLK1, JAG1, ITPKA, SCTR, WNT2, HEY1, SOSTDC1, PIK3AP1, LTB, RAMP1, PLD1, PIK3C2G, NCF2, GEM, EDAR, TNFRSF9, DHRS3, CD37, GRM3, IL20RB, CHRM1, NPPB, PDGFRB, C15ORF62, LRRK1, TNF, PLEK2, ONECUT1, OAS3, COL2A1, PAQR9, CX3CL1, SOX9, MAP3K7CL, CDH6, RAB42, PLEKHG4, STAT4, ADRA2C, MR1, PLA2R1, STX11, IL1RAPL1, WNT8B, FN1, CDC42EP5, LTK, SPHK1, ST…	112	6275	16792	1.50526	0.148405	0.0264188	0.0985674
GOTERM_BP_ALL	GO:0009653~anatomical structure morphogenesis	34	26.1538	0.00013348	RHOJ, TNF, ONECUT1, ADAMTS16, ABLIM3, IL18, RP1L1, VTN, COL2A1, JAG1, ANKRD1, CX3CL1, SOX9, ITPKA, WNT2, WDR72, HEY1, SOSTDC1, RAMP1, IL1RAPL1, CDC42EP5, FN1, WNT8B, ACTA1, SPHK1, GAS2, EDAR, STAT1, SFRP5, DHRS3, PDGFRB, NPPB, C15ORF62, NR5A2	112	2631	16792	1.9375	0.323252	0.0542523	0.239406
GOTERM_BP_ALL	GO:0051048~negative regulation of secretion	8	6.15385	0.000294745	TNFRSF9, TNF, CD300A, ADRA2C, PLA2R1, IL1RAPL1, ANXA4, FN1	112	193	16792	6.21466	0.577792	0.102177	0.527923
GOTERM_BP_ALL	GO:0051716~cellular response to stimulus	65	50	0.000344164	RHOJ, IL18, RP1L1, TNFSF15, RASSF9, VTN, ANKRD1, DLK1, JAG1, ITPKA, SCTR, WNT2, HEY1, SOSTDC1, PIK3AP1, LTB, RAMP1, PLD1, PIK3C2G, ACTA1, NCF2, ERP27, GEM, EDAR, TNFRSF9, DHRS3, CD37, GRM3, IL20RB, CHRM1, NPPB, PDGFRB, C15ORF62, DMC1, LRRK1, TNF, PLEK2, ONECUT1, OAS3, COL2A1, PAQR9, CX3CL1, SOX9, MAP3K7CL, CDH6, RAB42, PLEKHG4, STAT4, HIST1H4C, ADRA2C, MR1, PLA2R1, IL1RAPL1, WNT8B, FN1, CDC42EP5,…	112	6927	16792	1.40687	0.634633	0.105842	0.61618
INTERPRO	IPR006053:Tumour necrosis factor alpha/beta/c	3	2.30769	0.000591322	TNF, TNFSF15, LTB	119	6	18559	77.979	0.183144	0.183144	0.802956
GOTERM_BP_ALL	GO:0061046~regulation of branching involved in lung morphogenesis	3	2.30769	0.000638409	WNT2, TNF, SOX9	112	6	16792	74.9643	0.845559	0.170386	1.14014
GOTERM_BP_ALL	GO:0042346~positive regulation of NF-kappaB import into nucleus	4	3.07692	0.000654223	TNF, IL18, SPHK1, EDAR	112	26	16792	23.0659	0.852544	0.159721	1.16823
GOTERM_BP_ALL	GO:0007219~Notch signaling pathway	7	5.38462	0.000722436	HEY1, ONECUT1, JAG1, DLK1, SOX9, ANXA4, CDH6	112	162	16792	6.4784	0.879233	0.161514	1.28929
GOTERM_CC_ALL	GO:0071944~cell periphery	53	40.7692	0.000770026	RHOJ, SNCAIP, TNFSF15, VTN, JAG1, SCTR, WNT2, GP2, PIK3AP1, SLC4A4, CYS1, LTB, RAMP1, PLD1, PIK3C2G, NCF2, SLC22A8, EDAR, GEM, LYPD6B, TNFRSF9, GRM3, DHRS3, CD37, IL20RB, CHRM1, PDGFRB, C15ORF62, BTN3A3, TNF, PLEK2, OAS3, CX3CL1, PAQR9, CDH6, C2ORF82, GLIPR1, MSLN, TTYH1, ADRA2C, MR1, STX11, PLA2R1, IL1RAPL1, FN1, CDC42EP5, SLC2A9, LTK, CFB, SPHK1, ANXA4, MTTP, CD300A	123	5256	18224	1.49403	0.194015	0.0524945	1.01338
GOTERM_BP_ALL	GO:0071345~cellular response to cytokine stimulus	14	10.7692	0.000776956	TNF, IL18, SPHK1, OAS3, TNFSF15, CX3CL1, ANKRD1, EDAR, STAT1, SOX9, TNFRSF9, STAT4, IL20RB, LTB	112	706	16792	2.97309	0.897047	0.160445	1.38595
GOTERM_MF_ALL	GO:0005164~tumor necrosis factor receptor binding	4	3.07692	0.000780818	TNF, TNFSF15, STAT1, LTB	107	29	16881	21.7609	0.300755	0.300755	1.10482
GOTERM_BP_ALL	GO:0010646~regulation of cell communication	35	26.9231	0.000806524	RHOJ, SNCAIP, TNF, ONECUT1, IL18, TNFSF15, VTN, COL2A1, JAG1, ANKRD1, DLK1, CX3CL1, SOX9, ITPKA, MAP3K7CL, PLEKHG4, WNT2, HEY1, SOSTDC1, PIK3AP1, ADRA2C, PLA2R1, RAMP1, FN1, SPHK1, EDAR, STAT1, SFRP5, DKK2, GRM3, DHRS3, CD300A, SFRP4, PDGFRB, LRRK1	112	3020	16792	1.73758	0.905583	0.155131	1.43833
GOTERM_CC_ALL	GO:0005886~plasma membrane	52	40	0.000845083	RHOJ, SNCAIP, TNFSF15, VTN, JAG1, SCTR, WNT2, GP2, PIK3AP1, SLC4A4, CYS1, LTB, RAMP1, PLD1, PIK3C2G, NCF2, SLC22A8, EDAR, GEM, LYPD6B, TNFRSF9, GRM3, CD37, DHRS3, IL20RB, CHRM1, PDGFRB, C15ORF62, BTN3A3, TNF, PLEK2, OAS3, CX3CL1, PAQR9, CDH6, GLIPR1, MSLN, TTYH1, ADRA2C, MR1, STX11, PLA2R1, IL1RAPL1, FN1, CDC42EP5, SLC2A9, LTK, CFB, SPHK1, ANXA4, MTTP, CD300A	123	5141	18224	1.49863	0.21079	0.0462414	1.11165
GOTERM_BP_ALL	GO:1903531~negative regulation of secretion by cell	7	5.38462	0.00095737	TNFRSF9, TNF, CD300A, ADRA2C, IL1RAPL1, ANXA4, FN1	112	171	16792	6.13743	0.93929	0.170371	1.70517
GOTERM_BP_ALL	GO:0023051~regulation of signaling	35	26.9231	0.00108589	RHOJ, SNCAIP, TNF, ONECUT1, IL18, TNFSF15, VTN, COL2A1, JAG1, ANKRD1, DLK1, CX3CL1, SOX9, ITPKA, MAP3K7CL, PLEKHG4, WNT2, HEY1, SOSTDC1, PIK3AP1, ADRA2C, PLA2R1, RAMP1, FN1, SPHK1, EDAR, STAT1, SFRP5, DKK2, GRM3, DHRS3, CD300A, SFRP4, PDGFRB, LRRK1	112	3070	16792	1.70928	0.95833	0.180141	1.93198
INTERPRO	IPR003146:Proteinase inhibitor, carboxypeptidase propeptide	3	2.30769	0.00109464	CPA4, CPA1, CPB1	119	8	18559	58.4842	0.312417	0.170793	1.4817
GOTERM_BP_ALL	GO:0019221~cytokine-mediated signaling pathway	12	9.23077	0.00109792	TNFRSF9, STAT4, TNF, IL20RB, IL18, SPHK1, OAS3, TNFSF15, EDAR, CX3CL1, STAT1, LTB	112	554	16792	3.24755	0.959771	0.172222	1.95318
GOTERM_BP_ALL	GO:0071356~cellular response to tumor necrosis factor	8	6.15385	0.00118331	TNFRSF9, TNF, TNFSF15, EDAR, ANKRD1, CX3CL1, STAT1, LTB	112	244	16792	4.91569	0.968671	0.175024	2.10356
GOTERM_BP_ALL	GO:0050793~regulation of developmental process	27	20.7692	0.00126643	RHOJ, TNF, IL18, ADAMTS16, RAG1, JAG1, CX3CL1, ANKRD1, SOX9, ITPKA, WNT2, HEY1, NKX6-2, ADRA2C, HIST1H4C, IL1RAPL1, FN1, CDC42EP5, LTK, SPHK1, GAS2, STAT1, SFRP5, SFRP4, NPPB, PDGFRB, C15ORF62	112	2129	16792	1.9014	0.97544	0.177237	2.24974
GOTERM_BP_ALL	GO:0009966~regulation of signal transduction	32	24.6154	0.00128375	RHOJ, TNF, ONECUT1, IL18, TNFSF15, COL2A1, VTN, JAG1, ANKRD1, CX3CL1, DLK1, SOX9, MAP3K7CL, PLEKHG4, WNT2, HEY1, SOSTDC1, PIK3AP1, ADRA2C, PLA2R1, RAMP1, FN1, SPHK1, EDAR, STAT1, SFRP5, DKK2, DHRS3, CD300A, SFRP4, PDGFRB, LRRK1	112	2728	16792	1.75869	0.976655	0.171277	2.28018
GOTERM_BP_ALL	GO:0072358~cardiovascular system development	16	12.3077	0.00138049	RHOJ, IL18, SPHK1, COL2A1, JAG1, ANKRD1, CX3CL1, STAT1, SOX9, WNT2, DHRS3, HEY1, PDGFRB, NPPB, RAMP1, FN1	112	945	16792	2.53847	0.982415	0.175036	2.45
GOTERM_BP_ALL	GO:0072359~circulatory system development	16	12.3077	0.00138049	RHOJ, IL18, SPHK1, COL2A1, JAG1, ANKRD1, CX3CL1, STAT1, SOX9, WNT2, DHRS3, HEY1, PDGFRB, NPPB, RAMP1, FN1	112	945	16792	2.53847	0.982415	0.175036	2.45
GOTERM_BP_ALL	GO:0022603~regulation of anatomical structure morphogenesis	17	13.0769	0.00146482	RHOJ, TNF, ADAMTS16, SPHK1, GAS2, CX3CL1, STAT1, SOX9, ITPKA, SFRP5, WNT2, HEY1, NPPB, C15ORF62, IL1RAPL1, FN1, CDC42EP5	112	1051	16792	2.42511	0.986264	0.177081	2.59781
GOTERM_CC_ALL	GO:0098590~plasma membrane region	16	12.3077	0.00147241	SLC2A9, PLD1, SNCAIP, PLEK2, SLC22A8, JAG1, MTTP, GRM3, DHRS3, CHRM1, TTYH1, PDGFRB, SLC4A4, CYS1, IL1RAPL1, FN1	123	936	18224	2.53269	0.338058	0.066452	1.92945
GOTERM_BP_ALL	GO:0048017~inositol lipid-mediated signaling	7	5.38462	0.00151564	PLD1, PIK3C2G, LTK, IL18, PDGFRB, PIK3AP1, SOX9	112	187	16792	5.6123	0.988164	0.175432	2.68678
GOTERM_BP_ALL	GO:0031016~pancreas development	5	3.84615	0.00153238	ONECUT1, NKX6-2, MSLN, NR5A2, SOX9	112	75	16792	9.99524	0.98873	0.170475	2.71608
GOTERM_BP_ALL	GO:0050896~response to stimulus	72	55.3846	0.00155559	RHOJ, IL18, RP1L1, TNFSF15, RASSF9, VTN, ANKRD1, DLK1, JAG1, ITPKA, SCTR, WNT2, HEY1, SOSTDC1, PIK3AP1, LTB, RAMP1, PLD1, PIK3C2G, ACTA1, NCF2, ERP27, SLC22A8, GEM, EDAR, TNFRSF9, DHRS3, CD37, GRM3, IL20RB, CHRM1, NPPB, PDGFRB, C15ORF62, DMC1, BTN3A3, LRRK1, TM4SF4, TNF, PLEK2, ONECUT1, OAS3, RAG1, COL2A1, PAQR9, CX3CL1, SOX9, MAP3K7CL, CDH6, RAB42, PLEKHG4, STAT4, HIST1H4C, ADRA2C, MR1, PLA2R1, …	112	8329	16792	1.29606	0.989471	0.16652	2.75668
GOTERM_BP_ALL	GO:0048523~negative regulation of cellular process	44	33.8462	0.00155776	TNF, ONECUT1, IL18, RAG1, OAS3, COL28A1, VTN, COL2A1, JAG1, ANKRD1, DLK1, CX3CL1, SOX9, HEY1, NKX6-2, SOSTDC1, SERPINA4, PIK3AP1, ADRA2C, HIST1H4C, A4GNT, IL1RAPL1, FN1, ZBTB20, LTK, IKZF1, SPHK1, GAS2, SPOCD1, STAT1, ANXA4, SFRP5, DKK2, TNFRSF9, DHRS3, GRM3, IL20RB, ETV3L, CD300A, SFRP4, PDGFRB, NPPB, LRRK1, TEX11	112	4300	16792	1.53415	0.989538	0.160866	2.76048
GOTERM_BP_ALL	GO:0001525~angiogenesis	10	7.69231	0.00167337	HEY1, IL18, SPHK1, PDGFRB, NPPB, JAG1, CX3CL1, STAT1, RAMP1, FN1	112	413	16792	3.63023	0.992544	0.165926	2.96244
GOTERM_BP_ALL	GO:0034612~response to tumor necrosis factor	8	6.15385	0.00181748	TNFRSF9, TNF, TNFSF15, EDAR, ANKRD1, CX3CL1, STAT1, LTB	112	263	16792	4.56056	0.995112	0.17307	3.21366
GOTERM_BP_ALL	GO:0051094~positive regulation of developmental process	17	13.0769	0.00210581	TNF, LTK, IL18, SPHK1, RAG1, JAG1, ANKRD1, CX3CL1, SOX9, ITPKA, WNT2, NKX6-2, SFRP4, PDGFRB, ADRA2C, IL1RAPL1, FN1	112	1089	16792	2.34048	0.9979	0.191537	3.71443
GOTERM_BP_ALL	GO:0009887~organ morphogenesis	16	12.3077	0.00221846	TNF, ACTA1, ADAMTS16, COL2A1, JAG1, EDAR, ANKRD1, STAT1, SOX9, WNT2, WDR72, DHRS3, HEY1, SOSTDC1, PDGFRB, NR5A2	112	992	16792	2.4182	0.998491	0.1947	3.90941
GOTERM_BP_ALL	GO:0002526~acute inflammatory response	6	4.61538	0.00222611	TNF, IL20RB, CFB, VTN, ORM2, FN1	112	138	16792	6.51863	0.998524	0.189642	3.92265
GOTERM_BP_ALL	GO:0033209~tumor necrosis factor-mediated signaling pathway	6	4.61538	0.00229721	TNFRSF9, TNF, TNFSF15, EDAR, STAT1, LTB	112	139	16792	6.47174	0.998802	0.189595	4.0455
GOTERM_BP_ALL	GO:0001944~vasculature development	12	9.23077	0.00234988	RHOJ, WNT2, HEY1, IL18, SPHK1, PDGFRB, NPPB, JAG1, CX3CL1, STAT1, RAMP1, FN1	112	610	16792	2.94941	0.998973	0.188223	4.13642
GOTERM_BP_ALL	GO:0048869~cellular developmental process	41	31.5385	0.00241901	RHOJ, TNF, ONECUT1, ADAMTS16, IL18, ABLIM3, RAG1, RP1L1, VTN, COL2A1, JAG1, ANKRD1, DLK1, SOX9, ITPKA, WNT2, HEY1, NKX6-2, SOSTDC1, ADRA2C, HIST1H4C, PLA2R1, IL1RAPL1, CDC42EP5, FN1, WNT8B, LTK, ACTA1, IKZF1, GAS2, EDAR, STAT1, ANXA4, SFRP5, ETV3L, SFRP4, PDGFRB, C15ORF62, NR5A2, DMC1, LRRK1	112	3992	16792	1.53985	0.999162	0.188084	4.25563
GOTERM_BP_ALL	GO:0034097~response to cytokine	14	10.7692	0.00243438	TNF, IL18, SPHK1, OAS3, TNFSF15, CX3CL1, ANKRD1, EDAR, STAT1, SOX9, TNFRSF9, STAT4, IL20RB, LTB	112	802	16792	2.61721	0.999199	0.184287	4.28211
GOTERM_BP_ALL	GO:0009967~positive regulation of signal transduction	20	15.3846	0.00247748	TNF, IL18, SPHK1, TNFSF15, VTN, EDAR, JAG1, ANKRD1, CX3CL1, SOX9, MAP3K7CL, DKK2, WNT2, CD300A, SFRP4, PDGFRB, PIK3AP1, ADRA2C, PLA2R1, LRRK1	112	1428	16792	2.09984	0.999294	0.182533	4.35634
GOTERM_BP_ALL	GO:0051240~positive regulation of multicellular organismal process	20	15.3846	0.00253673	ZBTB20, TNF, LTK, IL18, SPHK1, RAG1, JAG1, ANKRD1, CX3CL1, SOX9, ITPKA, WNT2, IL20RB, NKX6-2, NPPB, PDGFRB, ADRA2C, IL1RAPL1, LTB, FN1	112	1431	16792	2.09544	0.999406	0.181919	4.45829
GOTERM_BP_ALL	GO:0048144~fibroblast proliferation	5	3.84615	0.0026415	WNT2, CD300A, SPHK1, PDGFRB, FN1	112	87	16792	8.61658	0.999563	0.184207	4.63832
GOTERM_BP_ALL	GO:0048145~regulation of fibroblast proliferation	5	3.84615	0.00275338	WNT2, CD300A, SPHK1, PDGFRB, FN1	112	88	16792	8.51867	0.999686	0.186808	4.83022
GOTERM_BP_ALL	GO:0060070~canonical Wnt signaling pathway	8	6.15385	0.00279689	SFRP5, DKK2, WNT2, SOSTDC1, SFRP4, SOX9, LRRK1, WNT8B	112	284	16792	4.22334	0.999723	0.185197	4.90475
GOTERM_BP_ALL	GO:1902533~positive regulation of intracellular signal transduction	15	11.5385	0.00281132	TNF, IL18, SPHK1, TNFSF15, EDAR, CX3CL1, ANKRD1, SOX9, MAP3K7CL, CD300A, PDGFRB, ADRA2C, PIK3AP1, PLA2R1, LRRK1	112	915	16792	2.45785	0.999735	0.181962	4.92946
GOTERM_MF_ALL	GO:0032813~tumor necrosis factor receptor superfamily binding	4	3.07692	0.00281949	TNF, TNFSF15, STAT1, LTB	107	45	16881	14.0237	0.725595	0.476163	3.93618
GOTERM_BP_ALL	GO:0042348~NF-kappaB import into nucleus	4	3.07692	0.00286226	TNF, IL18, SPHK1, EDAR	112	43	16792	13.9468	0.999772	0.18096	5.01663
GOTERM_MF_ALL	GO:0004871~signal transducer activity	22	16.9231	0.0028763	LTK, SPHK1, EDAR, PAQR9, STAT1, MAP3K7CL, SCTR, SFRP5, WNT2, TNFRSF9, GRM3, STAT4, IL20RB, CD300A, CHRM1, SFRP4, PDGFRB, ADRA2C, MR1, NR5A2, PLA2R1, RAMP1	107	1763	16881	1.96872	0.732663	0.355801	4.01398
GOTERM_BP_ALL	GO:0051051~negative regulation of transport	10	7.69231	0.00298231	SFRP5, TNFRSF9, TNF, CD300A, SFRP4, ADRA2C, PLA2R1, IL1RAPL1, ANXA4, FN1	112	450	16792	3.33175	0.999839	0.18386	5.22176
GOTERM_BP_ALL	GO:0001816~cytokine production	12	9.23077	0.00304789	TNFRSF9, ZBTB20, TNF, IL20RB, IL18, SPHK1, MR1, CX3CL1, PLA2R1, ANXA4, LTB, FN1	112	631	16792	2.85126	0.999867	0.183661	5.33364
GOTERM_BP_ALL	GO:0042345~regulation of NF-kappaB import into nucleus	4	3.07692	0.00347059	TNF, IL18, SPHK1, EDAR	112	46	16792	13.0373	0.999962	0.202267	6.05176
GOTERM_BP_ALL	GO:0035556~intracellular signal transduction	30	23.0769	0.00355671	RHOJ, TNF, PLEK2, IL18, TNFSF15, RP1L1, ANKRD1, CX3CL1, SOX9, MAP3K7CL, PLEKHG4, RAB42, STAT4, PIK3AP1, ADRA2C, PLA2R1, CDC42EP5, FN1, PLD1, LTK, PIK3C2G, SPHK1, EDAR, GEM, STAT1, SFRP5, CD300A, PDGFRB, C15ORF62, LRRK1	112	2657	16792	1.69283	0.99997	0.202731	6.19744
GOTERM_BP_ALL	GO:0051239~regulation of multicellular organismal process	30	23.0769	0.00359648	TNF, IL18, RAG1, VTN, JAG1, ANKRD1, CX3CL1, SOX9, ITPKA, WNT2, HEY1, NKX6-2, ADRA2C, HIST1H4C, IL1RAPL1, LTB, FN1, ZBTB20, LTK, SPHK1, STAT1, ANXA4, SFRP5, TNFRSF9, DHRS3, IL20RB, CHRM1, SFRP4, NPPB, PDGFRB	112	2659	16792	1.69156	0.999974	0.200866	6.26463
GOTERM_BP_ALL	GO:0045597~positive regulation of cell differentiation	14	10.7692	0.00365726	TNF, LTK, IL18, RAG1, ANKRD1, JAG1, SOX9, ITPKA, WNT2, NKX6-2, SFRP4, ADRA2C, IL1RAPL1, FN1	112	841	16792	2.49584	0.999978	0.200103	6.36725
KEGG_PATHWAY	hsa04060:Cytokine-cytokine receptor interaction	8	6.15385	0.00368592	TNFRSF9, TNF, IL20RB, IL18, TNFSF15, EDAR, CX3CL1, LTB	58	243	6879	3.90464	0.378962	0.378962	4.20355
GOTERM_BP_ALL	GO:0048519~negative regulation of biological process	45	34.6154	0.00372222	TNF, ONECUT1, IL18, RAG1, OAS3, COL28A1, VTN, COL2A1, JAG1, ANKRD1, DLK1, CX3CL1, SOX9, HEY1, NKX6-2, SOSTDC1, SERPINA4, PIK3AP1, ADRA2C, HIST1H4C, A4GNT, PLA2R1, IL1RAPL1, FN1, ZBTB20, LTK, IKZF1, SPHK1, GAS2, SPOCD1, STAT1, ANXA4, SFRP5, DKK2, TNFRSF9, DHRS3, GRM3, IL20RB, ETV3L, CD300A, SFRP4, PDGFRB, NPPB, LRRK1, TEX11	112	4623	16792	1.4594	0.999982	0.199572	6.47681
GOTERM_BP_ALL	GO:0050710~negative regulation of cytokine secretion	4	3.07692	0.00391678	TNFRSF9, TNF, ANXA4, FN1	112	48	16792	12.494	0.99999	0.205134	6.80421
GOTERM_BP_ALL	GO:0048856~anatomical structure development	51	39.2308	0.00403072	RHOJ, IL18, RP1L1, VTN, ANKRD1, JAG1, ITPKA, WNT2, WDR72, HEY1, NKX6-2, SOSTDC1, LTB, RAMP1, ACTA1, EDAR, TNFRSF9, DHRS3, CHRM1, NPPB, PDGFRB, C15ORF62, DMC1, LRRK1, TM4SF4, TNF, ONECUT1, ADAMTS16, ABLIM3, RAG1, COL2A1, CX3CL1, SOX9, MSLN, ADRA2C, HIST1H4C, IL1RAPL1, FN1, CDC42EP5, WNT8B, LTK, IKZF1, SPHK1, GAS2, STAT1, ANXA4, SFRP5, DKK2, SFRP4, NR5A2, TEX11	112	5473	16792	1.39711	0.999993	0.206769	6.99544
GOTERM_BP_ALL	GO:0044767~single-organism developmental process	51	39.2308	0.00406378	RHOJ, IL18, RP1L1, VTN, ANKRD1, JAG1, ITPKA, WNT2, WDR72, HEY1, NKX6-2, SOSTDC1, LTB, RAMP1, ACTA1, EDAR, TNFRSF9, DHRS3, CHRM1, NPPB, PDGFRB, C15ORF62, DMC1, LRRK1, TM4SF4, TNF, ONECUT1, ADAMTS16, ABLIM3, RAG1, COL2A1, CX3CL1, SOX9, MSLN, ADRA2C, HIST1H4C, PLA2R1, IL1RAPL1, FN1, CDC42EP5, WNT8B, LTK, IKZF1, SPHK1, GAS2, STAT1, SFRP5, DKK2, SFRP4, NR5A2, TEX11	112	5475	16792	1.39659	0.999993	0.204714	7.05087
GOTERM_BP_ALL	GO:2000026~regulation of multicellular organismal development	22	16.9231	0.00407053	TNF, LTK, IL18, SPHK1, RAG1, JAG1, ANKRD1, CX3CL1, STAT1, SOX9, ITPKA, SFRP5, WNT2, HEY1, NKX6-2, SFRP4, NPPB, PDGFRB, HIST1H4C, ADRA2C, IL1RAPL1, FN1	112	1721	16792	1.91658	0.999993	0.201568	7.06217
GOTERM_BP_ALL	GO:0003007~heart morphogenesis	7	5.38462	0.00424306	WNT2, DHRS3, HEY1, COL2A1, JAG1, ANKRD1, SOX9	112	230	16792	4.56304	0.999996	0.205722	7.35085
GOTERM_CC_ALL	GO:0044425~membrane part	63	48.4615	0.00428637	SNCAIP, TNFSF15, VTN, DLK1, JAG1, LEMD1, KLHDC7A, SCTR, TMEM140, GP2, CYS1, SLC4A4, LTB, RAMP1, PLD1, PIK3C2G, NCF2, SPTLC3, SLC22A8, ABCC12, GEM, EDAR, TMEM72, LYPD6B, TNFRSF9, DHRS3, CD37, GRM3, DNAJC22, IL20RB, LHFPL1, CHRM1, PDGFRB, BTN3A3, TM4SF4, TNF, PLEK2, GALNT4, OAS3, PAQR9, CX3CL1, CDH6, C2ORF82, GLIPR1, TTYH1, MSLN, ADRA2C, A4GNT, MR1, PLA2R1, STX11, IL1RAPL1, FN1, SLC2A9, LTK, HOGA1,…	123	7057	18224	1.32269	0.699637	0.157872	5.52149
GOTERM_BP_ALL	GO:0032502~developmental process	52	40	0.00433462	RHOJ, IL18, RP1L1, VTN, ANKRD1, JAG1, ITPKA, WNT2, WDR72, HEY1, NKX6-2, SOSTDC1, LTB, RAMP1, ACTA1, EDAR, TNFRSF9, DHRS3, CHRM1, NPPB, PDGFRB, C15ORF62, DMC1, LRRK1, TM4SF4, TNF, ONECUT1, ADAMTS16, ABLIM3, RAG1, COL2A1, CX3CL1, SOX9, MSLN, ADRA2C, HIST1H4C, PLA2R1, IL1RAPL1, FN1, CDC42EP5, WNT8B, LTK, IKZF1, SPHK1, GAS2, STAT1, ANXA4, SFRP5, DKK2, SFRP4, NR5A2, TEX11	112	5632	16792	1.38428	0.999997	0.20628	7.5037
GOTERM_BP_ALL	GO:0014065~phosphatidylinositol 3-kinase signaling	5	3.84615	0.00435875	LTK, IL18, PDGFRB, PIK3AP1, SOX9	112	100	16792	7.49643	0.999997	0.204007	7.54393
GOTERM_BP_ALL	GO:0042993~positive regulation of transcription factor import into nucleus	4	3.07692	0.00439636	TNF, IL18, SPHK1, EDAR	112	50	16792	11.9943	0.999997	0.202362	7.60662
GOTERM_BP_ALL	GO:0060485~mesenchyme development	7	5.38462	0.00461236	WNT2, HEY1, ACTA1, PDGFRB, JAG1, STAT1, SOX9	112	234	16792	4.48504	0.999999	0.207961	7.9659
GOTERM_BP_ALL	GO:0001568~blood vessel development	11	8.46154	0.00483266	WNT2, HEY1, IL18, SPHK1, PDGFRB, NPPB, JAG1, CX3CL1, STAT1, RAMP1, FN1	112	576	16792	2.86322	0.999999	0.213503	8.33096
GOTERM_BP_ALL	GO:0065007~biological regulation	90	69.2308	0.00486301	RHOJ, SNCAIP, IL18, TNFSF15, RP1L1, RASSF9, VTN, ANKRD1, DLK1, JAG1, ITPKA, SCTR, WNT2, HEY1, SOSTDC1, NKX6-2, SERPINA4, OIT3, PIK3AP1, SLC4A4, RAMP1, LTB, ZBTB20, PLD1, PIK3C2G, NCF2, ACTA1, GEM, EDAR, SPOCD1, TNFRSF9, GRM3, DHRS3, CD37, IL20RB, ETV3L, CHRM1, PDGFRB, NPPB, C15ORF62, LRRK1, LBX2, TNF, PLEK2, ONECUT1, ADAMTS16, ABLIM3, OAS3, RAG1, COL28A1, COL2A1, PAQR9, CX3CL1, SOX9, MAP3K7CL, CD…	112	11548	16792	1.16848	0.999999	0.211521	8.38113
INTERPRO	IPR009020:Proteinase inhibitor, propeptide	3	2.30769	0.00512164	CPA4, CPA1, CPB1	119	17	18559	27.522	0.827283	0.443099	6.75933
GOTERM_BP_ALL	GO:0009888~tissue development	22	16.9231	0.00513784	TNF, ACTA1, ONECUT1, IKZF1, ADAMTS16, COL2A1, VTN, EDAR, JAG1, ANKRD1, STAT1, SOX9, ANXA4, WNT2, WDR72, HEY1, SOSTDC1, SFRP4, PDGFRB, NR5A2, TM4SF4, FN1	112	1756	16792	1.87838	1	0.218858	8.8344
GOTERM_BP_ALL	GO:0048731~system development	42	32.3077	0.00516184	RHOJ, TNF, ONECUT1, ADAMTS16, IL18, RP1L1, RAG1, VTN, COL2A1, JAG1, ANKRD1, CX3CL1, SOX9, ITPKA, WNT2, WDR72, HEY1, NKX6-2, SOSTDC1, MSLN, ADRA2C, HIST1H4C, LTB, IL1RAPL1, RAMP1, FN1, WNT8B, LTK, ACTA1, IKZF1, SPHK1, EDAR, STAT1, SFRP5, DHRS3, CHRM1, PDGFRB, NPPB, NR5A2, DMC1, LRRK1, TEX11	112	4291	16792	1.46749	1	0.216632	8.87388
GOTERM_BP_ALL	GO:0048514~blood vessel morphogenesis	10	7.69231	0.0052653	HEY1, IL18, SPHK1, PDGFRB, NPPB, JAG1, CX3CL1, STAT1, RAMP1, FN1	112	491	16792	3.05354	1	0.217379	9.04391
GOTERM_BP_ALL	GO:0060828~regulation of canonical Wnt signaling pathway	7	5.38462	0.00531499	SFRP5, DKK2, WNT2, SOSTDC1, SFRP4, SOX9, LRRK1	112	241	16792	4.35477	1	0.216167	9.12546
GOTERM_BP_ALL	GO:0032526~response to retinoic acid	5	3.84615	0.00535807	WNT2, LTK, PDGFRB, SOX9, WNT8B	112	106	16792	7.0721	1	0.214757	9.1961
GOTERM_BP_ALL	GO:0045165~cell fate commitment	7	5.38462	0.00552943	WNT2, ONECUT1, NKX6-2, SOSTDC1, JAG1, SOX9, WNT8B	112	243	16792	4.31893	1	0.21787	9.47659
INTERPRO	IPR006052:Tumour necrosis factor	3	2.30769	0.00573801	TNF, TNFSF15, LTB	119	18	18559	25.993	0.860271	0.388605	7.5436
GOTERM_BP_ALL	GO:0048146~positive regulation of fibroblast proliferation	4	3.07692	0.00574598	WNT2, SPHK1, PDGFRB, FN1	112	55	16792	10.9039	1	0.222424	9.82988
GOTERM_BP_ALL	GO:0032989~cellular component morphogenesis	18	13.8462	0.00592686	RHOJ, ACTA1, ONECUT1, ABLIM3, ADAMTS16, RP1L1, GAS2, ANKRD1, SOX9, STAT1, ITPKA, WNT2, HEY1, PDGFRB, C15ORF62, IL1RAPL1, FN1, CDC42EP5	112	1321	16792	2.04293	1	0.225626	10.124
GOTERM_BP_ALL	GO:0010647~positive regulation of cell communication	20	15.3846	0.00627527	TNF, IL18, SPHK1, TNFSF15, VTN, EDAR, JAG1, ANKRD1, CX3CL1, SOX9, MAP3K7CL, DKK2, WNT2, CD300A, SFRP4, PDGFRB, PIK3AP1, ADRA2C, PLA2R1, LRRK1	112	1555	16792	1.92834	1	0.234216	10.6879
GOTERM_BP_ALL	GO:0071396~cellular response to lipid	10	7.69231	0.00661912	WNT2, TNF, LTK, HEY1, IL18, ANKRD1, PAQR9, NR5A2, SOX9, WNT8B	112	509	16792	2.94555	1	0.242328	11.2412
GOTERM_BP_ALL	GO:0023056~positive regulation of signaling	20	15.3846	0.00662313	TNF, IL18, SPHK1, TNFSF15, VTN, EDAR, JAG1, ANKRD1, CX3CL1, SOX9, MAP3K7CL, DKK2, WNT2, CD300A, SFRP4, PDGFRB, PIK3AP1, ADRA2C, PLA2R1, LRRK1	112	1563	16792	1.91847	1	0.239487	11.2476
GOTERM_BP_ALL	GO:0051049~regulation of transport	22	16.9231	0.00663412	TNF, SNCAIP, ABLIM3, IL18, SPHK1, VTN, EDAR, ANKRD1, ANXA4, SFRP5, TNFRSF9, CD300A, CHRM1, TBC1D26, SFRP4, TTYH1, NPPB, PDGFRB, ADRA2C, PLA2R1, IL1RAPL1, FN1	112	1796	16792	1.83654	1	0.236933	11.2653
GOTERM_MF_ALL	GO:0038023~signaling receptor activity	18	13.8462	0.00700702	LTK, SPHK1, EDAR, PAQR9, SCTR, SFRP5, TNFRSF9, GRM3, IL20RB, CD300A, CHRM1, SFRP4, PDGFRB, ADRA2C, MR1, NR5A2, PLA2R1, RAMP1	107	1417	16881	2.00409	0.960065	0.552969	9.51711
KEGG_PATHWAY	hsa04972:Pancreatic secretion	5	3.84615	0.0071602	CELA3A, CPA1, CPB1, SLC4A4, SCTR	58	93	6879	6.37653	0.604256	0.370918	8.01723
GOTERM_BP_ALL	GO:0048015~phosphatidylinositol-mediated signaling	6	4.61538	0.0075296	PIK3C2G, LTK, IL18, PDGFRB, PIK3AP1, SOX9	112	184	16792	4.88898	1	0.261284	12.6907
SMART	SM00207:TNF	3	2.30769	0.0076671	TNF, TNFSF15, LTB	85	16	10057	22.1846	0.52235	0.52235	8.12769
GOTERM_CC_ALL	GO:0044459~plasma membrane part	29	22.3077	0.00784977	SNCAIP, TNF, PLEK2, TNFSF15, VTN, JAG1, SCTR, TTYH1, ADRA2C, MR1, CYS1, SLC4A4, PLA2R1, RAMP1, IL1RAPL1, FN1, SLC2A9, PLD1, LTK, NCF2, SLC22A8, GEM, MTTP, TNFRSF9, CD37, GRM3, DHRS3, CHRM1, PDGFRB	123	2635	18224	1.63063	0.889926	0.241055	9.89567
GOTERM_BP_ALL	GO:0071310~cellular response to organic substance	25	19.2308	0.00791283	LTK, TNF, ONECUT1, IL18, SPHK1, TNFSF15, OAS3, VTN, COL2A1, ANKRD1, PAQR9, CX3CL1, EDAR, STAT1, SOX9, WNT2, TNFRSF9, STAT4, HEY1, IL20RB, SOSTDC1, PDGFRB, NR5A2, LTB, WNT8B	112	2186	16792	1.71465	1	0.269492	13.294
GOTERM_MF_ALL	GO:0004872~receptor activity	20	15.3846	0.00807647	LTK, SPHK1, VTN, EDAR, PAQR9, TMPRSS3, SCTR, SFRP5, TNFRSF9, GRM3, IL20RB, CD300A, CHRM1, SFRP4, PDGFRB, ADRA2C, MR1, NR5A2, PLA2R1, RAMP1	107	1680	16881	1.87817	0.975621	0.524224	10.8933
GOTERM_MF_ALL	GO:0060089~molecular transducer activity	20	15.3846	0.00807647	LTK, SPHK1, VTN, EDAR, PAQR9, TMPRSS3, SCTR, SFRP5, TNFRSF9, GRM3, IL20RB, CD300A, CHRM1, SFRP4, PDGFRB, ADRA2C, MR1, NR5A2, PLA2R1, RAMP1	107	1680	16881	1.87817	0.975621	0.524224	10.8933
GOTERM_BP_ALL	GO:0044707~single-multicellular organism process	53	40.7692	0.00828246	RHOJ, IL18, RP1L1, VTN, ANKRD1, JAG1, ITPKA, SCTR, WNT2, WDR72, HEY1, NKX6-2, SOSTDC1, LTB, RAMP1, CELA3A, ZBTB20, ACTA1, EDAR, TNFRSF9, DHRS3, IL20RB, CHRM1, NPPB, PDGFRB, DMC1, LRRK1, TNF, ONECUT1, ADAMTS16, RAG1, COL2A1, CX3CL1, SOX9, MSLN, ADRA2C, HIST1H4C, MR1, PLA2R1, IL1RAPL1, FN1, WNT8B, LTK, IKZF1, SPHK1, STAT1, ANXA4, MTTP, DKK2, SFRP5, SFRP4, NR5A2, TEX11	112	5943	16792	1.33707	1	0.277011	13.8723
GOTERM_BP_ALL	GO:0014068~positive regulation of phosphatidylinositol 3-kinase signaling	4	3.07692	0.00912228	IL18, PDGFRB, PIK3AP1, SOX9	112	65	16792	9.22637	1	0.297211	15.1726
INTERPRO	IPR000834:Peptidase M14, carboxypeptidase A	3	2.30769	0.00929398	CPA4, CPA1, CPB1	119	23	18559	20.3423	0.958968	0.472012	11.9502
SMART	SM00631:Zn_pept	3	2.30769	0.00967049	CPA4, CPA1, CPB1	85	18	10057	19.7196	0.606583	0.37277	10.15
GOTERM_BP_ALL	GO:0010604~positive regulation of macromolecule metabolic process	30	23.0769	0.00990662	TNF, ONECUT1, ABLIM3, IL18, TNFSF15, VTN, JAG1, ANKRD1, CX3CL1, SOX9, MAP3K7CL, WNT2, STAT4, HEY1, ADRA2C, HIST1H4C, RAMP1, LTB, FN1, ACTA1, IKZF1, SPHK1, EDAR, STAT1, ARID3C, CD300A, SFRP4, PDGFRB, NR5A2, LRRK1	112	2856	16792	1.57488	1	0.314906	16.3702
GOTERM_BP_ALL	GO:0042692~muscle cell differentiation	8	6.15385	0.0102395	TNF, HEY1, ACTA1, IL18, PDGFRB, JAG1, ANKRD1, SOX9	112	362	16792	3.31334	1	0.320204	16.8737
GOTERM_BP_ALL	GO:0051223~regulation of protein transport	12	9.23077	0.0103724	SFRP5, TNFRSF9, TNF, IL18, CHRM1, ABLIM3, SPHK1, ADRA2C, EDAR, ANKRD1, ANXA4, FN1	112	746	16792	2.41172	1	0.320261	17.0738
GOTERM_BP_ALL	GO:0050789~regulation of biological process	85	65.3846	0.01048	RHOJ, SNCAIP, IL18, TNFSF15, RP1L1, RASSF9, VTN, ANKRD1, DLK1, JAG1, ITPKA, SCTR, WNT2, HEY1, SOSTDC1, NKX6-2, SERPINA4, PIK3AP1, LTB, RAMP1, ZBTB20, PLD1, PIK3C2G, NCF2, ACTA1, GEM, EDAR, SPOCD1, TNFRSF9, DHRS3, CD37, GRM3, IL20RB, ETV3L, CHRM1, PDGFRB, NPPB, C15ORF62, LRRK1, LBX2, TNF, PLEK2, ONECUT1, ADAMTS16, ABLIM3, OAS3, RAG1, COL28A1, COL2A1, PAQR9, CX3CL1, SOX9, MAP3K7CL, CDH6, RAB42, PLE…	112	10922	16792	1.16681	1	0.319684	17.2356
GOTERM_BP_ALL	GO:0007275~multicellular organism development	45	34.6154	0.0104844	RHOJ, TNF, ONECUT1, ADAMTS16, IL18, RP1L1, RAG1, VTN, COL2A1, JAG1, ANKRD1, CX3CL1, SOX9, ITPKA, WNT2, WDR72, HEY1, NKX6-2, SOSTDC1, MSLN, ADRA2C, HIST1H4C, LTB, IL1RAPL1, RAMP1, FN1, WNT8B, LTK, ACTA1, IKZF1, SPHK1, EDAR, STAT1, SFRP5, DKK2, TNFRSF9, DHRS3, CHRM1, SFRP4, PDGFRB, NPPB, NR5A2, DMC1, LRRK1, TEX11	112	4877	16792	1.38339	1	0.316549	17.2421
GOTERM_BP_ALL	GO:0045662~negative regulation of myoblast differentiation	3	2.30769	0.0108699	TNF, IL18, SOX9	112	24	16792	18.7411	1	0.322847	17.8191
GOTERM_BP_ALL	GO:0010648~negative regulation of cell communication	16	12.3077	0.010962	TNF, ONECUT1, COL2A1, CX3CL1, DLK1, STAT1, SOX9, SFRP5, DKK2, DHRS3, HEY1, CD300A, SOSTDC1, SFRP4, ADRA2C, PIK3AP1	112	1182	16792	2.02949	1	0.321889	17.9564
GOTERM_BP_ALL	GO:0030036~actin cytoskeleton organization	10	7.69231	0.0110563	RHOJ, TNF, ACTA1, PLEK2, ABLIM3, PDGFRB, C15ORF62, ANKRD1, ITPKA, CDC42EP5	112	553	16792	2.71119	1	0.321004	18.0968
GOTERM_BP_ALL	GO:0071300~cellular response to retinoic acid	4	3.07692	0.011164	WNT2, LTK, SOX9, WNT8B	112	70	16792	8.56735	1	0.320455	18.2568
GOTERM_BP_ALL	GO:0023057~negative regulation of signaling	16	12.3077	0.0112834	TNF, ONECUT1, COL2A1, CX3CL1, DLK1, STAT1, SOX9, SFRP5, DKK2, DHRS3, HEY1, CD300A, SOSTDC1, SFRP4, ADRA2C, PIK3AP1	112	1186	16792	2.02265	1	0.320195	18.4339
GOTERM_BP_ALL	GO:0033993~response to lipid	13	10	0.0113397	WNT2, TNFRSF9, TNF, LTK, ACTA1, HEY1, IL18, PDGFRB, ANKRD1, PAQR9, NR5A2, SOX9, WNT8B	112	860	16792	2.26636	1	0.318479	18.5173
GOTERM_BP_ALL	GO:0072273~metanephric nephron morphogenesis	3	2.30769	0.0117645	PDGFRB, STAT1, SOX9	112	25	16792	17.9914	1	0.32521	19.1436
GOTERM_MF_ALL	GO:0004181~metallocarboxypeptidase activity	3	2.30769	0.0123765	CPA4, CPA1, CPB1	107	27	16881	17.5296	0.996667	0.613503	16.2325
GOTERM_BP_ALL	GO:0045445~myoblast differentiation	4	3.07692	0.0125055	TNF, IL18, JAG1, SOX9	112	73	16792	8.21526	1	0.338725	20.2253
GOTERM_BP_ALL	GO:0009968~negative regulation of signal transduction	15	11.5385	0.0125238	TNF, ONECUT1, COL2A1, CX3CL1, DLK1, STAT1, SOX9, SFRP5, DKK2, DHRS3, HEY1, CD300A, SOSTDC1, SFRP4, PIK3AP1	112	1089	16792	2.06513	1	0.336081	20.2519
GOTERM_BP_ALL	GO:0006955~immune response	19	14.6154	0.0129405	TNF, NCF2, CFB, IL18, OAS3, RAG1, TNFSF15, VTN, GEM, JAG1, CX3CL1, STAT1, TNFRSF9, IL20RB, CD300A, PIK3AP1, MR1, BTN3A3, LTB	112	1551	16792	1.83665	1	0.342071	20.8539
GOTERM_BP_ALL	GO:0048661~positive regulation of smooth muscle cell proliferation	4	3.07692	0.0129723	TNF, IL18, PDGFRB, STAT1	112	74	16792	8.10425	1	0.339747	20.8997
GOTERM_BP_ALL	GO:0002673~regulation of acute inflammatory response	4	3.07692	0.0129723	TNF, IL20RB, CFB, VTN	112	74	16792	8.10425	1	0.339747	20.8997
GOTERM_MF_ALL	GO:0005125~cytokine activity	6	4.61538	0.0130415	WNT2, TNF, IL18, TNFSF15, CX3CL1, LTB	107	222	16881	4.26396	0.997552	0.576371	17.0311
GOTERM_BP_ALL	GO:0072006~nephron development	5	3.84615	0.0132919	ADAMTS16, PDGFRB, JAG1, STAT1, SOX9	112	138	16792	5.43219	1	0.343516	21.3585
GOTERM_BP_ALL	GO:0046903~secretion	15	11.5385	0.0133823	TNF, SNCAIP, ANKRD1, ANXA4, TNFRSF9, CD300A, CHRM1, SERPINA4, NPPB, ADRA2C, STX11, PLA2R1, IL1RAPL1, ORM2, FN1	112	1098	16792	2.0482	1	0.342447	21.4877
GOTERM_MF_ALL	GO:0017048~Rho GTPase binding	4	3.07692	0.0139391	NCF2, C15ORF62, ITPKA, CDC42EP5	107	80	16881	7.88832	0.998386	0.552297	18.0979
GOTERM_BP_ALL	GO:0001817~regulation of cytokine production	10	7.69231	0.0142679	TNFRSF9, ZBTB20, TNF, IL20RB, IL18, SPHK1, CX3CL1, ANXA4, LTB, FN1	112	577	16792	2.59842	1	0.35755	22.7435
GOTERM_BP_ALL	GO:0050769~positive regulation of neurogenesis	8	6.15385	0.0143587	WNT2, LTK, NKX6-2, ADRA2C, ANKRD1, IL1RAPL1, ITPKA, FN1	112	387	16792	3.0993	1	0.35639	22.8712
GOTERM_CC_ALL	GO:0031224~intrinsic component of membrane	53	40.7692	0.0145481	TNFSF15, DLK1, JAG1, LEMD1, KLHDC7A, SCTR, TMEM140, GP2, SLC4A4, LTB, RAMP1, NCF2, SPTLC3, SLC22A8, EDAR, ABCC12, TMEM72, LYPD6B, TNFRSF9, DHRS3, CD37, GRM3, DNAJC22, IL20RB, CHRM1, LHFPL1, PDGFRB, BTN3A3, TM4SF4, TNF, GALNT4, OAS3, CX3CL1, PAQR9, CDH6, C2ORF82, GLIPR1, MSLN, TTYH1, ADRA2C, A4GNT, MR1, STX11, PLA2R1, IL1RAPL1, SLC2A9, LTK, HOGA1, TMPRSS3, SFRP5, CD300A, SFRP4, UGT2B7	123	5981	18224	1.31293	0.983483	0.366143	17.6155
GOTERM_BP_ALL	GO:0001934~positive regulation of protein phosphorylation	13	10	0.0145512	TNF, CD300A, IL18, SPHK1, TNFSF15, PDGFRB, VTN, ADRA2C, EDAR, CX3CL1, SOX9, MAP3K7CL, LRRK1	112	890	16792	2.18997	1	0.357257	23.1413
GOTERM_BP_ALL	GO:0051336~regulation of hydrolase activity	17	13.0769	0.0145769	TNF, OAS3, TNFSF15, RAG1, COL28A1, VTN, CX3CL1, SPOCD1, PLEKHG4, CD300A, TBC1D26, SERPINA4, PDGFRB, C15ORF62, PLA2R1, FN1, CDC42EP5	112	1337	16792	1.90635	1	0.354854	23.1772
GOTERM_BP_ALL	GO:0002053~positive regulation of mesenchymal cell proliferation	3	2.30769	0.0146339	WNT2, STAT1, SOX9	112	28	16792	16.0638	1	0.353098	23.257
GOTERM_BP_ALL	GO:0072028~nephron morphogenesis	4	3.07692	0.0149384	ADAMTS16, PDGFRB, STAT1, SOX9	112	78	16792	7.68864	1	0.356121	23.6816
GOTERM_BP_ALL	GO:0051046~regulation of secretion	11	8.46154	0.0149961	TNFRSF9, TNF, SNCAIP, CD300A, NPPB, ADRA2C, ANKRD1, PLA2R1, IL1RAPL1, ANXA4, FN1	112	683	16792	2.41466	1	0.354404	23.7618
GOTERM_BP_ALL	GO:0010033~response to organic substance	29	22.3077	0.015335	TNF, ONECUT1, IL18, OAS3, TNFSF15, COL2A1, VTN, JAG1, ANKRD1, CX3CL1, PAQR9, SOX9, WNT2, STAT4, HEY1, SOSTDC1, LTB, WNT8B, LTK, ACTA1, SPHK1, EDAR, STAT1, TNFRSF9, IL20RB, CHRM1, SFRP4, PDGFRB, NR5A2	112	2822	16792	1.54073	1	0.357995	24.2315
GOTERM_BP_ALL	GO:0001942~hair follicle development	4	3.07692	0.0154548	TNF, SOSTDC1, EDAR, SOX9	112	79	16792	7.59132	1	0.357451	24.3968
GOTERM_BP_ALL	GO:0022404~molting cycle process	4	3.07692	0.0154548	TNF, SOSTDC1, EDAR, SOX9	112	79	16792	7.59132	1	0.357451	24.3968
GOTERM_BP_ALL	GO:0022405~hair cycle process	4	3.07692	0.0154548	TNF, SOSTDC1, EDAR, SOX9	112	79	16792	7.59132	1	0.357451	24.3968
GOTERM_BP_ALL	GO:0031346~positive regulation of cell projection organization	7	5.38462	0.0155738	LTK, C15ORF62, ANKRD1, IL1RAPL1, ITPKA, FN1, CDC42EP5	112	304	16792	3.4523	1	0.356903	24.5608
GOTERM_BP_ALL	GO:0035909~aorta morphogenesis	3	2.30769	0.0156508	HEY1, PDGFRB, JAG1	112	29	16792	15.5099	1	0.355599	24.6667
GOTERM_BP_ALL	GO:0008360~regulation of cell shape	5	3.84615	0.0156792	RHOJ, GAS2, C15ORF62, FN1, CDC42EP5	112	145	16792	5.16995	1	0.353437	24.7057
KEGG_PATHWAY	hsa05321:Inflammatory bowel disease (IBD)	4	3.07692	0.0157282	STAT4, TNF, IL18, STAT1	58	64	6879	7.41272	0.870629	0.494238	16.8368
GOTERM_BP_ALL	GO:0098773~skin epidermis development	4	3.07692	0.0165175	TNF, SOSTDC1, EDAR, SOX9	112	81	16792	7.40388	1	0.365743	25.8489
GOTERM_BP_ALL	GO:0051241~negative regulation of multicellular organismal process	14	10.7692	0.0166798	SFRP5, TNFRSF9, TNF, IL20RB, NKX6-2, NPPB, VTN, ADRA2C, HIST1H4C, JAG1, SOX9, STAT1, ANXA4, FN1	112	1017	16792	2.06391	1	0.365905	26.0683
GOTERM_BP_ALL	GO:0060441~epithelial tube branching involved in lung morphogenesis	3	2.30769	0.0166971	WNT2, TNF, SOX9	112	30	16792	14.9929	1	0.363549	26.0916
GOTERM_BP_ALL	GO:1902531~regulation of intracellular signal transduction	20	15.3846	0.0167547	RHOJ, TNF, IL18, SPHK1, TNFSF15, EDAR, ANKRD1, CX3CL1, STAT1, SOX9, MAP3K7CL, SFRP5, PLEKHG4, CD300A, PDGFRB, PIK3AP1, ADRA2C, PLA2R1, LRRK1, FN1	112	1714	16792	1.74946	1	0.361924	26.1694
GOTERM_BP_ALL	GO:0002376~immune system process	26	20	0.0173856	TNF, ONECUT1, IL18, RAG1, TNFSF15, OAS3, COL2A1, VTN, JAG1, CX3CL1, SOX9, HIST1H4C, PIK3AP1, MR1, LTB, FN1, NCF2, IKZF1, CFB, GEM, STAT1, TNFRSF9, IL20RB, CD300A, BTN3A3, LRRK1	112	2465	16792	1.5814	1	0.37008	27.0153
GOTERM_BP_ALL	GO:0048585~negative regulation of response to stimulus	17	13.0769	0.0178715	TNF, ONECUT1, COL2A1, VTN, CX3CL1, DLK1, STAT1, SOX9, SFRP5, DKK2, DHRS3, IL20RB, HEY1, CD300A, SOSTDC1, SFRP4, PIK3AP1	112	1369	16792	1.86179	1	0.375595	27.6607
GOTERM_BP_ALL	GO:0050727~regulation of inflammatory response	7	5.38462	0.0179749	TNF, IL20RB, CFB, IL18, PIK3AP1, VTN, CX3CL1	112	314	16792	3.34236	1	0.374693	27.7973
GOTERM_BP_ALL	GO:0032879~regulation of localization	26	20	0.018047	TNF, SNCAIP, ONECUT1, ABLIM3, IL18, VTN, JAG1, CX3CL1, ANKRD1, SOX9, TTYH1, ADRA2C, PLA2R1, IL1RAPL1, FN1, SPHK1, EDAR, ANXA4, SFRP5, TNFRSF9, CD300A, CHRM1, TBC1D26, SFRP4, NPPB, PDGFRB	112	2473	16792	1.57628	1	0.373293	27.8924
GOTERM_BP_ALL	GO:0030111~regulation of Wnt signaling pathway	7	5.38462	0.018484	SFRP5, DKK2, WNT2, SOSTDC1, SFRP4, SOX9, LRRK1	112	316	16792	3.3212	1	0.377826	28.4665
GOTERM_BP_ALL	GO:0048513~animal organ development	31	23.8462	0.0187233	RHOJ, TNF, ONECUT1, IL18, ADAMTS16, RAG1, RP1L1, COL2A1, VTN, JAG1, ANKRD1, SOX9, WNT2, WDR72, HEY1, NKX6-2, SOSTDC1, MSLN, HIST1H4C, LTB, ACTA1, IKZF1, SPHK1, EDAR, STAT1, DHRS3, PDGFRB, NR5A2, DMC1, LRRK1, TEX11	112	3129	16792	1.48539	1	0.379105	28.779
GOTERM_BP_ALL	GO:0003338~metanephros morphogenesis	3	2.30769	0.0188765	PDGFRB, STAT1, SOX9	112	32	16792	14.0558	1	0.379	28.9784
GOTERM_BP_ALL	GO:0033002~muscle cell proliferation	5	3.84615	0.0195324	WNT2, TNF, IL18, PDGFRB, STAT1	112	155	16792	4.83641	1	0.386738	29.8261
GOTERM_BP_ALL	GO:0070201~regulation of establishment of protein localization	12	9.23077	0.0197147	SFRP5, TNFRSF9, TNF, IL18, CHRM1, ABLIM3, SPHK1, ADRA2C, EDAR, ANKRD1, ANXA4, FN1	112	820	16792	2.19408	1	0.38702	30.06
GOTERM_BP_ALL	GO:0045944~positive regulation of transcription from RNA polymerase II promoter	14	10.7692	0.0198299	WNT2, STAT4, TNF, ONECUT1, HEY1, IKZF1, IL18, ABLIM3, JAG1, ANKRD1, NR5A2, SOX9, STAT1, ARID3C	112	1041	16792	2.01633	1	0.386277	30.2075
GOTERM_CC_ALL	GO:0072562~blood microparticle	5	3.84615	0.0199787	ACTA1, CFB, VTN, ORM2, FN1	123	154	18224	4.81047	0.996485	0.431679	23.4205
GOTERM_BP_ALL	GO:0042327~positive regulation of phosphorylation	13	10	0.0201647	TNF, CD300A, IL18, SPHK1, TNFSF15, PDGFRB, VTN, ADRA2C, EDAR, CX3CL1, SOX9, MAP3K7CL, LRRK1	112	932	16792	2.09128	1	0.388863	30.6342
GOTERM_BP_ALL	GO:0043588~skin development	6	4.61538	0.0202463	TNF, SOSTDC1, EDAR, JAG1, SOX9, LTB	112	236	16792	3.81174	1	0.387615	30.7379
GOTERM_CC_ALL	GO:0016020~membrane	76	58.4615	0.0208517	RHOJ, SNCAIP, TNFSF15, RASSF9, VTN, LEMD1, DLK1, JAG1, KLHDC7A, SCTR, TMEM140, WNT2, GP2, PIK3AP1, CYS1, SLC4A4, LTB, RAMP1, SQRDL, PLD1, PIK3C2G, NCF2, SPTLC3, SLC22A8, ABCC12, GEM, EDAR, TMEM72, LYPD6B, TNFRSF9, DHRS3, CD37, GRM3, DNAJC22, IL20RB, LHFPL1, CHRM1, PDGFRB, C15ORF62, BTN3A3, TM4SF4, TNF, PLEK2, GALNT4, OAS3, PAQR9, CX3CL1, CDH6, RAB42, C2ORF82, GLIPR1, TTYH1, MSLN, HIST1H4C, ADRA2C…	123	9462	18224	1.19006	0.997261	0.41514	24.3176
GOTERM_BP_ALL	GO:0045937~positive regulation of phosphate metabolic process	14	10.7692	0.0209742	TNF, IL18, SPHK1, TNFSF15, VTN, EDAR, CX3CL1, SOX9, MAP3K7CL, CD300A, PDGFRB, ADRA2C, RAMP1, LRRK1	112	1049	16792	2.00095	1	0.395941	31.6561
GOTERM_BP_ALL	GO:0010562~positive regulation of phosphorus metabolic process	14	10.7692	0.0209742	TNF, IL18, SPHK1, TNFSF15, VTN, EDAR, CX3CL1, SOX9, MAP3K7CL, CD300A, PDGFRB, ADRA2C, RAMP1, LRRK1	112	1049	16792	2.00095	1	0.395941	31.6561
GOTERM_BP_ALL	GO:0030031~cell projection assembly	8	6.15385	0.0212135	PLD1, ONECUT1, ABLIM3, ADAMTS16, TTYH1, RP1L1, C15ORF62, CDC42EP5	112	419	16792	2.8626	1	0.396966	31.9554
GOTERM_BP_ALL	GO:0048732~gland development	8	6.15385	0.0217062	WNT2, TNF, ONECUT1, SOSTDC1, RAG1, VTN, EDAR, SOX9	112	421	16792	2.849	1	0.401614	32.5678
GOTERM_BP_ALL	GO:0048729~tissue morphogenesis	10	7.69231	0.0220864	WNT2, TNF, HEY1, ACTA1, ADAMTS16, SOSTDC1, JAG1, ANKRD1, STAT1, SOX9	112	622	16792	2.41043	1	0.404567	33.0369
GOTERM_BP_ALL	GO:0070887~cellular response to chemical stimulus	27	20.7692	0.0222687	TNF, ONECUT1, IL18, OAS3, TNFSF15, COL2A1, VTN, ANKRD1, CX3CL1, PAQR9, SOX9, WNT2, STAT4, HEY1, SOSTDC1, PLA2R1, LTB, WNT8B, LTK, SPHK1, EDAR, STAT1, TNFRSF9, IL20RB, CHRM1, PDGFRB, NR5A2	112	2648	16792	1.52873	1	0.404693	33.2606
GOTERM_BP_ALL	GO:0042592~homeostatic process	19	14.6154	0.022319	TNF, IKZF1, NCF2, IL18, RAG1, RP1L1, COL2A1, STAT1, SOX9, TMPRSS3, MTTP, IL20RB, SFRP4, NPPB, OIT3, HIST1H4C, SLC4A4, NR5A2, LRRK1	112	1645	16792	1.7317	1	0.402978	33.3222
GOTERM_BP_ALL	GO:0003179~heart valve morphogenesis	3	2.30769	0.022356	HEY1, JAG1, SOX9	112	35	16792	12.851	1	0.401101	33.3676
GOTERM_BP_ALL	GO:0060429~epithelium development	14	10.7692	0.0226283	TNF, ONECUT1, ADAMTS16, COL2A1, JAG1, EDAR, STAT1, SOX9, ANXA4, WNT2, HEY1, SOSTDC1, SFRP4, NR5A2	112	1060	16792	1.98019	1	0.40249	33.7
GOTERM_MF_ALL	GO:0001664~G-protein coupled receptor binding	6	4.61538	0.023013	WNT2, ADRA2C, CX3CL1, STAT1, RAMP1, WNT8B	107	257	16881	3.68326	0.999977	0.69419	28.189
GOTERM_BP_ALL	GO:0042990~regulation of transcription factor import into nucleus	4	3.07692	0.023082	TNF, IL18, SPHK1, EDAR	112	92	16792	6.51863	1	0.406325	34.2505
GOTERM_BP_ALL	GO:0072080~nephron tubule development	4	3.07692	0.023082	ADAMTS16, JAG1, STAT1, SOX9	112	92	16792	6.51863	1	0.406325	34.2505
GOTERM_BP_ALL	GO:0009893~positive regulation of metabolic process	30	23.0769	0.023442	TNF, ONECUT1, ABLIM3, IL18, TNFSF15, VTN, JAG1, ANKRD1, CX3CL1, SOX9, MAP3K7CL, WNT2, STAT4, HEY1, ADRA2C, HIST1H4C, RAMP1, LTB, FN1, ACTA1, IKZF1, SPHK1, EDAR, STAT1, ARID3C, CD300A, SFRP4, PDGFRB, NR5A2, LRRK1	112	3052	16792	1.47374	1	0.408822	34.6842
GOTERM_BP_ALL	GO:0010464~regulation of mesenchymal cell proliferation	3	2.30769	0.0235704	WNT2, STAT1, SOX9	112	36	16792	12.494	1	0.408195	34.8382
GOTERM_BP_ALL	GO:0007264~small GTPase mediated signal transduction	9	6.92308	0.0235994	RHOJ, PLEKHG4, RAB42, PLD1, PDGFRB, GEM, C15ORF62, LRRK1, CDC42EP5	112	527	16792	2.56045	1	0.406259	34.8729
GOTERM_BP_ALL	GO:0042991~transcription factor import into nucleus	4	3.07692	0.0237394	TNF, IL18, SPHK1, EDAR	112	93	16792	6.44854	1	0.40581	35.0404
GOTERM_BP_ALL	GO:0090090~negative regulation of canonical Wnt signaling pathway	5	3.84615	0.0239246	SFRP5, DKK2, SOSTDC1, SFRP4, SOX9	112	165	16792	4.54329	1	0.405961	35.2613
GOTERM_BP_ALL	GO:0071229~cellular response to acid chemical	5	3.84615	0.0243941	WNT2, TNF, LTK, SOX9, WNT8B	112	166	16792	4.51592	1	0.409792	35.8182
GOTERM_BP_ALL	GO:0060993~kidney morphogenesis	4	3.07692	0.0244068	ADAMTS16, PDGFRB, STAT1, SOX9	112	94	16792	6.37994	1	0.407697	35.8332
GOTERM_BP_ALL	GO:2001240~negative regulation of extrinsic apoptotic signaling pathway in absence of ligand	3	2.30769	0.0248113	TNF, COL2A1, CX3CL1	112	37	16792	12.1564	1	0.410626	36.3092
GOTERM_BP_ALL	GO:1901099~negative regulation of signal transduction in absence of ligand	3	2.30769	0.0248113	TNF, COL2A1, CX3CL1	112	37	16792	12.1564	1	0.410626	36.3092
GOTERM_BP_ALL	GO:0045595~regulation of cell differentiation	18	13.8462	0.0248829	TNF, LTK, IL18, RAG1, JAG1, ANKRD1, STAT1, SOX9, ITPKA, WNT2, HEY1, NKX6-2, SOSTDC1, SFRP4, HIST1H4C, ADRA2C, IL1RAPL1, FN1	112	1544	16792	1.74787	1	0.409303	36.3931
GOTERM_BP_ALL	GO:0061326~renal tubule development	4	3.07692	0.0250844	ADAMTS16, JAG1, STAT1, SOX9	112	95	16792	6.31278	1	0.40963	36.6287
GOTERM_BP_ALL	GO:0007266~Rho protein signal transduction	4	3.07692	0.0250844	RHOJ, PDGFRB, C15ORF62, CDC42EP5	112	95	16792	6.31278	1	0.40963	36.6287
GOTERM_BP_ALL	GO:0060284~regulation of cell development	12	9.23077	0.0250947	WNT2, TNF, LTK, NKX6-2, ADRA2C, JAG1, ANKRD1, STAT1, SOX9, IL1RAPL1, ITPKA, FN1	112	851	16792	2.11415	1	0.407564	36.6408
GOTERM_BP_ALL	GO:0006954~inflammatory response	10	7.69231	0.0252738	TNFRSF9, TNF, IL20RB, CFB, IL18, SPHK1, VTN, CX3CL1, ORM2, FN1	112	637	16792	2.35367	1	0.407621	36.8495
GOTERM_CC_ALL	GO:0016021~integral component of membrane	51	39.2308	0.0254055	TNFSF15, DLK1, JAG1, LEMD1, KLHDC7A, SCTR, TMEM140, GP2, SLC4A4, LTB, RAMP1, NCF2, SPTLC3, SLC22A8, EDAR, ABCC12, TMEM72, TNFRSF9, CD37, DHRS3, GRM3, DNAJC22, IL20RB, CHRM1, LHFPL1, PDGFRB, BTN3A3, TM4SF4, TNF, GALNT4, OAS3, CX3CL1, PAQR9, CDH6, C2ORF82, GLIPR1, TTYH1, ADRA2C, A4GNT, MR1, STX11, PLA2R1, IL1RAPL1, SLC2A9, LTK, HOGA1, TMPRSS3, SFRP5, CD300A, SFRP4, UGT2B7	123	5872	18224	1.28683	0.999257	0.451438	28.8415
GOTERM_CC_ALL	GO:0005604~basement membrane	4	3.07692	0.025949	COL28A1, COL2A1, VTN, FN1	123	95	18224	6.23843	0.999365	0.432367	29.3645
GOTERM_BP_ALL	GO:0042633~hair cycle	4	3.07692	0.0264697	TNF, SOSTDC1, EDAR, SOX9	112	97	16792	6.18262	1	0.420106	38.2263
GOTERM_BP_ALL	GO:0042303~molting cycle	4	3.07692	0.0264697	TNF, SOSTDC1, EDAR, SOX9	112	97	16792	6.18262	1	0.420106	38.2263
GOTERM_BP_ALL	GO:0042307~positive regulation of protein import into nucleus	4	3.07692	0.0264697	TNF, IL18, SPHK1, EDAR	112	97	16792	6.18262	1	0.420106	38.2263
GOTERM_BP_ALL	GO:0030155~regulation of cell adhesion	10	7.69231	0.0266364	TNF, ONECUT1, IL20RB, CD300A, IL18, RAG1, VTN, CX3CL1, SOX9, FN1	112	643	16792	2.3317	1	0.41993	38.416
KEGG_PATHWAY	hsa04310:Wnt signaling pathway	5	3.84615	0.0269879	SFRP5, DKK2, WNT2, SFRP4, WNT8B	58	138	6879	4.29723	0.970674	0.586178	27.2519
INTERPRO	IPR018114:Peptidase S1, trypsin family, active site	4	3.07692	0.0272995	CELA3A, CFB, TMPRSS3, HABP2	119	102	18559	6.116	0.999923	0.793551	31.4261
GOTERM_BP_ALL	GO:0042306~regulation of protein import into nucleus	5	3.84615	0.0273284	SFRP5, TNF, IL18, SPHK1, EDAR	112	172	16792	4.35839	1	0.425999	39.1974
GOTERM_BP_ALL	GO:0003170~heart valve development	3	2.30769	0.0273712	HEY1, JAG1, SOX9	112	39	16792	11.533	1	0.424332	39.2454
GOTERM_BP_ALL	GO:0090316~positive regulation of intracellular protein transport	6	4.61538	0.0275424	TNF, IL18, CHRM1, ABLIM3, SPHK1, EDAR	112	256	16792	3.51395	1	0.424187	39.4372
GOTERM_BP_ALL	GO:1904591~positive regulation of protein import	4	3.07692	0.0278954	TNF, IL18, SPHK1, EDAR	112	99	16792	6.05772	1	0.426154	39.8307
GOTERM_BP_ALL	GO:0035239~tube morphogenesis	7	5.38462	0.0280184	SFRP5, WNT2, TNF, ADAMTS16, SOSTDC1, EDAR, SOX9	112	348	16792	3.0158	1	0.425445	39.9673
GOTERM_BP_ALL	GO:0048583~regulation of response to stimulus	34	26.1538	0.028309	RHOJ, TNF, ONECUT1, IL18, TNFSF15, VTN, COL2A1, JAG1, ANKRD1, DLK1, CX3CL1, SOX9, MAP3K7CL, PLEKHG4, WNT2, HEY1, SOSTDC1, PIK3AP1, ADRA2C, PLA2R1, RAMP1, FN1, CFB, SPHK1, EDAR, STAT1, SFRP5, DKK2, DHRS3, IL20RB, CD300A, SFRP4, PDGFRB, LRRK1	112	3636	16792	1.40197	1	0.426662	40.2887
GOTERM_BP_ALL	GO:0018108~peptidyl-tyrosine phosphorylation	7	5.38462	0.0283603	LTK, CD300A, IL18, PDGFRB, VTN, ADRA2C, LRRK1	112	349	16792	3.00716	1	0.425145	40.3453
GOTERM_BP_ALL	GO:0010628~positive regulation of gene expression	19	14.6154	0.0286478	TNF, ONECUT1, IKZF1, ACTA1, ABLIM3, IL18, EDAR, JAG1, ANKRD1, STAT1, SOX9, ARID3C, WNT2, STAT4, HEY1, SFRP4, HIST1H4C, NR5A2, FN1	112	1692	16792	1.6836	1	0.426316	40.6615
GOTERM_BP_ALL	GO:0003197~endocardial cushion development	3	2.30769	0.0286894	HEY1, JAG1, SOX9	112	40	16792	11.2446	1	0.424711	40.7071
GOTERM_BP_ALL	GO:0072210~metanephric nephron development	3	2.30769	0.0286894	PDGFRB, STAT1, SOX9	112	40	16792	11.2446	1	0.424711	40.7071
GOTERM_BP_ALL	GO:0031325~positive regulation of cellular metabolic process	28	21.5385	0.0287237	TNF, ONECUT1, ABLIM3, IL18, TNFSF15, VTN, JAG1, ANKRD1, CX3CL1, SOX9, MAP3K7CL, WNT2, STAT4, HEY1, ADRA2C, RAMP1, LTB, FN1, IKZF1, SPHK1, EDAR, STAT1, ARID3C, CD300A, SFRP4, PDGFRB, NR5A2, LRRK1	112	2839	16792	1.47869	1	0.42304	40.7447
GOTERM_BP_ALL	GO:1904589~regulation of protein import	5	3.84615	0.0288715	SFRP5, TNF, IL18, SPHK1, EDAR	112	175	16792	4.28367	1	0.422651	40.9063
GOTERM_BP_ALL	GO:0018212~peptidyl-tyrosine modification	7	5.38462	0.0290522	LTK, CD300A, IL18, PDGFRB, VTN, ADRA2C, LRRK1	112	351	16792	2.99003	1	0.422633	41.1035
GOTERM_BP_ALL	GO:0051962~positive regulation of nervous system development	8	6.15385	0.0294624	WNT2, LTK, NKX6-2, ADRA2C, ANKRD1, IL1RAPL1, ITPKA, FN1	112	449	16792	2.67133	1	0.425137	41.5487
GOTERM_BP_ALL	GO:0030154~cell differentiation	34	26.1538	0.0299985	TNF, ONECUT1, IL18, RAG1, RP1L1, COL2A1, VTN, JAG1, ANKRD1, DLK1, SOX9, ITPKA, WNT2, HEY1, NKX6-2, SOSTDC1, ADRA2C, HIST1H4C, IL1RAPL1, FN1, WNT8B, LTK, ACTA1, IKZF1, EDAR, STAT1, ANXA4, SFRP5, ETV3L, SFRP4, PDGFRB, DMC1, NR5A2, LRRK1	112	3652	16792	1.39583	1	0.428965	42.1256
GOTERM_BP_ALL	GO:0048762~mesenchymal cell differentiation	5	3.84615	0.0304655	WNT2, HEY1, JAG1, STAT1, SOX9	112	178	16792	4.21148	1	0.431985	42.624
GOTERM_BP_ALL	GO:0040012~regulation of locomotion	11	8.46154	0.0307497	TNF, ONECUT1, CD300A, CHRM1, SPHK1, PDGFRB, VTN, JAG1, CX3CL1, SOX9, FN1	112	768	16792	2.14741	1	0.433014	42.9252
GOTERM_BP_ALL	GO:0044763~single-organism cellular process	91	70	0.0310983	RHOJ, ALDH1L1, SNCAIP, IL18, TNFSF15, RP1L1, RASSF9, VTN, ANKRD1, DLK1, JAG1, ITPKA, SCTR, WNT2, HEY1, SOSTDC1, NKX6-2, SERPINA4, PIK3AP1, SLC4A4, RAMP1, LTB, SQRDL, PLD1, PIK3C2G, NCF2, ACTA1, SPTLC3, SLC22A8, ABCC12, GEM, EDAR, TNFRSF9, DHRS3, CD37, GRM3, IL20RB, ETV3L, CHRM1, PDGFRB, NPPB, C15ORF62, DMC1, LRRK1, TNF, PLEK2, ONECUT1, ADAMTS16, ABLIM3, GALNT4, OAS3, RAG1, COL2A1, PAQR9, CX3CL1, …	112	12256	16792	1.11321	1	0.434708	43.2927
GOTERM_MF_ALL	GO:0004180~carboxypeptidase activity	3	2.30769	0.0311368	CPA4, CPA1, CPB1	107	44	16881	10.7568	0.999999	0.765133	36.2301
GOTERM_BP_ALL	GO:0043666~regulation of phosphoprotein phosphatase activity	3	2.30769	0.0314005	TNF, CD300A, PDGFRB	112	42	16792	10.7092	1	0.435894	43.6095
GOTERM_BP_ALL	GO:0006357~regulation of transcription from RNA polymerase II promoter	20	15.3846	0.03156	ZBTB20, TNF, ONECUT1, IKZF1, ABLIM3, IL18, JAG1, ANKRD1, STAT1, SOX9, ANXA4, ARID3C, WNT2, PKNOX2, STAT4, HEY1, ETV3L, NKX6-2, SOSTDC1, NR5A2	112	1835	16792	1.6341	1	0.435581	43.776
GOTERM_BP_ALL	GO:0042107~cytokine metabolic process	4	3.07692	0.0324135	TNF, IL18, TNFSF15, LTB	112	105	16792	5.71156	1	0.442405	44.6591
GOTERM_BP_ALL	GO:0030855~epithelial cell differentiation	9	6.92308	0.0331356	TNF, HEY1, ONECUT1, SFRP4, JAG1, NR5A2, STAT1, SOX9, ANXA4	112	563	16792	2.39673	1	0.447752	45.396
GOTERM_BP_ALL	GO:0019079~viral genome replication	4	3.07692	0.0332015	TNF, PIK3C2G, OAS3, NR5A2	112	106	16792	5.65768	1	0.446447	45.4628
GOTERM_BP_ALL	GO:0050709~negative regulation of protein secretion	4	3.07692	0.0332015	TNFRSF9, TNF, ANXA4, FN1	112	106	16792	5.65768	1	0.446447	45.4628
GOTERM_BP_ALL	GO:0065008~regulation of biological quality	33	25.3846	0.0336001	RHOJ, SNCAIP, TNF, ADAMTS16, IL18, RP1L1, RAG1, VTN, COL2A1, SOX9, ITPKA, ADRA2C, OIT3, HIST1H4C, STX11, SLC4A4, CDC42EP5, FN1, NCF2, IKZF1, GAS2, STAT1, TMPRSS3, MTTP, DHRS3, IL20RB, CHRM1, SFRP4, NPPB, C15ORF62, NR5A2, LRRK1, UGT2B7	112	3548	16792	1.39449	1	0.448468	45.8651
GOTERM_BP_ALL	GO:0000902~cell morphogenesis	15	11.5385	0.033913	RHOJ, ONECUT1, ABLIM3, ADAMTS16, RP1L1, GAS2, STAT1, SOX9, ITPKA, WNT2, HEY1, C15ORF62, IL1RAPL1, FN1, CDC42EP5	112	1240	16792	1.81365	1	0.449616	46.1789
GOTERM_BP_ALL	GO:0030029~actin filament-based process	10	7.69231	0.0339645	RHOJ, TNF, ACTA1, PLEK2, ABLIM3, PDGFRB, C15ORF62, ANKRD1, ITPKA, CDC42EP5	112	672	16792	2.23108	1	0.448186	46.2305
GOTERM_BP_ALL	GO:0050794~regulation of cellular process	80	61.5385	0.0340166	RHOJ, SNCAIP, IL18, TNFSF15, RP1L1, RASSF9, VTN, ANKRD1, DLK1, JAG1, ITPKA, SCTR, WNT2, HEY1, SOSTDC1, NKX6-2, SERPINA4, PIK3AP1, LTB, RAMP1, ZBTB20, PLD1, PIK3C2G, NCF2, GEM, EDAR, SPOCD1, TNFRSF9, DHRS3, CD37, GRM3, IL20RB, ETV3L, CHRM1, NPPB, PDGFRB, C15ORF62, LRRK1, LBX2, TNF, PLEK2, ONECUT1, ADAMTS16, ABLIM3, OAS3, RAG1, COL28A1, COL2A1, PAQR9, CX3CL1, SOX9, MAP3K7CL, CDH6, RAB42, PLEKHG4, S…	112	10489	16792	1.14351	1	0.446775	46.2825
GOTERM_MF_ALL	GO:0004888~transmembrane signaling receptor activity	15	11.5385	0.03434	LTK, SPHK1, EDAR, SCTR, SFRP5, TNFRSF9, GRM3, IL20RB, CHRM1, SFRP4, PDGFRB, ADRA2C, MR1, PLA2R1, RAMP1	107	1309	16881	1.80787	1	0.766581	39.1641
GOTERM_CC_ALL	GO:0005578~proteinaceous extracellular matrix	7	5.38462	0.0345908	WNT2, ADAMTS16, COL28A1, COL2A1, VTN, WNT8B, FN1	123	361	18224	2.87296	0.999948	0.505429	37.2159
GOTERM_BP_ALL	GO:0022604~regulation of cell morphogenesis	9	6.92308	0.034642	RHOJ, ADAMTS16, GAS2, C15ORF62, STAT1, IL1RAPL1, ITPKA, FN1, CDC42EP5	112	568	16792	2.37563	1	0.450947	46.9035
INTERPRO	IPR001314:Peptidase S1A, chymotrypsin-type	4	3.07692	0.0354213	CELA3A, CFB, TMPRSS3, HABP2	119	113	18559	5.52064	0.999996	0.828295	38.8317
GOTERM_BP_ALL	GO:0048659~smooth muscle cell proliferation	4	3.07692	0.0356253	TNF, IL18, PDGFRB, STAT1	112	109	16792	5.50197	1	0.458453	47.8663
GOTERM_BP_ALL	GO:0031018~endocrine pancreas development	3	2.30769	0.0356481	ONECUT1, NKX6-2, SOX9	112	45	16792	9.99524	1	0.456757	47.8885
GOTERM_BP_ALL	GO:0016055~Wnt signaling pathway	8	6.15385	0.035684	SFRP5, DKK2, WNT2, SOSTDC1, SFRP4, SOX9, LRRK1, WNT8B	112	468	16792	2.56288	1	0.455199	47.9233
[truncated: 194 more rows]

## Sheet: GFP- signature - enrichments
S.Table 1D. DAVID functional enrichment analysis of the 129 genes forming the common pancreatic progenitor signature in the GFP- cell population.
[truncated: 275 more rows]

[truncated: 2 more sheets: ATAC PP signature summary, TF enrichments]
