# Supplementary material for: Analysis of Differentiation Protocols Defines a Common Pancreatic Progenitor Molecular Signature and Guides Refinement of Endocrine Differentiation
Source: Stem Cell Reports. 2019 Dec 26;14(1):138–53. doi: 10.1016/j.stemcr.2019.11.010 (PMC6962645; doi:10.1016/j.stemcr.2019.11.010)
Supplement: Table S2. Modules of Co-expression and Open Chromatin [file mmc3.xlsx]

## Sheet: DEGs and DOCs
S.Table 2A. Numbers of differentially expressed genes and differentially open chromatin sites comparing each protocol against the remaining two, as well as for comparison of the GFP+ and GFP- cell popualtions within each protocol. Genes and peaks up- and down-regulated are reported separately.
	Protocol	Presort		GFP+		GFP-		GFP+ vs GFP-
		­	¯	­	¯	­	¯	­	¯
RNA-seq	A	291	585	348	858	1361	1765	2301	3054
N=57.8k	B	1015	1203	1183	1129	1454	2297	249	469
	C	343	307	368	556	209	267	530	1177
ATAC-seq	A	5999	14	10792	154	10625	345	1165	2918
N=1.46M	B	28	21	83	0	246	25	0	0
	C	95	22	17	1	106	0	0	0

## Sheet: RNA - module eigengenes
S.Table 2B. Module eigengenes for the 20 co-expressed gene modules defined with WGCNA on the RNA-seq data. The eigengenes represent the first principal component of the module for each sample. Cells colouring reflects the value of the eigengene, with high values shown in red, and low values in blue.
	ME1	ME2	ME3	ME4	ME5	ME6	ME7	ME8	ME9	ME10	ME11	ME12	ME13	ME14	ME15	ME16	ME17	ME18	ME19	ME20
A_GFPpos_d1	-0.052165	-0.204092	-0.241944	0.101407	0.273067	0.117089	-0.160036	0.0756908	0.307925	0.0674393	-0.0855815	0.000284838	-0.256698	0.279681	-0.199123	-0.00658754	0.0767133	-0.391811	-0.0269385	-0.191047
A_GFPpos_d2	-0.11108	-0.194137	-0.220349	0.0888827	0.292509	0.125377	-0.192767	0.0669375	0.331399	0.123099	-0.13291	0.0687498	-0.259161	0.301778	-0.363272	0.0101122	0.192094	-0.429768	-0.13751	-0.241175
A_GFPpos_d3	-0.0958757	-0.176177	-0.209232	0.0926226	0.277708	0.129406	-0.198997	0.0902692	0.327091	0.119116	-0.0963341	-0.00637556	-0.252398	0.284999	-0.291058	0.00331277	0.114337	-0.363666	-0.109445	-0.190383
A_presort_d1	0.189738	-0.154901	-0.244162	0.168341	0.0767502	0.07525	0.077112	-0.0929711	0.130419	-0.104818	-0.107027	0.0251617	-0.248953	0.168195	-0.0103132	-0.118199	-0.0330288	-0.0991865	0.0981946	-0.100854
A_presort_d2	0.106365	-0.138345	-0.183709	0.140481	0.135688	0.0801785	0.0212715	-0.0526594	0.145791	-0.0514826	-0.0850172	0.0340023	-0.189173	0.177312	-0.0822784	-0.0903038	0.000630699	-0.116393	0.0466654	-0.067918
A_GFPneg_d1	0.523834	-0.087358	-0.38701	0.336175	-0.576378	0.0121155	0.477696	-0.579486	-0.292592	-0.380311	-0.16977	0.24075	-0.30211	0.128343	0.179078	-0.477457	-0.0970432	0.271716	0.240992	-0.0485138
A_GFPneg_d2	0.428235	-0.0517951	-0.275376	0.269654	-0.354611	0.00707743	0.374623	-0.413328	-0.170248	-0.238125	-0.139655	0.210162	-0.209495	0.124178	0.0384645	-0.374401	-0.0688069	0.181819	0.100561	0.0675966
A_GFPneg_d3	0.432652	-0.0662348	-0.285636	0.295172	-0.332889	0.0601471	0.391676	-0.423907	-0.156699	-0.26672	-0.152813	0.201991	-0.240832	0.153731	0.0858152	-0.360624	-0.0378457	0.179672	0.160187	-0.053871
B_GFPpos_d1	-0.163334	0.195641	0.156033	-0.207666	0.0636059	-0.194296	0.0166637	0.100903	-0.121226	0.147473	-0.149491	0.0810223	-0.0211936	-0.189286	0.106243	-0.0337021	0.080272	0.0801064	-0.00166948	-0.176566
B_GFPpos_d2	-0.171494	0.180976	0.130475	-0.17915	0.117025	-0.131083	0.000320469	0.171439	-0.0407155	0.206596	-0.11486	0.0895326	-0.0358383	-0.143319	0.00502654	0.037509	0.134438	0.0594383	-0.0816664	-0.189322
B_GFPpos_d3	-0.152817	0.252193	0.11879	-0.269127	0.0544109	-0.349363	0.0782769	0.133081	-0.151679	0.301501	-0.251498	0.238802	-0.0967254	-0.168045	-0.239602	-0.12405	0.314529	0.0264722	-0.378139	-0.0944507
B_presort_d1	-0.135178	0.267583	0.244343	-0.253395	0.0540473	-0.234063	0.0444827	0.110459	-0.174778	0.215947	-0.0940539	0.106836	0.0875816	-0.235971	-0.0306979	-0.0204102	0.100315	0.145206	-0.194671	-0.111833
B_presort_d2	-0.150955	0.223428	0.169408	-0.225927	0.108622	-0.178255	0.0193898	0.110345	-0.0949295	0.197261	-0.106312	0.134066	0.0419287	-0.204744	-0.0618559	-0.00671131	0.138138	0.117928	-0.183995	-0.0485687
B_presort_d3	-0.145149	0.290185	0.20466	-0.2849	0.0494708	-0.301242	0.0839679	0.148386	-0.208666	0.200245	-0.163697	0.150276	0.0316423	-0.295218	0.0955315	-0.0430054	0.231699	0.196591	-0.144545	-0.0272423
B_GFPneg_d1	-0.142603	0.30452	0.295906	-0.25619	-0.130829	-0.226242	0.0726328	0.12397	-0.27272	0.161249	-0.0794518	0.0832152	0.139327	-0.330969	0.188944	-0.00152516	0.0705686	0.262452	-0.00449837	-0.0134982
B_GFPneg_d2	-0.109012	0.282941	0.223642	-0.261153	-0.0844001	-0.266033	0.107466	0.0593084	-0.22895	0.267552	-0.121141	0.216352	0.0490227	-0.232211	-0.187329	-0.0511375	0.188255	0.167503	-0.327664	0.0584532
B_GFPneg_d3	-0.122157	0.355143	0.269211	-0.317422	-0.122877	-0.344579	0.166159	0.13362	-0.259078	0.257209	-0.175186	0.216104	0.0766563	-0.320635	0.0328757	-0.0530298	0.228757	0.255317	-0.25029	0.052952
C_GFPpos_d1	-0.130674	-0.20692	0.03686	0.0851673	0.0281019	0.303107	-0.302493	0.169064	0.205617	-0.122311	0.355366	-0.374171	0.290266	0.0629573	0.200099	0.35572	-0.323125	-0.0964768	0.264587	-0.158638
C_GFPpos_d2	-0.136026	-0.185561	-0.0385785	0.0766403	0.0542013	0.199858	-0.244303	0.206027	0.239911	-0.0738737	0.160901	-0.245604	0.0949145	0.121438	0.16815	0.238502	-0.0539919	-0.142505	0.237078	-0.125255
C_GFPpos_d3	-0.0929742	-0.155967	-0.0114929	0.0596112	0.013733	0.123522	-0.153671	0.0830975	0.179137	-0.061917	0.157759	-0.149669	0.107851	0.126587	-0.0381977	0.22734	-0.00182052	-0.126053	0.0418436	-0.166287
C_presort_d1	-0.0478753	-0.139275	0.166779	0.0584069	-0.00947377	0.244421	-0.223341	0.118435	0.0508325	-0.230826	0.445012	-0.397897	0.402552	-0.0592304	0.443918	0.32663	-0.448648	0.0553875	0.367658	0.12688
C_presort_d2	-0.0346837	-0.12002	0.0181618	0.0784985	0.162561	0.168414	-0.159567	-0.0153647	0.18913	-0.0365092	0.211833	-0.165146	0.133983	0.121776	-0.174166	0.149528	-0.0813778	-0.134774	-0.0619557	0.286404
C_presort_d3	-0.00316395	-0.116524	0.0389071	0.0436571	0.0990151	0.109101	-0.137918	-0.0219644	0.122943	-0.106376	0.21795	-0.17018	0.194084	0.0708989	-0.0877193	0.167412	-0.0868558	-0.0941201	0.00661887	0.145711
C_GFPneg_d1	0.0893159	-0.149794	0.114662	0.122448	-0.198729	0.275744	-0.130994	0.000341742	-0.0808942	-0.327325	0.420769	-0.411346	0.368877	-0.141754	0.453418	0.244574	-0.541894	0.140252	0.420672	0.311382
C_GFPneg_d2	0.0321136	-0.103861	-0.00720142	0.0854738	0.0505732	0.118714	-0.119499	-0.0994943	0.0459584	-0.0927907	0.148474	-0.135177	0.0525626	0.0839247	-0.160905	0.0307659	-0.10888	-0.15848	-0.0799825	0.526494
C_GFPneg_d3	0.194962	-0.10165	-0.0831451	0.152289	-0.100904	0.075634	0.0918479	-0.202199	-0.0229789	-0.171301	0.106736	-0.0417422	0.0413276	0.115582	-0.0710455	-0.0302616	0.0125702	0.0133724	-0.00208848	0.42955

## Sheet: RNA - gene2module
gene	geneName	module
ENSG00000109576.9	AADAT	M1
ENSG00000158122.7	AAED1	M1
ENSG00000149313.6	AASDHPPT	M1
ENSG00000167972.9	ABCA3	M1
ENSG00000154265.11	ABCA5	M1
ENSG00000085563.10	ABCB1	M1
ENSG00000135776.4	ABCB10	M1
ENSG00000160179.14	ABCG1	M1
ENSG00000168792.4	ABHD15	M1
ENSG00000204427.7	ABHD16A	M1
ENSG00000107362.9	ABHD17B	M1
ENSG00000143322.15	ABL2	M1
ENSG00000163995.14	ABLIM2	M1
ENSG00000269103.1	AC002472.1	M1
ENSG00000187905.6	AC002472.13	M1
ENSG00000213888.2	AC005003.1	M1
ENSG00000257040.1	AC005477.1	M1
ENSG00000267985.1	AC005488.1	M1
ENSG00000234409.4	AC006547.14	M1
ENSG00000235478.1	AC006946.15	M1
ENSG00000268898.1	AC007377.1	M1
ENSG00000161103.7	AC008132.13	M1
ENSG00000224361.1	AC011239.1	M1
ENSG00000226104.1	AC011475.1	M1
ENSG00000268846.1	AC018867.2	M1
ENSG00000268821.1	AC068039.1	M1
ENSG00000268171.1	AC068620.1	M1
ENSG00000267889.1	AC079354.2	M1
ENSG00000222000.3	AC092675.3	M1
ENSG00000269795.1	AC092782.1	M1
ENSG00000268791.1	AC093323.1	M1
ENSG00000218416.3	AC110619.2	M1
ENSG00000204620.2	AC115618.1	M1
ENSG00000269402.1	AC116407.2	M1
ENSG00000269563.1	AC138655.1	M1
ENSG00000269529.1	AC140061.12	M1
ENSG00000255748.1	AC226150.4	M1
ENSG00000115361.3	ACADL	M1
ENSG00000117054.9	ACADM	M1
ENSG00000131584.14	ACAP3	M1
ENSG00000120437.7	ACAT2	M1
ENSG00000135847.5	ACBD6	M1
ENSG00000131473.12	ACLY	M1
ENSG00000097021.15	ACOT7	M1
ENSG00000101473.12	ACOT8	M1
ENSG00000168306.8	ACOX2	M1
ENSG00000102575.6	ACP5	M1
ENSG00000147174.7	ACRC	M1
ENSG00000151726.9	ACSL1	M1
ENSG00000075624.9	ACTB	M1
ENSG00000184009.5	ACTG1	M1
ENSG00000077080.5	ACTL6B	M1
ENSG00000187003.5	ACTL7A	M1
ENSG00000131966.9	ACTR10	M1
ENSG00000169717.5	ACTRT2	M1
ENSG00000135503.8	ACVR1B	M1
ENSG00000123612.11	ACVR1C	M1
ENSG00000170634.8	ACYP2	M1
ENSG00000148848.10	ADAM12	M1
ENSG00000087116.9	ADAMTS2	M1
ENSG00000154736.5	ADAMTS5	M1
ENSG00000134917.9	ADAMTS8	M1
ENSG00000178031.11	ADAMTSL1	M1
ENSG00000105963.9	ADAP1	M1
ENSG00000063761.11	ADCK1	M1
ENSG00000164742.10	ADCY1	M1
ENSG00000162104.5	ADCY9	M1
ENSG00000078549.10	ADCYAP1R1	M1
ENSG00000087274.12	ADD1	M1
ENSG00000075340.18	ADD2	M1
ENSG00000187758.3	ADH1A	M1
ENSG00000159346.8	ADIPOR1	M1
ENSG00000170222.11	ADPRM	M1
ENSG00000173020.6	ADRBK1	M1
ENSG00000155966.9	AFF2	M1
ENSG00000144218.14	AFF3	M1
ENSG00000119844.10	AFTPH	M1
ENSG00000135439.7	AGAP2	M1
ENSG00000255737.2	AGAP2-AS1	M1
ENSG00000133612.14	AGAP3	M1
ENSG00000186094.12	AGBL4	M1
ENSG00000173744.13	AGFG1	M1
ENSG00000106351.8	AGFG2	M1
ENSG00000204310.6	AGPAT1	M1
ENSG00000172482.4	AGXT	M1
ENSG00000158467.12	AHCYL2	M1
ENSG00000204472.8	AIF1	M1
ENSG00000106992.13	AK1	M1
ENSG00000154027.14	AK5	M1
ENSG00000165695.5	AK8	M1
ENSG00000155085.11	AK9	M1
ENSG00000023516.7	AKAP11	M1
ENSG00000131016.12	AKAP12	M1
ENSG00000151320.6	AKAP6	M1
ENSG00000166452.7	AKIP1	M1
ENSG00000142208.11	AKT1	M1
ENSG00000117020.12	AKT3	M1
ENSG00000226209.1	AL138764.1	M1
ENSG00000215549.1	AL138815.1	M1
ENSG00000268344.1	AL138815.2	M1
ENSG00000248458.2	AL139147.1	M1
ENSG00000268925.1	AL161645.2	M1
ENSG00000234237.2	AL162431.1	M1
ENSG00000269591.1	AL354808.2	M1
ENSG00000203286.4	AL365202.1	M1
ENSG00000268172.1	AL590452.1	M1
ENSG00000170017.8	ALCAM	M1
ENSG00000118514.9	ALDH8A1	M1
ENSG00000120697.4	ALG5	M1
ENSG00000171094.11	ALK	M1
ENSG00000242110.3	AMACR	M1
ENSG00000139344.3	AMDHD1	M1
ENSG00000184675.5	AMER1	M1
ENSG00000178171.6	AMER3	M1
ENSG00000181754.6	AMIGO1	M1
ENSG00000139211.5	AMIGO2	M1
ENSG00000133805.11	AMPD3	M1
ENSG00000078053.12	AMPH	M1
ENSG00000154188.5	ANGPT1	M1
ENSG00000187151.3	ANGPTL5	M1
ENSG00000145362.12	ANK2	M1
ENSG00000167522.10	ANKRD11	M1
ENSG00000076513.12	ANKRD13A	M1
ENSG00000198720.8	ANKRD13B	M1
ENSG00000163126.10	ANKRD23	M1
ENSG00000137494.9	ANKRD42	M1
ENSG00000065413.12	ANKRD44	M1
ENSG00000144031.7	ANKRD53	M1
ENSG00000235098.4	ANKRD65	M1
ENSG00000185046.14	ANKS1B	M1
ENSG00000163516.9	ANKZF1	M1
ENSG00000163297.12	ANTXR2	M1
ENSG00000197043.9	ANXA6	M1
ENSG00000268046.1	AP001094.1	M1
ENSG00000254614.1	AP003068.23	M1
ENSG00000182287.9	AP1S2	M1
ENSG00000103723.8	AP3B2	M1
ENSG00000070718.7	AP3M2	M1
ENSG00000177879.10	AP3S1	M1
ENSG00000107282.5	APBA1	M1
ENSG00000166313.14	APBB1	M1
ENSG00000134982.12	APC	M1
ENSG00000115266.7	APC2	M1
ENSG00000105290.7	APLP1	M1
ENSG00000173627.6	APOBEC4	M1
ENSG00000110245.7	APOC3	M1
ENSG00000128313.2	APOL5	M1
ENSG00000256053.3	APOPT1	M1
ENSG00000143595.8	AQP10	M1
ENSG00000198576.2	ARC	M1
ENSG00000124198.8	ARFGEF2	M1
ENSG00000175220.7	ARHGAP1	M1
ENSG00000123329.13	ARHGAP9	M1
ENSG00000141522.7	ARHGDIA	M1
ENSG00000114790.8	ARHGEF26	M1
ENSG00000214694.6	ARHGEF33	M1
ENSG00000129675.11	ARHGEF6	M1
ENSG00000117713.13	ARID1A	M1
ENSG00000054267.16	ARID4B	M1
ENSG00000175414.6	ARL10	M1
ENSG00000185305.6	ARL15	M1
ENSG00000175906.4	ARL4D	M1
ENSG00000113966.5	ARL6	M1
ENSG00000126947.7	ARMCX1	M1
ENSG00000172379.14	ARNT2	M1
ENSG00000004848.6	ARX	M1
ENSG00000204147.5	ASAH2B	M1
ENSG00000139352.3	ASCL1	M1
ENSG00000108684.10	ASIC2	M1
ENSG00000072182.8	ASIC4	M1
ENSG00000070669.12	ASNS	M1
ENSG00000128203.6	ASPHD2	M1
ENSG00000148219.12	ASTN2	M1
ENSG00000141431.5	ASXL3	M1
ENSG00000119778.10	ATAD2B	M1
ENSG00000167654.13	ATCAY	M1
ENSG00000144848.6	ATG3	M1
ENSG00000198925.6	ATG9A	M1
ENSG00000181652.14	ATG9B	M1
ENSG00000198513.7	ATL1	M1
ENSG00000105409.11	ATP1A3	M1
ENSG00000174437.12	ATP2A2	M1
ENSG00000074370.13	ATP2A3	M1
ENSG00000070961.10	ATP2B1	M1
ENSG00000110955.4	ATP5B	M1
ENSG00000033627.10	ATP6V0A1	M1
ENSG00000117410.9	ATP6V0B	M1
ENSG00000185883.6	ATP6V0C	M1
ENSG00000147416.6	ATP6V1B2	M1
ENSG00000100554.7	ATP6V1D	M1
ENSG00000136888.6	ATP6V1G1	M1
ENSG00000213760.6	ATP6V1G2	M1
ENSG00000047249.12	ATP6V1H	M1
ENSG00000124406.12	ATP8A1	M1
ENSG00000132932.12	ATP8A2	M1
ENSG00000130638.11	ATXN10	M1
ENSG00000158321.11	AUTS2	M1
ENSG00000135407.6	AVIL	M1
ENSG00000166148.2	AVPR1A	M1
ENSG00000169255.9	B3GALNT1	M1
ENSG00000172318.4	B3GALT1	M1
ENSG00000162630.5	B3GALT2	M1
ENSG00000235863.2	B3GALT4	M1
ENSG00000135454.9	B4GALNT1	M1
ENSG00000108641.10	B9D1	M1
ENSG00000164929.12	BAALC	M1
ENSG00000186318.12	BACE1	M1
ENSG00000002330.9	BAD	M1
ENSG00000107262.12	BAG1	M1
ENSG00000140320.7	BAHD1	M1
ENSG00000176788.7	BASP1	M1
ENSG00000168062.5	BATF2	M1
ENSG00000009954.6	BAZ1B	M1
ENSG00000174483.15	BBS1	M1
ENSG00000137936.12	BCAR3	M1
ENSG00000171791.10	BCL2	M1
ENSG00000197580.7	BCO2	M1
ENSG00000145734.14	BDP1	M1
ENSG00000125864.7	BFSP1	M1
ENSG00000198908.7	BHLHB9	M1
ENSG00000145692.10	BHMT	M1
ENSG00000166619.8	BLCAP	M1
ENSG00000196072.7	BLOC1S2	M1
ENSG00000183682.7	BMP8A	M1
ENSG00000164619.4	BMPER	M1
ENSG00000125999.6	BPIFB1	M1
ENSG00000171634.12	BPTF	M1
ENSG00000169925.12	BRD3	M1
ENSG00000078725.8	BRINP1	M1
ENSG00000162819.7	BROX	M1
ENSG00000174672.11	BRSK2	M1
ENSG00000168000.10	BSCL2	M1
ENSG00000164061.4	BSN	M1
ENSG00000064726.5	BTBD1	M1
ENSG00000151136.10	BTBD11	M1
ENSG00000204347.3	BTBD17	M1
ENSG00000183826.12	BTBD9	M1
ENSG00000106245.5	BUD31	M1
ENSG00000165507.8	C10orf10	M1
ENSG00000166275.11	C10orf32	M1
ENSG00000120029.8	C10orf76	M1
ENSG00000119965.8	C10orf88	M1
ENSG00000149179.9	C11orf49	M1
ENSG00000180425.7	C11orf71	M1
ENSG00000173715.11	C11orf80	M1
ENSG00000168005.4	C11orf84	M1
ENSG00000185742.6	C11orf87	M1
ENSG00000139637.9	C12orf10	M1
ENSG00000047621.7	C12orf4	M1
ENSG00000177875.3	C12orf68	M1
ENSG00000174456.9	C12orf76	M1
ENSG00000227051.4	C14orf132	M1
ENSG00000168260.1	C14orf183	M1
ENSG00000100802.10	C14orf93	M1
ENSG00000166920.6	C15orf48	M1
ENSG00000183324.6	C15orf60	M1
ENSG00000189227.4	C15orf61	M1
ENSG00000185716.7	C16orf52	M1
ENSG00000166246.9	C16orf71	M1
ENSG00000182831.7	C16orf72	M1
ENSG00000070761.3	C16orf80	M1
ENSG00000159761.10	C16orf86	M1
ENSG00000172653.7	C17orf66	M1
ENSG00000224383.3	C17orf72	M1
ENSG00000108666.5	C17orf75	M1
ENSG00000141452.5	C18orf8	M1
ENSG00000131943.13	C19orf12	M1
ENSG00000175262.10	C1orf127	M1
ENSG00000157330.5	C1orf158	M1
ENSG00000178965.9	C1orf173	M1
ENSG00000188931.3	C1orf192	M1
ENSG00000198520.6	C1orf228	M1
ENSG00000131094.3	C1QL1	M1
ENSG00000165985.8	C1QL3	M1
ENSG00000171984.10	C20orf196	M1
ENSG00000128346.6	C22orf23	M1
ENSG00000205856.3	C22orf42	M1
ENSG00000172375.8	C2CD2L	M1
ENSG00000119147.5	C2orf40	M1
ENSG00000118961.10	C2orf43	M1
ENSG00000172478.13	C2orf54	M1
ENSG00000173557.10	C2orf70	M1
ENSG00000187699.6	C2orf88	M1
ENSG00000205086.5	C2orf91	M1
ENSG00000180697.4	C3orf22	M1
ENSG00000163632.8	C3orf49	M1
ENSG00000188315.3	C3orf62	M1
ENSG00000180044.3	C3orf80	M1
ENSG00000181904.8	C5orf24	M1
ENSG00000186493.7	C5orf38	M1
ENSG00000039537.9	C6	M1
ENSG00000112539.10	C6orf118	M1
ENSG00000221821.2	C6orf226	M1
ENSG00000112936.14	C7	M1
ENSG00000244291.1	C7orf13	M1
ENSG00000153790.7	C7orf31	M1
ENSG00000164898.8	C7orf55	M1
ENSG00000164746.9	C7orf57	M1
ENSG00000176919.7	C8G	M1
ENSG00000250733.3	C8orf17	M1
ENSG00000182307.8	C8orf33	M1
ENSG00000236939.2	C8orf56	M1
ENSG00000174038.8	C9orf131	M1
ENSG00000171159.4	C9orf16	M1
ENSG00000197191.3	C9orf169	M1
ENSG00000188523.4	C9orf171	M1
ENSG00000164972.8	C9orf24	M1
ENSG00000179058.5	C9orf50	M1
ENSG00000183784.5	C9orf66	M1
ENSG00000147894.10	C9orf72	M1
ENSG00000164879.6	CA3	M1
ENSG00000157782.5	CABP1	M1
ENSG00000100314.3	CABP7	M1
ENSG00000160325.10	CACFD1	M1
ENSG00000141837.14	CACNA1A	M1
ENSG00000148408.8	CACNA1B	M1
ENSG00000151067.16	CACNA1C	M1
ENSG00000196557.6	CACNA1H	M1
ENSG00000081248.6	CACNA1S	M1
ENSG00000153956.11	CACNA2D1	M1
ENSG00000165995.14	CACNB2	M1
ENSG00000108878.3	CACNG1	M1
ENSG00000075461.5	CACNG4	M1
ENSG00000075429.4	CACNG5	M1
ENSG00000151893.10	CACUL1	M1
ENSG00000175161.9	CADM2	M1
ENSG00000162706.8	CADM3	M1
ENSG00000105767.2	CADM4	M1
ENSG00000163618.13	CADPS	M1
ENSG00000172137.14	CALB2	M1
ENSG00000183128.7	CALHM3	M1
ENSG00000198668.6	CALM1	M1
ENSG00000143933.12	CALM2	M1
ENSG00000183166.6	CALN1	M1
ENSG00000130643.4	CALY	M1
ENSG00000008118.5	CAMK1G	M1
ENSG00000058404.15	CAMK2B	M1
ENSG00000164076.12	CAMKV	M1
ENSG00000118200.10	CAMSAP2	M1
ENSG00000112186.7	CAP2	M1
ENSG00000198898.8	CAPZA2	M1
ENSG00000141527.12	CARD14	M1
ENSG00000213995.7	CARKD	M1
ENSG00000110619.12	CARS	M1
ENSG00000147044.16	CASK	M1
ENSG00000078699.17	CBFA2T2	M1
ENSG00000129993.10	CBFA2T3	M1
ENSG00000067955.9	CBFB	M1
ENSG00000102924.7	CBLN1	M1
ENSG00000141668.5	CBLN2	M1
ENSG00000054803.3	CBLN4	M1
ENSG00000183741.7	CBX6	M1
ENSG00000173581.3	CCDC106	M1
ENSG00000159884.7	CCDC107	M1
ENSG00000181378.9	CCDC108	M1
ENSG00000136710.5	CCDC115	M1
ENSG00000169193.7	CCDC126	M1
ENSG00000244607.1	CCDC13	M1
ENSG00000205212.3	CCDC144NL	M1
ENSG00000197599.8	CCDC154	M1
ENSG00000255994.1	CCDC177	M1
ENSG00000159214.8	CCDC24	M1
ENSG00000165972.8	CCDC38	M1
ENSG00000141519.10	CCDC40	M1
ENSG00000161973.6	CCDC42	M1
ENSG00000120860.6	CCDC53	M1
ENSG00000135127.7	CCDC64	M1
ENSG00000216937.7	CCDC7	M1
ENSG00000162004.12	CCDC78	M1
ENSG00000149231.7	CCDC82	M1
ENSG00000115355.11	CCDC88A	M1
ENSG00000137500.5	CCDC90B	M1
ENSG00000173013.4	CCDC96	M1
ENSG00000187094.7	CCK	M1
ENSG00000172724.7	CCL19	M1
ENSG00000133101.5	CCNA1	M1
ENSG00000147082.13	CCNB3	M1
ENSG00000166946.9	CCNDBP1	M1
ENSG00000129315.5	CCNT1	M1
ENSG00000082258.8	CCNT2	M1
ENSG00000166226.8	CCT2	M1
ENSG00000132141.9	CCT6B	M1
ENSG00000170458.9	CD14	M1
ENSG00000158473.6	CD1D	M1
ENSG00000091972.14	CD200	M1
ENSG00000174807.3	CD248	M1
ENSG00000135218.13	CD36	M1
ENSG00000125726.6	CD70	M1
ENSG00000085117.7	CD82	M1
ENSG00000102181.15	CD99L2	M1
ENSG00000163814.3	CDCP1	M1
ENSG00000154162.9	CDH12	M1
ENSG00000145526.7	CDH18	M1
ENSG00000124215.12	CDH26	M1
ENSG00000179242.11	CDH4	M1
ENSG00000148600.10	CDHR1	M1
ENSG00000074276.6	CDHR2	M1
ENSG00000103502.9	CDIPT	M1
ENSG00000065883.10	CDK13	M1
ENSG00000164885.8	CDK5	M1
ENSG00000176749.4	CDK5R1	M1
ENSG00000171450.4	CDK5R2	M1
ENSG00000145996.7	CDKAL1	M1
ENSG00000138769.6	CDKL2	M1
ENSG00000111276.6	CDKN1B	M1
ENSG00000129355.6	CDKN2D	M1
ENSG00000129596.4	CDO1	M1
ENSG00000223510.2	CDRT15	M1
ENSG00000149187.13	CELF1	M1
ENSG00000048740.13	CELF2	M1
ENSG00000159409.10	CELF3	M1
ENSG00000101489.14	CELF4	M1
ENSG00000143126.7	CELSR2	M1
ENSG00000008300.10	CELSR3	M1
ENSG00000184524.5	CEND1	M1
ENSG00000116198.8	CEP104	M1
ENSG00000143702.11	CEP170	M1
ENSG00000174007.7	CEP19	M1
ENSG00000106477.14	CEP41	M1
ENSG00000182923.12	CEP63	M1
ENSG00000101624.6	CEP76	M1
ENSG00000111860.9	CEP85L	M1
ENSG00000188452.9	CERKL	M1
ENSG00000223802.3	CERS1	M1
ENSG00000139624.8	CERS5	M1
ENSG00000172824.10	CES4A	M1
ENSG00000128965.7	CHAC1	M1
ENSG00000070748.13	CHAT	M1
ENSG00000111642.10	CHD4	M1
ENSG00000171316.7	CHD7	M1
ENSG00000100604.8	CHGA	M1
ENSG00000089199.5	CHGB	M1
ENSG00000109220.6	CHIC2	M1
ENSG00000110721.7	CHKA	M1
ENSG00000188419.9	CHM	M1
ENSG00000110172.7	CHORDC1	M1
ENSG00000111666.6	CHPT1	M1
ENSG00000133019.7	CHRM3	M1
ENSG00000138435.10	CHRNA1	M1
ENSG00000080644.11	CHRNA3	M1
ENSG00000175344.12	CHRNA7	M1
ENSG00000160716.4	CHRNB2	M1
ENSG00000117971.7	CHRNB4	M1
ENSG00000171310.6	CHST11	M1
ENSG00000147119.3	CHST7	M1
ENSG00000124302.8	CHST8	M1
ENSG00000157884.6	CIB4	M1
ENSG00000138433.11	CIR1	M1
ENSG00000122873.7	CISD1	M1
ENSG00000164442.8	CITED2	M1
ENSG00000148337.15	CIZ1	M1
ENSG00000223572.5	CKMT1A	M1
ENSG00000237289.5	CKMT1B	M1
ENSG00000104859.10	CLASRP	M1
ENSG00000188037.6	CLCN1	M1
ENSG00000134873.5	CLDN10	M1
ENSG00000184113.8	CLDN5	M1
ENSG00000105472.8	CLEC11A	M1
ENSG00000182566.8	CLEC4G	M1
ENSG00000137392.5	CLPS	M1
ENSG00000158258.11	CLSTN2	M1
ENSG00000139182.9	CLSTN3	M1
ENSG00000175416.8	CLTB	M1
ENSG00000103351.8	CLUAP1	M1
ENSG00000177182.6	CLVS1	M1
ENSG00000111726.8	CMAS	M1
ENSG00000144191.7	CNGA3	M1
ENSG00000132259.8	CNGA4	M1
ENSG00000174871.6	CNIH2	M1
ENSG00000119946.9	CNNM1	M1
ENSG00000148842.13	CNNM2	M1
ENSG00000113300.7	CNOT6	M1
ENSG00000115649.11	CNPPD1	M1
ENSG00000119865.4	CNRIP1	M1
ENSG00000105219.4	CNTD2	M1
ENSG00000149972.6	CNTN5	M1
ENSG00000174469.13	CNTNAP2	M1
ENSG00000152910.14	CNTNAP4	M1
ENSG00000155052.14	CNTNAP5	M1
ENSG00000197467.9	COL13A1	M1
ENSG00000084636.13	COL16A1	M1
ENSG00000113163.11	COL4A3BP	M1
ENSG00000198756.6	COLGALT2	M1
ENSG00000206561.8	COLQ	M1
ENSG00000145781.4	COMMD10	M1
ENSG00000148444.11	COMMD3	M1
ENSG00000110442.7	COMMD9	M1
ENSG00000121022.9	COPS5	M1
ENSG00000198612.6	COPS8	M1
ENSG00000115520.4	COQ10B	M1
ENSG00000102879.11	CORO1A	M1
ENSG00000103647.8	CORO2B	M1
ENSG00000103187.6	COTL1	M1
ENSG00000006695.6	COX10	M1
ENSG00000178741.7	COX5A	M1
ENSG00000137449.11	CPEB2	M1
ENSG00000107864.10	CPEB3	M1
ENSG00000113742.8	CPEB4	M1
ENSG00000168993.10	CPLX1	M1
ENSG00000145920.10	CPLX2	M1
ENSG00000124772.7	CPNE5	M1
ENSG00000144550.8	CPNE9	M1
ENSG00000169372.8	CRADD	M1
ENSG00000111269.2	CREBL2	M1
ENSG00000147571.3	CRH	M1
ENSG00000145708.6	CRHBP	M1
ENSG00000182809.6	CRIP2	M1
ENSG00000205755.6	CRLF2	M1
ENSG00000072832.10	CRMP1	M1
ENSG00000101343.10	CRNKL1	M1
ENSG00000109943.4	CRTAM	M1
ENSG00000105662.11	CRTC1	M1
ENSG00000163499.7	CRYBA2	M1
ENSG00000213923.6	CSNK1E	M1
ENSG00000178662.11	CSRNP3	M1
ENSG00000188242.4	CTD-2228K2.5	M1
ENSG00000261949.1	CTD-3148I10.1	M1
ENSG00000183248.7	CTD-3193O13.9	M1
ENSG00000164932.8	CTHRC1	M1
ENSG00000119326.10	CTNNAL1	M1
ENSG00000174080.6	CTSF	M1
ENSG00000256043.2	CTSO	M1
ENSG00000077063.6	CTTNBP2	M1
ENSG00000153015.11	CWC27	M1
ENSG00000169248.8	CXCL11	M1
ENSG00000173681.12	CXorf23	M1
ENSG00000205081.4	CXorf30	M1
ENSG00000197620.6	CXorf40A	M1
ENSG00000018610.9	CXorf56	M1
ENSG00000147231.9	CXorf57	M1
ENSG00000187690.2	CXorf67	M1
ENSG00000168772.9	CXXC4	M1
ENSG00000103018.12	CYB5B	M1
ENSG00000159348.8	CYB5R1	M1
ENSG00000100243.16	CYB5R3	M1
ENSG00000172115.4	CYCS	M1
ENSG00000187954.8	CYHR1	M1
ENSG00000100197.16	CYP2D6	M1
ENSG00000108669.12	CYTH1	M1
ENSG00000008256.11	CYTH3	M1
ENSG00000100592.11	DAAM1	M1
ENSG00000165659.12	DACH1	M1
ENSG00000126733.16	DACH2	M1
ENSG00000110887.3	DAO	M1
ENSG00000213088.5	DARC	M1
ENSG00000123454.6	DBH	M1
ENSG00000113758.9	DBN1	M1
ENSG00000136279.14	DBNL	M1
ENSG00000122741.11	DCAF10	M1
ENSG00000198354.4	DCAF12L2	M1
ENSG00000164934.9	DCAF13	M1
ENSG00000132017.6	DCAF15	M1
ENSG00000172992.7	DCAKD	M1
ENSG00000187323.7	DCC	M1
ENSG00000170390.10	DCLK2	M1
ENSG00000011465.12	DCN	M1
ENSG00000137100.11	DCTN3	M1
ENSG00000132912.8	DCTN4	M1
ENSG00000104671.3	DCTN6	M1
ENSG00000077279.12	DCX	M1
ENSG00000132437.13	DDC	M1
ENSG00000079785.10	DDX1	M1
ENSG00000089737.11	DDX24	M1
ENSG00000109832.8	DDX25	M1
ENSG00000108654.7	DDX5	M1
ENSG00000160570.9	DEDD2	M1
ENSG00000143753.8	DEGS1	M1
ENSG00000213047.7	DENND1B	M1
ENSG00000146966.8	DENND2A	M1
ENSG00000137145.16	DENND4C	M1
ENSG00000100418.7	DESI1	M1
ENSG00000169598.11	DFFB	M1
ENSG00000062282.10	DGAT2	M1
ENSG00000183628.8	DGCR6	M1
ENSG00000157680.11	DGKI	M1
ENSG00000100867.10	DHRS2	M1
ENSG00000100612.9	DHRS7	M1
ENSG00000174953.9	DHX36	M1
ENSG00000211452.6	DIO1	M1
ENSG00000066084.8	DIP2B	M1
ENSG00000176490.4	DIRAS1	M1
ENSG00000231672.2	DIRC3	M1
ENSG00000140323.4	DISP2	M1
ENSG00000105520.6	DKFZP761J1410	M1
ENSG00000104371.4	DKK4	M1
ENSG00000091140.8	DLD	M1
ENSG00000116652.5	DLEU2L	M1
ENSG00000080845.13	DLGAP4	M1
ENSG00000090932.6	DLL3	M1
ENSG00000128917.5	DLL4	M1
ENSG00000115844.6	DLX2	M1
ENSG00000198947.10	DMD	M1
ENSG00000104936.13	DMPK	M1
ENSG00000158856.13	DMTN	M1
ENSG00000185800.7	DMWD	M1
ENSG00000118997.9	DNAH7	M1
ENSG00000171595.9	DNAI2	M1
ENSG00000090520.6	DNAJB11	M1
ENSG00000135924.11	DNAJB2	M1
ENSG00000128590.4	DNAJB9	M1
ENSG00000108176.10	DNAJC12	M1
ENSG00000170464.5	DNAJC18	M1
ENSG00000101152.6	DNAJC5	M1
ENSG00000119661.10	DNAL1	M1
ENSG00000163879.9	DNALI1	M1
ENSG00000167968.8	DNASE1L2	M1
ENSG00000187957.7	DNER	M1
ENSG00000116641.11	DOCK7	M1
ENSG00000107099.11	DOCK8	M1
ENSG00000206052.6	DOK6	M1
ENSG00000175920.11	DOK7	M1
ENSG00000142197.8	DOPEY2	M1
ENSG00000154813.5	DPH3	M1
ENSG00000117543.15	DPH5	M1
ENSG00000175497.12	DPP10	M1
ENSG00000177990.7	DPY19L2	M1
ENSG00000092964.12	DPYSL2	M1
ENSG00000151640.8	DPYSL4	M1
ENSG00000157851.12	DPYSL5	M1
ENSG00000157856.6	DRC1	M1
ENSG00000149295.9	DRD2	M1
ENSG00000171587.10	DSCAM	M1
ENSG00000171451.13	DSEL	M1
ENSG00000151914.13	DST	M1
ENSG00000125821.7	DTD1	M1
ENSG00000178498.11	DTX3	M1
ENSG00000079393.16	DUSP13	M1
ENSG00000111266.4	DUSP16	M1
ENSG00000133878.4	DUSP26	M1
ENSG00000188542.5	DUSP28	M1
ENSG00000161202.13	DVL3	M1
ENSG00000197102.6	DYNC1H1	M1
ENSG00000158560.10	DYNC1I1	M1
ENSG00000144635.4	DYNC1LI1	M1
ENSG00000143479.11	DYRK3	M1
ENSG00000198919.8	DZIP3	M1
ENSG00000144597.9	EAF1	M1
ENSG00000147654.10	EBAG9	M1
ENSG00000164330.12	EBF1	M1
ENSG00000145194.13	ECE2	M1
ENSG00000034239.6	EFCAB1	M1
ENSG00000185055.6	EFCAB10	M1
ENSG00000215529.8	EFCAB8	M1
ENSG00000114654.6	EFCC1	M1
ENSG00000096093.10	EFHC1	M1
ENSG00000108947.4	EFNB3	M1
ENSG00000173442.7	EHBP1L1	M1
ENSG00000255302.3	EID1	M1
ENSG00000176396.9	EID2	M1
ENSG00000070785.12	EIF2B3	M1
ENSG00000163412.8	EIF4E3	M1
ENSG00000110321.11	EIF4G2	M1
ENSG00000107105.10	ELAVL2	M1
ENSG00000196361.5	ELAVL3	M1
ENSG00000162374.12	ELAVL4	M1
ENSG00000118985.10	ELL2	M1
ENSG00000110675.8	ELMOD1	M1
ENSG00000197977.3	ELOVL2	M1
ENSG00000118402.5	ELOVL4	M1
ENSG00000170291.10	ELP5	M1
ENSG00000134153.5	EMC7	M1
ENSG00000165521.11	EML5	M1
ENSG00000214595.7	EML6	M1
ENSG00000167136.6	ENDOG	M1
ENSG00000167280.12	ENGASE	M1
ENSG00000168913.6	ENHO	M1
ENSG00000151023.12	ENKUR	M1
ENSG00000188316.9	ENO4	M1
ENSG00000197594.7	ENPP1	M1
ENSG00000136960.8	ENPP2	M1
ENSG00000167302.5	ENTHD2	M1
ENSG00000188833.5	ENTPD8	M1
ENSG00000095203.10	EPB41L4B	M1
ENSG00000183317.12	EPHA10	M1
ENSG00000070886.6	EPHA8	M1
ENSG00000133216.12	EPHB2	M1
ENSG00000121053.5	EPX	M1
ENSG00000087502.13	ERGIC2	M1
ENSG00000178607.11	ERN1	M1
ENSG00000086619.9	ERO1LB	M1
ENSG00000196482.12	ESRRG	M1
ENSG00000171503.7	ETFDH	M1
ENSG00000126860.7	EVI2A	M1
ENSG00000142459.4	EVI5L	M1
ENSG00000070367.11	EXOC5	M1
ENSG00000104313.13	EYA1	M1
ENSG00000064655.14	EYA2	M1
ENSG00000124491.11	F13A1	M1
ENSG00000103089.4	FA2H	M1
ENSG00000170231.11	FABP6	M1
ENSG00000164434.7	FABP7	M1
ENSG00000135472.4	FAIM2	M1
ENSG00000145569.5	FAM105A	M1
ENSG00000125898.8	FAM110A	M1
ENSG00000169122.7	FAM110B	M1
ENSG00000156500.10	FAM122C	M1
ENSG00000150510.11	FAM124A	M1
ENSG00000134590.9	FAM127A	M1
ENSG00000212747.3	FAM127C	M1
ENSG00000154153.9	FAM134B	M1
ENSG00000147724.7	FAM135B	M1
ENSG00000188659.5	FAM154B	M1
ENSG00000204442.2	FAM155A	M1
ENSG00000154319.10	FAM167A	M1
ENSG00000113391.12	FAM172A	M1
ENSG00000174132.8	FAM174A	M1
ENSG00000148481.9	FAM188A	M1
ENSG00000198673.6	FAM19A2	M1
ENSG00000237765.2	FAM200B	M1
ENSG00000185614.4	FAM212A	M1
ENSG00000197852.8	FAM212B	M1
ENSG00000122378.9	FAM213A	M1
ENSG00000047346.8	FAM214A	M1
ENSG00000204856.7	FAM216A	M1
ENSG00000196227.6	FAM217B	M1
ENSG00000139438.5	FAM222A	M1
ENSG00000188820.8	FAM26F	M1
ENSG00000105058.7	FAM32A	M1
ENSG00000183844.12	FAM3B	M1
ENSG00000185448.9	FAM47A	M1
ENSG00000198173.3	FAM47C	M1
ENSG00000197872.7	FAM49A	M1
ENSG00000153310.14	FAM49B	M1
ENSG00000149926.9	FAM57B	M1
ENSG00000042062.7	FAM65C	M1
ENSG00000180488.10	FAM73A	M1
ENSG00000126882.8	FAM78A	M1
ENSG00000188859.5	FAM78B	M1
ENSG00000157470.7	FAM81A	M1
ENSG00000186523.10	FAM86B1	M1
ENSG00000153789.8	FAM92B	M1
ENSG00000171262.7	FAM98B	M1
ENSG00000197601.8	FAR1	M1
ENSG00000124279.7	FASTKD3	M1
ENSG00000165323.11	FAT3	M1
ENSG00000146267.11	FAXC	M1
ENSG00000188573.7	FBLL1	M1
ENSG00000156860.11	FBRS	M1
ENSG00000107872.8	FBXL15	M1
ENSG00000127585.7	FBXL16	M1
ENSG00000099364.12	FBXL19	M1
ENSG00000112234.4	FBXL4	M1
ENSG00000161243.4	FBXO27	M1
ENSG00000164117.8	FBXO8	M1
ENSG00000107829.9	FBXW4	M1
ENSG00000137478.10	FCHSD2	M1
ENSG00000137714.2	FDX1	M1
ENSG00000169018.5	FEM1B	M1
ENSG00000145780.6	FEM1C	M1
ENSG00000163497.2	FEV	M1
ENSG00000171055.10	FEZ2	M1
ENSG00000126262.4	FFAR2	M1
ENSG00000186188.6	FFAR4	M1
ENSG00000171564.7	FGB	M1
ENSG00000139132.10	FGD4	M1
ENSG00000102466.11	FGF14	M1
ENSG00000158815.6	FGF17	M1
ENSG00000091483.6	FH	M1
ENSG00000137460.4	FHDC1	M1
ENSG00000112214.6	FHL5	M1
ENSG00000197296.5	FITM2	M1
ENSG00000088832.10	FKBP1A	M1
ENSG00000269510.1	FLJ00273	M1
ENSG00000037280.11	FLT4	M1
ENSG00000162769.8	FLVCR1	M1
ENSG00000155816.15	FMN2	M1
ENSG00000137942.12	FNBP1L	M1
ENSG00000160097.11	FNDC5	M1
ENSG00000052795.8	FNIP2	M1
ENSG00000086205.12	FOLH1	M1
ENSG00000125798.10	FOXA2	M1
ENSG00000184492.5	FOXD4L1	M1
ENSG00000053254.11	FOXN3	M1
ENSG00000128573.18	FOXP2	M1
ENSG00000137166.10	FOXP4	M1
ENSG00000171877.15	FRMD5	M1
ENSG00000070601.5	FRMPD1	M1
ENSG00000147234.6	FRMPD3	M1
ENSG00000169933.8	FRMPD4	M1
ENSG00000260230.2	FRRS1L	M1
ENSG00000166225.4	FRS2	M1
ENSG00000073910.15	FRY	M1
ENSG00000106328.8	FSCN3	M1
ENSG00000053108.12	FSTL4	M1
ENSG00000168843.9	FSTL5	M1
ENSG00000107164.15	FUBP3	M1
ENSG00000174951.6	FUT1	M1
ENSG00000196968.6	FUT11	M1
ENSG00000129245.7	FXR2	M1
ENSG00000122068.8	FYTTD1	M1
ENSG00000157240.2	FZD1	M1
ENSG00000104290.6	FZD3	M1
ENSG00000141349.4	G6PC3	M1
ENSG00000171298.8	GAA	M1
ENSG00000034713.3	GABARAPL2	M1
ENSG00000136928.4	GABBR2	M1
ENSG00000166206.9	GABRB3	M1
ENSG00000113327.10	GABRG2	M1
ENSG00000182256.8	GABRG3	M1
ENSG00000136750.7	GAD2	M1
ENSG00000130222.6	GADD45G	M1
ENSG00000128242.8	GAL3ST1	M1
ENSG00000144278.10	GALNT13	M1
ENSG00000158089.10	GALNT14	M1
ENSG00000182870.8	GALNT9	M1
ENSG00000172020.8	GAP43	M1
ENSG00000139354.6	GAS2L3	M1
ENSG00000184502.3	GAST	M1
ENSG00000070610.10	GBA2	M1
ENSG00000164900.4	GBX1	M1
ENSG00000106633.11	GCK	M1
ENSG00000023909.5	GCLM	M1
ENSG00000124091.5	GCNT7	M1
ENSG00000124194.11	GDAP1L1	M1
ENSG00000107623.4	GDF10	M1
ENSG00000135414.5	GDF11	M1
ENSG00000164404.4	GDF9	M1
ENSG00000203879.7	GDI1	M1
ENSG00000168827.10	GFM1	M1
ENSG00000145990.6	GFOD1	M1
ENSG00000005955.8	GGNBP2	M1
ENSG00000099998.13	GGT5	M1
ENSG00000165678.15	GHITM	M1
ENSG00000106128.14	GHRHR	M1
ENSG00000157017.11	GHRL	M1
ENSG00000159248.4	GJD2	M1
ENSG00000109738.6	GLRB	M1
ENSG00000023572.4	GLRX2	M1
ENSG00000182327.7	GLTPD2	M1
ENSG00000112624.8	GLTSCR1L	M1
ENSG00000130755.8	GMFG	M1
ENSG00000127955.11	GNAI1	M1
ENSG00000087258.9	GNAO1	M1
ENSG00000128266.7	GNAZ	M1
ENSG00000078369.13	GNB1	M1
ENSG00000159921.10	GNE	M1
ENSG00000186469.4	GNG2	M1
ENSG00000162188.5	GNG3	M1
ENSG00000168243.6	GNG4	M1
ENSG00000167414.4	GNG8	M1
ENSG00000163281.7	GNPDA2	M1
ENSG00000135677.6	GNS	M1
ENSG00000147533.12	GOLGA7	M1
ENSG00000155265.6	GOLGA7B	M1
ENSG00000269783.1	GOLGA7B	M1
ENSG00000092978.6	GPATCH2	M1
ENSG00000076716.7	GPC4	M1
ENSG00000179399.9	GPC5	M1
ENSG00000167588.8	GPD1	M1
ENSG00000152642.6	GPD1L	M1
ENSG00000171723.11	GPHN	M1
ENSG00000159618.11	GPR114	M1
ENSG00000147262.2	GPR119	M1
ENSG00000197177.11	GPR123	M1
ENSG00000181619.11	GPR135	M1
ENSG00000173264.9	GPR137	M1
ENSG00000077585.9	GPR137B	M1
ENSG00000257008.2	GPR142	M1
ENSG00000173302.5	GPR148	M1
ENSG00000158292.6	GPR153	M1
ENSG00000184194.5	GPR173	M1
ENSG00000171659.9	GPR34	M1
ENSG00000205336.7	GPR56	M1
ENSG00000138271.4	GPR87	M1
ENSG00000188092.10	GPR89B	M1
ENSG00000198932.8	GPRASP1	M1
ENSG00000158301.14	GPRASP2	M1
ENSG00000169258.6	GPRIN1	M1
ENSG00000132522.11	GPS2	M1
ENSG00000160360.7	GPSM1	M1
ENSG00000175318.7	GRAMD2	M1
ENSG00000100351.12	GRAP2	M1
ENSG00000134317.13	GRHL1	M1
ENSG00000120251.14	GRIA2	M1
ENSG00000152578.8	GRIA4	M1
ENSG00000163873.5	GRIK3	M1
ENSG00000198785.4	GRIN3A	M1
ENSG00000068400.9	GRIPAP1	M1
ENSG00000164082.10	GRM2	M1
ENSG00000124493.9	GRM4	M1
ENSG00000196277.11	GRM7	M1
ENSG00000179603.13	GRM8	M1
ENSG00000126010.5	GRPR	M1
ENSG00000189369.7	GSPT2	M1
ENSG00000133433.6	GSTT2B	M1
ENSG00000140307.6	GTF2A2	M1
ENSG00000183474.11	GTF2H2C	M1
ENSG00000184897.4	H1FX	M1
ENSG00000132475.4	H3F3B	M1
ENSG00000063854.8	HAGH	M1
ENSG00000173805.11	HAP1	M1
ENSG00000170445.8	HARS	M1
ENSG00000143575.10	HAX1	M1
ENSG00000111727.7	HCFC2	M1
ENSG00000143630.5	HCN3	M1
ENSG00000138622.3	HCN4	M1
ENSG00000161610.1	HCRT	M1
ENSG00000068024.12	HDAC4	M1
ENSG00000147099.15	HDAC8	M1
ENSG00000048052.17	HDAC9	M1
ENSG00000155393.8	HEATR3	M1
ENSG00000008869.7	HEATR5B	M1
ENSG00000173064.6	HECTD4	M1
ENSG00000002746.10	HECW1	M1
ENSG00000138411.6	HECW2	M1
ENSG00000162639.11	HENMT1	M1
ENSG00000188175.5	HEPACAM2	M1
ENSG00000103657.9	HERC1	M1
ENSG00000138646.4	HERC5	M1
ENSG00000138642.10	HERC6	M1
ENSG00000051108.10	HERPUD1	M1
ENSG00000144485.6	HES6	M1
ENSG00000186834.2	HEXIM1	M1
ENSG00000135547.4	HEY2	M1
ENSG00000109758.4	HGFAC	M1
ENSG00000167861.11	HID1	M1
ENSG00000137133.6	HINT2	M1
ENSG00000110422.7	HIPK3	M1
ENSG00000100084.10	HIRA	M1
ENSG00000124635.7	HIST1H2BJ	M1
ENSG00000197903.6	HIST1H2BK	M1
ENSG00000184678.8	HIST2H2BE	M1
ENSG00000181218.4	HIST3H2A	M1
ENSG00000127124.9	HIVEP3	M1
ENSG00000160883.6	HK3	M1
ENSG00000237541.3	HLA-DQA2	M1
ENSG00000179344.12	HLA-DQB1	M1
ENSG00000120075.5	HOXB5	M1
ENSG00000128645.11	HOXD1	M1
ENSG00000121905.5	HPCA	M1
ENSG00000173083.10	HPSE	M1
ENSG00000174775.12	HRAS	M1
ENSG00000196639.6	HRH1	M1
ENSG00000101180.11	HRH3	M1
ENSG00000153936.12	HS2ST1	M1
ENSG00000182601.6	HS3ST4	M1
ENSG00000249853.3	HS3ST5	M1
ENSG00000230989.2	HSBP1	M1
ENSG00000099377.9	HSD3B7	M1
ENSG00000165868.8	HSPA12A	M1
ENSG00000155304.4	HSPA13	M1
ENSG00000204390.8	HSPA1L	M1
ENSG00000120694.15	HSPH1	M1
ENSG00000102241.7	HTATSF1	M1
ENSG00000178394.3	HTR1A	M1
ENSG00000135312.4	HTR1B	M1
ENSG00000148680.11	HTR7	M1
ENSG00000166033.7	HTRA1	M1
ENSG00000157423.13	HYDIN	M1
ENSG00000203684.5	IBA57-AS1	M1
ENSG00000163596.12	ICA1L	M1
ENSG00000090339.4	ICAM1	M1
ENSG00000112144.11	ICK	M1
ENSG00000166411.9	IDH3A	M1
ENSG00000148057.11	IDNK	M1
ENSG00000010404.13	IDS	M1
ENSG00000267228.2	IER3IP1	M1
ENSG00000204010.3	IFIT1B	M1
ENSG00000119917.9	IFIT3	M1
ENSG00000152778.7	IFIT5	M1
ENSG00000100360.10	IFT27	M1
ENSG00000122970.11	IFT81	M1
ENSG00000146678.5	IGFBP1	M1
ENSG00000137142.4	IGFBPL1	M1
ENSG00000182700.3	IGIP	M1
ENSG00000152580.8	IGSF10	M1
ENSG00000117154.7	IGSF21	M1
ENSG00000095574.7	IKZF5	M1
ENSG00000110324.5	IL10RA	M1
ENSG00000160712.8	IL6R	M1
ENSG00000143195.8	ILDR2	M1
ENSG00000133731.5	IMPA1	M1
ENSG00000104331.4	IMPAD1	M1
ENSG00000081148.11	IMPG2	M1
ENSG00000148798.5	INA	M1
ENSG00000111653.15	ING4	M1
ENSG00000139269.2	INHBE	M1
ENSG00000153391.11	INO80C	M1
ENSG00000040933.11	INPP4A	M1
ENSG00000173404.3	INSM1	M1
ENSG00000168348.3	INSM2	M1
ENSG00000027644.4	INSRR	M1
ENSG00000102786.10	INTS6	M1
ENSG00000119509.8	INVS	M1
ENSG00000103599.15	IQCH	M1
ENSG00000120645.7	IQSEC3	M1
ENSG00000146243.9	IRAK1BP1	M1
ENSG00000119669.3	IRF2BPL	M1
ENSG00000167378.4	IRGQ	M1
ENSG00000170549.3	IRX1	M1
ENSG00000170561.8	IRX2	M1
ENSG00000177508.11	IRX3	M1
ENSG00000016082.10	ISL1	M1
ENSG00000143127.8	ITGA10	M1
ENSG00000115232.9	ITGA4	M1
ENSG00000055957.6	ITIH1	M1
ENSG00000150995.13	ITPR1	M1
ENSG00000198399.10	ITSN2	M1
ENSG00000096968.8	JAK2	M1
ENSG00000152969.12	JAKMIP1	M1
ENSG00000176049.11	JAKMIP2	M1
ENSG00000050130.13	JKAMP	M1
ENSG00000070495.10	JMJD6	M1
ENSG00000152409.8	JMY	M1
ENSG00000011201.6	KAL1	M1
ENSG00000160145.11	KALRN	M1
ENSG00000144445.11	KANSL1L	M1
ENSG00000114166.7	KAT2B	M1
ENSG00000102781.9	KATNAL1	M1
ENSG00000165572.6	KBTBD6	M1
ENSG00000177272.7	KCNA3	M1
ENSG00000130037.3	KCNA5	M1
ENSG00000158445.7	KCNB1	M1
ENSG00000182674.5	KCNB2	M1
ENSG00000129159.6	KCNC1	M1
ENSG00000116396.9	KCNC4	M1
ENSG00000171385.5	KCND3	M1
ENSG00000055118.10	KCNH2	M1
ENSG00000173826.10	KCNH6	M1
ENSG00000183960.4	KCNH8	M1
ENSG00000123700.4	KCNJ2	M1
ENSG00000157542.8	KCNJ6	M1
ENSG00000124249.5	KCNK15	M1
ENSG00000095981.6	KCNK16	M1
ENSG00000124780.9	KCNK17	M1
ENSG00000171303.5	KCNK3	M1
ENSG00000143603.14	KCNN3	M1
ENSG00000104783.7	KCNN4	M1
ENSG00000178695.4	KCTD12	M1
ENSG00000174943.5	KCTD13	M1
ENSG00000167977.4	KCTD5	M1
ENSG00000165097.9	KDM1B	M1
ENSG00000115548.12	KDM3A	M1
ENSG00000132510.6	KDM6B	M1
ENSG00000100578.10	KIAA0586	M1
ENSG00000169330.4	KIAA1024	M1
ENSG00000196872.6	KIAA1211L	M1
ENSG00000198954.4	KIAA1279	M1
ENSG00000116299.12	KIAA1324	M1
ENSG00000110318.9	KIAA1377	M1
ENSG00000250305.4	KIAA1456	M1
ENSG00000134444.9	KIAA1468	M1
ENSG00000122778.5	KIAA1549	M1
ENSG00000187164.13	KIAA1598	M1
ENSG00000116685.11	KIAA2013	M1
ENSG00000183354.7	KIAA2026	M1
ENSG00000134313.10	KIDINS220	M1
ENSG00000137177.14	KIF13A	M1
ENSG00000130294.10	KIF1A	M1
ENSG00000139116.13	KIF21A	M1
ENSG00000116852.10	KIF21B	M1
ENSG00000131437.11	KIF3A	M1
ENSG00000084731.9	KIF3C	M1
ENSG00000155980.7	KIF5A	M1
ENSG00000164627.13	KIF6	M1
ENSG00000088727.8	KIF9	M1
ENSG00000075945.8	KIFAP3	M1
ENSG00000149571.6	KIRREL3	M1
ENSG00000049130.9	KITLG	M1
ENSG00000133116.6	KL	M1
ENSG00000134962.6	KLB	M1
ENSG00000169926.5	KLF13	M1
ENSG00000127528.5	KLF2	M1
ENSG00000162873.10	KLHDC8A	M1
ENSG00000174010.9	KLHL15	M1
ENSG00000119771.10	KLHL29	M1
ENSG00000149243.11	KLHL35	M1
ENSG00000102271.9	KLHL4	M1
ENSG00000198642.5	KLHL9	M1
ENSG00000227268.3	KLLN	M1
ENSG00000139187.5	KLRG1	M1
ENSG00000167548.10	KMT2D	M1
ENSG00000118162.9	KPTN	M1
ENSG00000184619.3	KRBA2	M1
ENSG00000171346.9	KRT15	M1
ENSG00000170477.8	KRT4	M1
ENSG00000205864.1	KRTAP5-6	M1
ENSG00000171435.9	KSR2	M1
ENSG00000198945.3	L3MBTL3	M1
ENSG00000078081.3	LAMP3	M1
ENSG00000109270.8	LAMTOR3	M1
ENSG00000115365.7	LANCL1	M1
ENSG00000162511.7	LAPTM5	M1
ENSG00000155506.12	LARP1	M1
ENSG00000196233.7	LCOR	M1
ENSG00000169744.8	LDB2	M1
ENSG00000203985.6	LDLRAD1	M1
ENSG00000168675.14	LDLRAD4	M1
ENSG00000166477.8	LEO1	M1
ENSG00000178934.4	LGALS7B	M1
ENSG00000156959.7	LHFPL4	M1
ENSG00000121454.4	LHX4	M1
ENSG00000174405.9	LIG4	M1
ENSG00000204577.7	LILRB3	M1
ENSG00000104863.7	LIN7B	M1
ENSG00000225119.3	LINC00999	M1
ENSG00000174482.6	LINGO2	M1
ENSG00000107798.13	LIPA	M1
ENSG00000131899.6	LLGL1	M1
ENSG00000164187.6	LMBRD2	M1
ENSG00000143013.8	LMO4	M1
ENSG00000136944.13	LMX1B	M1
ENSG00000165714.6	LOH12CR1	M1
ENSG00000205791.2	LOH12CR2	M1
ENSG00000129038.11	LOXL1	M1
ENSG00000150471.11	LPHN3	M1
ENSG00000148123.10	LPPR1	M1
ENSG00000117600.8	LPPR4	M1
ENSG00000117598.7	LPPR5	M1
ENSG00000121207.7	LRAT	M1
ENSG00000186001.8	LRCH3	M1
ENSG00000077454.11	LRCH4	M1
ENSG00000147650.7	LRP12	M1
ENSG00000168702.12	LRP1B	M1
ENSG00000109771.11	LRP2BP	M1
ENSG00000204950.2	LRRC10B	M1
ENSG00000185028.3	LRRC14B	M1
ENSG00000186648.10	LRRC16B	M1
ENSG00000184434.7	LRRC19	M1
ENSG00000172731.9	LRRC20	M1
ENSG00000148814.13	LRRC27	M1
ENSG00000122477.8	LRRC39	M1
ENSG00000116212.10	LRRC42	M1
ENSG00000158113.8	LRRC43	M1
ENSG00000137821.7	LRRC49	M1
ENSG00000162621.5	LRRC53	M1
ENSG00000161328.10	LRRC56	M1
ENSG00000204052.4	LRRC73	M1
ENSG00000171492.10	LRRC8D	M1
ENSG00000124831.14	LRRFIP1	M1
ENSG00000162951.6	LRRTM1	M1
ENSG00000198739.6	LRRTM3	M1
ENSG00000144771.7	LRTM1	M1
ENSG00000166159.6	LRTM2	M1
ENSG00000160285.10	LSS	M1
ENSG00000204428.8	LY6G5C	M1
ENSG00000176956.8	LY6H	M1
ENSG00000144214.5	LYG1	M1
ENSG00000102897.5	LYRM1	M1
ENSG00000205707.6	LYRM5	M1
ENSG00000186687.11	LYRM7	M1
ENSG00000163155.7	LYSMD1	M1
ENSG00000140280.9	LYSMD2	M1
ENSG00000127603.19	MACF1	M1
ENSG00000110514.14	MADD	M1
ENSG00000204103.2	MAFB	M1
ENSG00000185247.10	MAGEA11	M1
ENSG00000154545.12	MAGED4	M1
ENSG00000187243.12	MAGED4B	M1
ENSG00000081026.14	MAGI3	M1
ENSG00000144063.3	MALL	M1
ENSG00000013619.9	MAMLD1	M1
ENSG00000111885.5	MAN1A1	M1
ENSG00000185090.10	MANEAL	M1
ENSG00000212916.3	MAP10	M1
ENSG00000166963.8	MAP1A	M1
ENSG00000131711.10	MAP1B	M1
ENSG00000065559.10	MAP2K4	M1
ENSG00000108984.9	MAP2K6	M1
ENSG00000139625.8	MAP3K12	M1
ENSG00000085511.15	MAP3K4	M1
ENSG00000006432.11	MAP3K9	M1
ENSG00000011566.10	MAP4K3	M1
ENSG00000171533.7	MAP6	M1
ENSG00000116871.11	MAP7D1	M1
ENSG00000184368.11	MAP7D2	M1
ENSG00000164114.14	MAP9	M1
ENSG00000109339.14	MAPK10	M1
ENSG00000185386.10	MAPK11	M1
ENSG00000188130.9	MAPK12	M1
ENSG00000107643.11	MAPK8	M1
ENSG00000008735.10	MAPK8IP2	M1
ENSG00000084764.6	MAPRE3	M1
ENSG00000186868.11	MAPT	M1
ENSG00000183654.8	MARCH11	M1
ENSG00000144583.4	MARCH4	M1
ENSG00000165406.11	MARCH8	M1
ENSG00000139266.5	MARCH9	M1
ENSG00000155130.5	MARCKS	M1
ENSG00000116141.11	MARK1	M1
ENSG00000166986.8	MARS	M1
ENSG00000105613.5	MAST1	M1
ENSG00000086015.16	MAST2	M1
ENSG00000099308.6	MAST3	M1
ENSG00000132561.9	MATN2	M1
ENSG00000125952.14	MAX	M1
ENSG00000166987.10	MBD6	M1
ENSG00000176055.9	MBLAC2	M1
ENSG00000177669.3	MBOAT4	M1
ENSG00000197971.10	MBP	M1
ENSG00000012174.7	MBTPS2	M1
ENSG00000124089.4	MC3R	M1
ENSG00000078070.7	MCCC1	M1
ENSG00000126217.16	MCF2L	M1
ENSG00000128285.4	MCHR1	M1
ENSG00000112139.10	MDGA1	M1
ENSG00000151376.12	ME3	M1
ENSG00000169057.15	MECP2	M1
ENSG00000160563.9	MED27	M1
ENSG00000133997.7	MED6	M1
ENSG00000162959.9	MEMO1	M1
ENSG00000166823.5	MESP1	M1
ENSG00000105976.10	MET	M1
ENSG00000103260.4	METRN	M1
ENSG00000139780.7	METTL21C	M1
ENSG00000206562.7	METTL6	M1
ENSG00000183496.5	MEX3B	M1
ENSG00000166482.7	MFAP4	M1
ENSG00000100060.13	MFNG	M1
ENSG00000151690.10	MFSD6	M1
ENSG00000071073.8	MGAT4A	M1
ENSG00000182050.9	MGAT4C	M1
ENSG00000167889.8	MGAT5B	M1
ENSG00000165175.11	MID1IP1	M1
ENSG00000155545.15	MIER3	M1
ENSG00000173436.9	MINOS1	M1
ENSG00000107789.11	MINPP1	M1
ENSG00000171843.11	MLLT3	M1
ENSG00000096395.6	MLN	M1
ENSG00000108788.7	MLX	M1
ENSG00000175727.9	MLXIP	M1
ENSG00000009950.11	MLXIPL	M1
ENSG00000136297.10	MMD2	M1
ENSG00000169446.4	MMGT1	M1
ENSG00000125966.8	MMP24	M1
ENSG00000138722.5	MMRN1	M1
ENSG00000070444.10	MNT	M1
ENSG00000165943.4	MOAP1	M1
ENSG00000080823.17	MOK	M1
ENSG00000164077.9	MON1A	M1
ENSG00000060762.14	MPC1	M1
ENSG00000117400.10	MPL	M1
ENSG00000130830.10	MPP1	M1
ENSG00000066382.12	MPPED2	M1
ENSG00000170262.8	MRAP	M1
ENSG00000158186.8	MRAS	M1
ENSG00000179010.10	MRFAP1	M1
ENSG00000178988.10	MRFAP1L1	M1
ENSG00000135900.3	MRPL44	M1
ENSG00000120333.4	MRPS14	M1
ENSG00000204568.7	MRPS18B	M1
ENSG00000163319.6	MRPS18C	M1
ENSG00000135972.4	MRPS9	M1
ENSG00000135097.2	MSI1	M1
ENSG00000125144.9	MT1G	M1
ENSG00000205358.3	MT1H	M1
ENSG00000109919.5	MTCH2	M1
ENSG00000147649.5	MTDH	M1
ENSG00000127989.9	MTERF	M1
ENSG00000122085.12	MTERFD2	M1
ENSG00000171100.10	MTM1	M1
ENSG00000139505.10	MTMR6	M1
ENSG00000003987.9	MTMR7	M1
ENSG00000104643.5	MTMR9	M1
ENSG00000112031.11	MTRF1L	M1
ENSG00000132613.10	MTSS1L	M1
ENSG00000169550.8	MUC15	M1
ENSG00000176945.12	MUC20	M1
ENSG00000172732.7	MUS81	M1
ENSG00000146085.7	MUT	M1
ENSG00000196814.10	MVB12B	M1
ENSG00000110921.7	MVK	M1
ENSG00000185105.4	MYADML2	M1
ENSG00000134571.6	MYBPC3	M1
ENSG00000005810.13	MYCBP2	M1
ENSG00000041515.11	MYO16	M1
ENSG00000133454.11	MYO18B	M1
ENSG00000136286.10	MYO1G	M1
ENSG00000066933.11	MYO9A	M1
ENSG00000170011.9	MYRIP	M1
ENSG00000196132.7	MYT1	M1
ENSG00000186487.13	MYT1L	M1
ENSG00000099326.4	MZF1	M1
ENSG00000102921.3	N4BP1	M1
ENSG00000150456.6	N6AMT2	M1
ENSG00000173418.7	NAA20	M1
ENSG00000139977.9	NAA30	M1
ENSG00000138744.10	NAAA	M1
ENSG00000077616.6	NAALAD2	M1
ENSG00000136274.8	NACAD	M1
ENSG00000171169.8	NAIF1	M1
ENSG00000249437.3	NAIP	M1
ENSG00000102452.11	NALCN	M1
ENSG00000177432.6	NAP1L5	M1
ENSG00000105402.3	NAPA	M1
ENSG00000090971.4	NAT14	M1
ENSG00000185818.7	NAT8L	M1
ENSG00000134369.11	NAV1	M1
ENSG00000067798.9	NAV3	M1
ENSG00000172915.14	NBEA	M1
ENSG00000104490.13	NCALD	M1
ENSG00000154654.10	NCAM2	M1
ENSG00000130287.9	NCAN	M1
ENSG00000071051.9	NCK2	M1
ENSG00000084676.11	NCOA1	M1
ENSG00000140396.8	NCOA2	M1
ENSG00000107130.6	NCS1	M1
ENSG00000164100.7	NDST3	M1
ENSG00000185633.6	NDUFA4L2	M1
ENSG00000119421.5	NDUFA8	M1
ENSG00000139180.6	NDUFA9	M1
ENSG00000101247.13	NDUFAF5	M1
ENSG00000183648.5	NDUFB1	M1
ENSG00000136521.8	NDUFB5	M1
ENSG00000165264.6	NDUFB6	M1
ENSG00000151366.8	NDUFC2	M1
ENSG00000115286.15	NDUFS7	M1
ENSG00000103154.5	NECAB2	M1
ENSG00000089818.12	NECAP1	M1
ENSG00000255526.2	NEDD8-MDP1	M1
ENSG00000104722.9	NEFM	M1
ENSG00000172260.9	NEGR1	M1
ENSG00000140398.9	NEIL1	M1
ENSG00000137601.11	NEK1	M1
ENSG00000171208.5	NETO2	M1
ENSG00000107954.6	NEURL	M1
ENSG00000215041.5	NEURL4	M1
ENSG00000162992.3	NEUROD1	M1
ENSG00000122859.4	NEUROG3	M1
ENSG00000163531.11	NFASC	M1
ENSG00000171786.5	NHLH1	M1
ENSG00000257108.1	NHLRC4	M1
ENSG00000177453.3	NIM1	M1
ENSG00000104361.5	NIPAL2	M1
ENSG00000136783.9	NIPSNAP3A	M1
ENSG00000165028.7	NIPSNAP3B	M1
ENSG00000084628.5	NKAIN1	M1
ENSG00000185942.7	NKAIN3	M1
ENSG00000197885.6	NKIRAS1	M1
ENSG00000168256.13	NKIRAS2	M1
ENSG00000186416.8	NKRF	M1
ENSG00000125820.5	NKX2-2	M1
ENSG00000091592.11	NLRP1	M1
ENSG00000157064.6	NMNAT2	M1
ENSG00000163864.10	NMNAT3	M1
ENSG00000053438.7	NNAT	M1
ENSG00000140939.10	NOL3	M1
ENSG00000101746.11	NOL4	M1
ENSG00000142546.9	NOSIP	M1
ENSG00000139910.15	NOVA1	M1
ENSG00000104967.6	NOVA2	M1
ENSG00000151322.14	NPAS3	M1
ENSG00000158806.9	NPM2	M1
ENSG00000159899.10	NPR2	M1
ENSG00000156642.12	NPTN	M1
ENSG00000171246.5	NPTX1	M1
ENSG00000221890.2	NPTXR	M1
ENSG00000169297.6	NR0B1	M1
ENSG00000175745.7	NR2F1	M1
ENSG00000160113.5	NR2F6	M1
ENSG00000113580.10	NR3C1	M1
ENSG00000151623.10	NR3C2	M1
ENSG00000134986.9	NREP	M1
ENSG00000180530.5	NRIP1	M1
ENSG00000175352.6	NRIP3	M1
ENSG00000171119.2	NRTN	M1
ENSG00000179915.16	NRXN1	M1
ENSG00000164346.5	NSA2	M1
ENSG00000073969.14	NSF	M1
ENSG00000168824.10	NSG1	M1
ENSG00000170091.6	NSG2	M1
ENSG00000065320.4	NTN1	M1
ENSG00000198400.7	NTRK1	M1
ENSG00000272325.1	NUDT3	M1
ENSG00000105245.5	NUMBL	M1
ENSG00000108559.7	NUP88	M1
ENSG00000153989.7	NUS1	M1
ENSG00000144815.10	NXPE3	M1
ENSG00000182379.9	NXPH4	M1
ENSG00000166924.4	NYAP1	M1
ENSG00000143450.10	OAZ3	M1
ENSG00000104044.11	OCA2	M1
ENSG00000109180.10	OCIAD1	M1
ENSG00000122126.11	OCRL	M1
ENSG00000197444.5	OGDHL	M1
ENSG00000130558.14	OLFM1	M1
ENSG00000118733.12	OLFM3	M1
ENSG00000116774.7	OLFML3	M1
ENSG00000082556.6	OPRK1	M1
ENSG00000171054.6	OR13H1	M1
ENSG00000238243.2	OR2W3	M1
ENSG00000181518.2	OR8D4	M1
ENSG00000115947.9	ORC4	M1
ENSG00000128699.9	ORMDL1	M1
ENSG00000172057.5	ORMDL3	M1
ENSG00000184792.11	OSBP2	M1
ENSG00000081087.10	OSTM1	M1
ENSG00000178602.3	OTOS	M1
ENSG00000083720.8	OXCT1	M1
ENSG00000204237.4	OXLD1	M1
ENSG00000174740.7	PABPC5	M1
ENSG00000007168.8	PAFAH1B1	M1
ENSG00000076641.4	PAG1	M1
ENSG00000111845.4	PAK1IP1	M1
ENSG00000077264.10	PAK3	M1
ENSG00000243444.3	PALM2	M1
ENSG00000145730.16	PAM	M1
ENSG00000182752.8	PAPPA	M1
ENSG00000198682.8	PAPSS2	M1
ENSG00000137817.12	PARP6	M1
ENSG00000151883.12	PARP8	M1
ENSG00000135903.14	PAX3	M1
ENSG00000106331.10	PAX4	M1
ENSG00000007372.16	PAX6	M1
ENSG00000163346.12	PBXIP1	M1
ENSG00000090097.16	PCBP4	M1
ENSG00000156453.9	PCDH1	M1
ENSG00000136099.9	PCDH8	M1
ENSG00000184226.10	PCDH9	M1
ENSG00000239389.3	PCDHA13	M1
ENSG00000204969.5	PCDHA2	M1
ENSG00000204967.6	PCDHA4	M1
ENSG00000081842.13	PCDHA6	M1
ENSG00000204963.4	PCDHA7	M1
ENSG00000243232.3	PCDHAC2	M1
ENSG00000120324.4	PCDHB10	M1
ENSG00000120327.4	PCDHB14	M1
ENSG00000196963.2	PCDHB16	M1
ENSG00000113212.4	PCDHB7	M1
ENSG00000120322.2	PCDHB8	M1
ENSG00000156374.10	PCGF6	M1
ENSG00000186472.15	PCLO	M1
ENSG00000160299.12	PCNT	M1
ENSG00000175426.6	PCSK1	M1
ENSG00000102109.7	PCSK1N	M1
ENSG00000125851.5	PCSK2	M1
ENSG00000140479.12	PCSK6	M1
ENSG00000102230.9	PCYT1B	M1
ENSG00000071994.6	PDCD2	M1
ENSG00000115252.14	PDE1A	M1
ENSG00000154678.12	PDE1C	M1
ENSG00000186642.11	PDE2A	M1
ENSG00000184588.13	PDE4B	M1
ENSG00000105650.17	PDE4C	M1
ENSG00000156973.9	PDE6D	M1
ENSG00000168291.8	PDHB	M1
ENSG00000067992.8	PDK3	M1
ENSG00000140992.14	PDPK1	M1
ENSG00000133401.11	PDZD2	M1
ENSG00000067840.8	PDZD4	M1
ENSG00000165650.7	PDZD8	M1
ENSG00000155714.9	PDZD9	M1
ENSG00000139946.5	PELI2	M1
ENSG00000174516.10	PELI3	M1
ENSG00000181195.6	PENK	M1
ENSG00000059691.7	PET112	M1
ENSG00000131779.6	PEX11B	M1
ENSG00000204220.5	PFDN6	M1
ENSG00000101856.8	PGRMC1	M1
ENSG00000112137.12	PHACTR1	M1
ENSG00000087495.12	PHACTR3	M1
ENSG00000134686.12	PHC2	M1
ENSG00000106443.10	PHF14	M1
ENSG00000197724.6	PHF2	M1
ENSG00000129292.16	PHF20L1	M1
ENSG00000233041.4	PHGR1	M1
ENSG00000173868.7	PHOSPHO1	M1
ENSG00000116793.11	PHTF1	M1
ENSG00000168490.9	PHYHIP	M1
ENSG00000165443.7	PHYHIPL	M1
ENSG00000100151.11	PICK1	M1
ENSG00000173947.9	PIFO	M1
ENSG00000185808.9	PIGP	M1
ENSG00000268977.1	PIH1	M1
ENSG00000133056.9	PIK3C2B	M1
ENSG00000117461.10	PIK3R3	M1
ENSG00000102096.9	PIM2	M1
ENSG00000179761.7	PIPOX	M1
ENSG00000174238.10	PITPNA	M1
ENSG00000090975.8	PITPNM2	M1
ENSG00000008710.13	PKD1	M1
ENSG00000107593.15	PKD2L1	M1
ENSG00000205038.7	PKHD1L1	M1
ENSG00000171033.8	PKIA	M1
ENSG00000168734.9	PKIG	M1
ENSG00000160199.10	PKNOX1	M1
ENSG00000105499.9	PLA2G4C	M1
ENSG00000137055.10	PLAA	M1
ENSG00000137841.7	PLCB2	M1
ENSG00000101333.12	PLCB4	M1
ENSG00000154822.11	PLCL2	M1
ENSG00000182836.5	PLCXD3	M1
ENSG00000180287.12	PLD5	M1
ENSG00000116095.6	PLEKHA3	M1
ENSG00000054690.9	PLEKHH1	M1
ENSG00000225190.4	PLEKHM1	M1
ENSG00000214456.4	PLIN5	M1
ENSG00000076356.6	PLXNA2	M1
ENSG00000064933.12	PMS1	M1
ENSG00000163344.5	PMVK	M1
ENSG00000240694.4	PNMA2	M1
ENSG00000204851.5	PNMAL2	M1
ENSG00000141744.3	PNMT	M1
ENSG00000130653.11	PNPLA7	M1
ENSG00000135241.12	PNPLA8	M1
ENSG00000132000.7	PODNL1	M1
ENSG00000114631.10	PODXL2	M1
ENSG00000196313.7	POM121	M1
ENSG00000135213.8	POM121C	M1
ENSG00000130714.11	POMT1	M1
ENSG00000005421.4	PON1	M1
ENSG00000127948.9	POR	M1
ENSG00000028277.16	POU2F2	M1
ENSG00000196767.4	POU3F4	M1
ENSG00000160539.4	PPAPDC3	M1
ENSG00000139220.12	PPFIA2	M1
ENSG00000177380.9	PPFIA3	M1
ENSG00000145725.15	PPIP5K2	M1
ENSG00000175175.4	PPM1E	M1
ENSG00000163590.9	PPM1L	M1
ENSG00000214517.4	PPME1	M1
ENSG00000213639.5	PPP1CB	M1
ENSG00000198729.4	PPP1R14C	M1
ENSG00000158615.8	PPP1R15B	M1
ENSG00000106341.6	PPP1R17	M1
ENSG00000135447.12	PPP1R1A	M1
ENSG00000162869.11	PPP1R21	M1
ENSG00000108819.9	PPP1R9B	M1
ENSG00000113575.5	PPP2CA	M1
ENSG00000104695.8	PPP2CB	M1
ENSG00000156475.14	PPP2R2B	M1
ENSG00000167393.12	PPP2R3B	M1
ENSG00000138814.12	PPP3CA	M1
ENSG00000107758.11	PPP3CB	M1
ENSG00000120910.10	PPP3CC	M1
ENSG00000188386.5	PPP3R2	M1
ENSG00000119414.7	PPP6C	M1
ENSG00000122490.14	PQLC1	M1
ENSG00000230657.2	PRB4	M1
ENSG00000112238.11	PRDM13	M1
ENSG00000116731.18	PRDM2	M1
ENSG00000061455.10	PRDM6	M1
ENSG00000152784.11	PRDM8	M1
ENSG00000167815.7	PRDX2	M1
ENSG00000267883.1	PRED60	M1
ENSG00000268040.1	PRED62	M1
ENSG00000163637.7	PRICKLE2	M1
ENSG00000106617.9	PRKAG2	M1
ENSG00000108946.10	PRKAR1A	M1
ENSG00000114302.11	PRKAR2A	M1
ENSG00000119973.3	PRLHR	M1
ENSG00000115718.13	PROC	M1
ENSG00000120685.15	PROSER1	M1
ENSG00000117707.11	PROX1	M1
ENSG00000135406.9	PRPH	M1
ENSG00000147224.6	PRPS1	M1
ENSG00000101911.8	PRPS2	M1
ENSG00000156858.7	PRR14	M1
ENSG00000176381.4	PRR18	M1
ENSG00000188368.5	PRR19	M1
ENSG00000180525.9	PRR26	M1
ENSG00000204576.7	PRR3	M1
ENSG00000204314.6	PRRT1	M1
ENSG00000010438.12	PRSS3	M1
ENSG00000146250.5	PRSS35	M1
ENSG00000106772.13	PRUNE2	M1
ENSG00000167653.4	PSCA	M1
ENSG00000059915.12	PSD	M1
ENSG00000163636.6	PSMD6	M1
ENSG00000125818.13	PSMF1	M1
ENSG00000185920.11	PTCH1	M1
ENSG00000204624.6	PTCHD2	M1
ENSG00000171862.5	PTEN	M1
ENSG00000165983.10	PTER	M1
ENSG00000183134.4	PTGDR2	M1
ENSG00000160951.3	PTGER1	M1
ENSG00000125384.6	PTGER2	M1
ENSG00000148334.10	PTGES2	M1
ENSG00000160801.9	PTH1R	M1
ENSG00000144407.5	PTH2R	M1
ENSG00000087494.11	PTHLH	M1
ENSG00000188921.12	PTPLAD2	M1
ENSG00000196396.5	PTPN1	M1
ENSG00000173482.12	PTPRM	M1
ENSG00000054356.9	PTPRN	M1
ENSG00000155093.13	PTPRN2	M1
ENSG00000151490.9	PTPRO	M1
ENSG00000106278.7	PTPRZ1	M1
ENSG00000150787.3	PTS	M1
ENSG00000185129.4	PURA	M1
ENSG00000170234.8	PWWP2A	M1
ENSG00000147485.8	PXDNL	M1
ENSG00000131096.6	PYY	M1
ENSG00000151552.7	QDPR	M1
ENSG00000115828.11	QPCT	M1
ENSG00000188710.1	QRFP	M1
ENSG00000060749.10	QSER1	M1
ENSG00000165661.11	QSOX2	M1
ENSG00000166024.9	R3HCC1L	M1
ENSG00000119396.6	RAB14	M1
ENSG00000139998.10	RAB15	M1
ENSG00000099246.12	RAB18	M1
ENSG00000080371.4	RAB21	M1
ENSG00000167964.8	RAB26	M1
ENSG00000129472.8	RAB2B	M1
ENSG00000137502.5	RAB30	M1
ENSG00000134594.4	RAB33A	M1
ENSG00000179331.2	RAB39A	M1
ENSG00000155961.4	RAB39B	M1
ENSG00000105649.5	RAB3A	M1
ENSG00000152932.6	RAB3C	M1
ENSG00000105514.3	RAB3D	M1
ENSG00000102128.6	RAB40AL	M1
ENSG00000197562.5	RAB40C	M1
ENSG00000123570.3	RAB9B	M1
ENSG00000174373.11	RALGAPA1	M1
ENSG00000160271.10	RALGDS	M1
ENSG00000132359.9	RAP1GAP2	M1
ENSG00000125249.6	RAP2A	M1
ENSG00000181467.2	RAP2B	M1
ENSG00000091428.13	RAPGEF4	M1
ENSG00000136237.14	RAPGEF5	M1
ENSG00000118849.5	RARRES1	M1
ENSG00000108551.4	RASD1	M1
ENSG00000113319.7	RASGRF2	M1
ENSG00000172575.7	RASGRP1	M1
ENSG00000122257.14	RBBP6	M1
ENSG00000100320.18	RBFOX2	M1
ENSG00000112183.10	RBM24	M1
ENSG00000127993.10	RBM48	M1
ENSG00000003756.12	RBM5	M1
ENSG00000134597.9	RBMX2	M1
ENSG00000117625.9	RCOR3	M1
ENSG00000198771.6	RCSD1	M1
ENSG00000068615.12	REEP1	M1
ENSG00000132563.11	REEP2	M1
ENSG00000165476.8	REEP3	M1
ENSG00000135597.14	REPS1	M1
ENSG00000182698.7	RESP18	M1
ENSG00000135945.5	REV1	M1
ENSG00000009413.11	REV3L	M1
ENSG00000135002.7	RFK	M1
ENSG00000128253.9	RFPL2	M1
ENSG00000131378.9	RFTN1	M1
ENSG00000080298.11	RFX3	M1
ENSG00000242732.3	RGAG4	M1
ENSG00000143344.11	RGL1	M1
ENSG00000091844.3	RGS17	M1
ENSG00000116741.6	RGS2	M1
ENSG00000132554.15	RGS22	M1
ENSG00000117152.9	RGS4	M1
ENSG00000143248.8	RGS5	M1
ENSG00000182732.12	RGS6	M1
ENSG00000182901.11	RGS7	M1
ENSG00000135824.8	RGS8	M1
ENSG00000108370.11	RGS9	M1
ENSG00000005486.12	RHBDD2	M1
ENSG00000008853.12	RHOBTB2	M1
ENSG00000060709.9	RIMBP2	M1
ENSG00000196622.6	RIMBP3	M1
ENSG00000079841.14	RIMS1	M1
ENSG00000176406.16	RIMS2	M1
ENSG00000101098.8	RIMS4	M1
ENSG00000203877.3	RIPPLY2	M1
ENSG00000152214.8	RIT2	M1
ENSG00000022840.11	RNF10	M1
ENSG00000239305.2	RNF103	M1
ENSG00000124226.7	RNF114	M1
ENSG00000121848.9	RNF115	M1
ENSG00000164068.11	RNF123	M1
ENSG00000133135.9	RNF128	M1
ENSG00000082996.15	RNF13	M1
ENSG00000013561.13	RNF14	M1
ENSG00000118518.11	RNF146	M1
ENSG00000235631.1	RNF148	M1
ENSG00000141576.10	RNF157	M1
ENSG00000158717.6	RNF166	M1
ENSG00000116514.12	RNF19B	M1
ENSG00000187147.13	RNF220	M1
ENSG00000137075.13	RNF38	M1
ENSG00000169855.15	ROBO1	M1
ENSG00000067836.8	ROGDI	M1
ENSG00000047936.6	ROS1	M1
ENSG00000263053.3	RP11-1055B8.6	M1
ENSG00000171282.9	RP11-1055B8.7	M1
ENSG00000273294.1	RP11-1084J3.4	M1
ENSG00000272195.1	RP11-156E8.1	M1
ENSG00000250038.1	RP11-180C1.1	M1
ENSG00000258231.1	RP11-362K2.2	M1
ENSG00000253857.1	RP11-386G21.2	M1
ENSG00000179253.3	RP11-429E11.3	M1
ENSG00000258928.1	RP11-463J10.2	M1
ENSG00000242631.2	RP11-508N12.4	M1
ENSG00000270249.1	RP11-514P8.7	M1
ENSG00000187695.6	RP11-723O4.6	M1
ENSG00000257390.1	RP11-762I7.5	M1
ENSG00000255384.1	RP11-770J1.4	M1
ENSG00000263809.1	RP11-849F2.7	M1
ENSG00000129197.10	RPAIN	M1
ENSG00000181031.11	RPH3AL	M1
ENSG00000146223.10	RPL7L1	M1
ENSG00000178718.5	RPP25	M1
ENSG00000177519.3	RPRM	M1
ENSG00000071242.7	RPS6KA2	M1
ENSG00000198208.7	RPS6KL1	M1
ENSG00000025039.10	RRAGD	M1
ENSG00000134321.7	RSAD2	M1
ENSG00000187257.10	RSBN1L	M1
ENSG00000130363.7	RSPH3	M1
ENSG00000147655.6	RSPO2	M1
ENSG00000101282.4	RSPO4	M1
ENSG00000159579.9	RSPRY1	M1
ENSG00000125744.7	RTN2	M1
ENSG00000115310.13	RTN4	M1
ENSG00000018189.8	RUFY3	M1
ENSG00000108309.8	RUNDC3A	M1
ENSG00000105784.11	RUNDC3B	M1
ENSG00000079102.12	RUNX1T1	M1
ENSG00000182552.10	RWDD4	M1
ENSG00000173080.4	RXFP4	M1
ENSG00000196218.7	RYR1	M1
ENSG00000198626.11	RYR2	M1
ENSG00000160307.5	S100B	M1
ENSG00000171643.9	S100Z	M1
ENSG00000211456.6	SACM1L	M1
ENSG00000151835.9	SACS	M1
ENSG00000203727.3	SAMD5	M1
ENSG00000164105.3	SAP30	M1
ENSG00000123453.12	SARDH	M1
ENSG00000004139.9	SARM1	M1
ENSG00000184788.8	SATL1	M1
ENSG00000126524.5	SBDS	M1
ENSG00000126461.10	SCAF1	M1
ENSG00000116521.6	SCAMP3	M1
ENSG00000198794.7	SCAMP5	M1
ENSG00000171222.6	SCAND1	M1
ENSG00000143653.9	SCCPDH	M1
ENSG00000171951.4	SCG2	M1
ENSG00000104112.4	SCG3	M1
ENSG00000166922.4	SCG5	M1
ENSG00000079689.9	SCGN	M1
ENSG00000151967.14	SCHIP1	M1
ENSG00000105711.6	SCN1B	M1
ENSG00000153253.11	SCN3A	M1
ENSG00000166257.4	SCN3B	M1
ENSG00000196876.9	SCN8A	M1
ENSG00000144306.9	SCRN3	M1
ENSG00000175356.8	SCUBE2	M1
ENSG00000054282.11	SDCCAG8	M1
ENSG00000143751.9	SDE2	M1
ENSG00000100445.12	SDR39U1	M1
ENSG00000166562.4	SEC11C	M1
ENSG00000133488.10	SEC14L4	M1
ENSG00000103184.7	SEC14L5	M1
ENSG00000065665.16	SEC61A2	M1
ENSG00000025796.9	SEC63	M1
ENSG00000138593.4	SECISBP2L	M1
ENSG00000198843.8	SELT	M1
ENSG00000112902.7	SEMA5A	M1
ENSG00000092421.12	SEMA6A	M1
ENSG00000119231.6	SENP5	M1
ENSG00000250722.1	SEPP1	M1
ENSG00000100167.15	SEPT3	M1
ENSG00000205572.5	SERF1B	M1
ENSG00000111897.6	SERINC1	M1
ENSG00000132824.9	SERINC3	M1
ENSG00000151778.6	SERP2	M1
ENSG00000117601.9	SERPINC1	M1
ENSG00000253309.2	SERPINE3	M1
ENSG00000163536.8	SERPINI1	M1
ENSG00000149212.6	SESN3	M1
ENSG00000136169.12	SETDB2	M1
ENSG00000063015.15	SEZ6	M1
ENSG00000100095.14	SEZ6L	M1
ENSG00000174938.10	SEZ6L2	M1
ENSG00000170624.9	SGCD	M1
ENSG00000118473.17	SGIP1	M1
ENSG00000163082.9	SGPP2	M1
ENSG00000178188.10	SH2B1	M1
ENSG00000095370.15	SH2D3C	M1
ENSG00000107957.12	SH3PXD2A	M1
ENSG00000172985.8	SH3RF3	M1
ENSG00000251322.3	SHANK3	M1
ENSG00000129946.6	SHC2	M1
ENSG00000138606.15	SHF	M1
ENSG00000237515.6	SHISA9	M1
ENSG00000108061.7	SHOC2	M1
ENSG00000110013.8	SIAE	M1
ENSG00000112246.5	SIM1	M1
ENSG00000039123.11	SKIV2L2	M1
ENSG00000139737.17	SLAIN1	M1
ENSG00000145248.6	SLC10A4	M1
ENSG00000174326.7	SLC16A11	M1
ENSG00000091664.7	SLC17A6	M1
ENSG00000179520.6	SLC17A8	M1
ENSG00000036565.10	SLC18A1	M1
ENSG00000165646.7	SLC18A2	M1
ENSG00000187714.5	SLC18A3	M1
ENSG00000175003.8	SLC22A1	M1
ENSG00000172940.7	SLC22A13	M1
ENSG00000163393.8	SLC22A15	M1
ENSG00000188467.6	SLC24A5	M1
ENSG00000108528.9	SLC25A11	M1
ENSG00000115840.9	SLC25A12	M1
ENSG00000102078.11	SLC25A14	M1
ENSG00000177542.6	SLC25A22	M1
ENSG00000164933.7	SLC25A32	M1
ENSG00000162461.7	SLC25A34	M1
ENSG00000181035.9	SLC25A42	M1
ENSG00000164209.12	SLC25A46	M1
ENSG00000176274.6	SLC25A53	M1
ENSG00000135502.12	SLC26A10	M1
ENSG00000117394.15	SLC2A1	M1
ENSG00000160326.9	SLC2A6	M1
ENSG00000197241.3	SLC2A7	M1
ENSG00000196660.6	SLC30A10	M1
ENSG00000164414.12	SLC35A1	M1
ENSG00000121073.9	SLC35B1	M1
ENSG00000181830.7	SLC35C1	M1
ENSG00000189339.7	SLC35E2B	M1
ENSG00000100036.11	SLC35E4	M1
ENSG00000168917.8	SLC35G2	M1
ENSG00000166558.6	SLC38A8	M1
ENSG00000029364.7	SLC39A9	M1
ENSG00000167703.10	SLC43A2	M1
ENSG00000162426.10	SLC45A1	M1
ENSG00000164175.10	SLC45A2	M1
ENSG00000139508.10	SLC46A3	M1
ENSG00000163798.9	SLC4A1AP	M1
ENSG00000114923.12	SLC4A3	M1
ENSG00000050438.12	SLC4A8	M1
ENSG00000100191.4	SLC5A4	M1
ENSG00000111181.8	SLC6A12	M1
ENSG00000142319.14	SLC6A3	M1
ENSG00000013293.5	SLC7A14	M1
ENSG00000099960.8	SLC7A4	M1
ENSG00000103257.4	SLC7A5	M1
ENSG00000183023.14	SLC8A1	M1
ENSG00000118160.9	SLC8A2	M1
ENSG00000100678.14	SLC8A3	M1
ENSG00000197818.7	SLC9A8	M1
ENSG00000164038.10	SLC9B2	M1
ENSG00000187122.12	SLIT1	M1
ENSG00000145147.15	SLIT2	M1
ENSG00000178235.6	SLITRK1	M1
ENSG00000170365.5	SMAD1	M1
ENSG00000080503.15	SMARCA2	M1
ENSG00000153147.5	SMARCA5	M1
ENSG00000183172.8	SMDT1	M1
ENSG00000224531.4	SMIM13	M1
ENSG00000188725.3	SMIM15	M1
ENSG00000253457.1	SMIM18	M1
ENSG00000267795.1	SMIM22	M1
ENSG00000204323.5	SMIM5	M1
ENSG00000259120.2	SMIM6	M1
ENSG00000240204.2	SMKR1	M1
ENSG00000205571.8	SMN2	M1
ENSG00000166311.5	SMPD1	M1
ENSG00000103056.7	SMPD3	M1
ENSG00000172594.8	SMPDL3A	M1
ENSG00000019549.4	SNAI2	M1
ENSG00000132639.8	SNAP25	M1
ENSG00000065609.10	SNAP91	M1
ENSG00000074317.6	SNCB	M1
ENSG00000162804.9	SNED1	M1
ENSG00000159210.5	SNF8	M1
ENSG00000101298.9	SNPH	M1
ENSG00000125870.6	SNRPB2	M1
ENSG00000110025.8	SNX15	M1
ENSG00000064652.6	SNX24	M1
ENSG00000112335.10	SNX3	M1
ENSG00000148158.12	SNX30	M1
ENSG00000095637.16	SORBS1	M1
ENSG00000154556.13	SORBS2	M1
ENSG00000182968.3	SOX1	M1
ENSG00000129194.3	SOX15	M1
ENSG00000124766.4	SOX4	M1
ENSG00000134532.11	SOX5	M1
ENSG00000177202.1	SPACA4	M1
ENSG00000077327.11	SPAG6	M1
ENSG00000137098.9	SPAG8	M1
ENSG00000008294.16	SPAG9	M1
ENSG00000162814.6	SPATA17	M1
ENSG00000160284.10	SPATC1L	M1
ENSG00000118363.7	SPCS2	M1
ENSG00000063176.11	SPHK2	M1
ENSG00000122711.4	SPINK4	M1
ENSG00000204991.6	SPIRE2	M1
ENSG00000183018.4	SPNS2	M1
ENSG00000010072.11	SPRTN	M1
ENSG00000173898.7	SPTBN2	M1
ENSG00000160460.11	SPTBN4	M1
ENSG00000072310.12	SREBF1	M1
ENSG00000196935.4	SRGAP1	M1
ENSG00000185739.9	SRL	M1
ENSG00000153037.8	SRP19	M1
ENSG00000144867.7	SRPRB	M1
ENSG00000177679.14	SRRM3	M1
ENSG00000139767.4	SRRM4	M1
ENSG00000184402.10	SS18L1	M1
ENSG00000141298.13	SSH2	M1
ENSG00000157005.3	SST	M1
ENSG00000139874.5	SSTR1	M1
ENSG00000147488.7	ST18	M1
ENSG00000180953.7	ST20	M1
ENSG00000136840.14	ST6GALNAC4	M1
ENSG00000117069.10	ST6GALNAC5	M1
ENSG00000144681.6	STAC	M1
ENSG00000010270.9	STARD3NL	M1
ENSG00000130052.9	STARD8	M1
ENSG00000159433.7	STARD9	M1
ENSG00000256762.1	STH	M1
ENSG00000115661.9	STK16	M1
ENSG00000102572.10	STK24	M1
ENSG00000165752.12	STK32C	M1
ENSG00000104435.9	STMN2	M1
ENSG00000197457.5	STMN3	M1
ENSG00000173320.5	STOX2	M1
ENSG00000137868.14	STRA6	M1
ENSG00000165209.14	STRBP	M1
ENSG00000196792.7	STRN3	M1
ENSG00000090372.10	STRN4	M1
ENSG00000106089.7	STX1A	M1
ENSG00000111450.9	STX2	M1
ENSG00000136854.13	STXBP1	M1
ENSG00000094975.9	SUCO	M1
ENSG00000148290.5	SURF1	M1
ENSG00000099994.10	SUSD2	M1
ENSG00000166111.5	SVOP	M1
ENSG00000147642.12	SYBU	M1
ENSG00000139351.10	SYCP3	M1
ENSG00000008056.8	SYN1	M1
ENSG00000159082.13	SYNJ1	M1
ENSG00000102003.6	SYP	M1
ENSG00000143028.7	SYPL2	M1
ENSG00000254806.1	SYS1-DBNDD2	M1
ENSG00000067715.9	SYT1	M1
ENSG00000110975.4	SYT10	M1
ENSG00000019505.3	SYT13	M1
ENSG00000143469.12	SYT14	M1
ENSG00000139973.11	SYT16	M1
ENSG00000143858.7	SYT2	M1
ENSG00000132872.7	SYT4	M1
ENSG00000129990.10	SYT5	M1
ENSG00000011347.5	SYT7	M1
ENSG00000138162.13	TACC2	M1
ENSG00000064995.12	TAF11	M1
ENSG00000064313.7	TAF2	M1
ENSG00000130699.12	TAF4	M1
ENSG00000144834.8	TAGLN3	M1
ENSG00000170921.10	TANC2	M1
ENSG00000113407.9	TARS	M1
ENSG00000169221.9	TBC1D10B	M1
ENSG00000121749.11	TBC1D15	M1
ENSG00000095383.15	TBC1D2	M1
ENSG00000125875.9	TBC1D20	M1
ENSG00000162065.7	TBC1D24	M1
ENSG00000111490.8	TBC1D30	M1
ENSG00000146350.9	TBC1D32	M1
ENSG00000124659.5	TBCC	M1
ENSG00000028839.5	TBPL1	M1
ENSG00000122145.10	TBX22	M1
ENSG00000172465.9	TCEAL1	M1
ENSG00000133142.13	TCEAL4	M1
ENSG00000182916.7	TCEAL7	M1
ENSG00000120438.7	TCP1	M1
ENSG00000145022.4	TCTA	M1
ENSG00000182134.11	TDRKH	M1
ENSG00000187079.10	TEAD1	M1
ENSG00000205356.5	TECPR1	M1
ENSG00000111077.13	TENC1	M1
ENSG00000145934.11	TENM2	M1
ENSG00000147601.9	TERF1	M1
ENSG00000168769.8	TET2	M1
ENSG00000136478.3	TEX2	M1
ENSG00000186118.7	TEX38	M1
ENSG00000137203.6	TFAP2A	M1
ENSG00000008196.8	TFAP2B	M1
ENSG00000160181.4	TFF2	M1
ENSG00000180176.10	TH	M1
ENSG00000186340.10	THBS2	M1
ENSG00000130193.7	THEM6	M1
ENSG00000151090.13	THRB	M1
ENSG00000187720.10	THSD4	M1
ENSG00000005108.11	THSD7A	M1
ENSG00000151500.10	THYN1	M1
ENSG00000173825.6	TIGD3	M1
ENSG00000035862.8	TIMP2	M1
ENSG00000100234.11	TIMP3	M1
ENSG00000146872.13	TLK2	M1
ENSG00000133069.10	TMCC2	M1
ENSG00000100580.7	TMED8	M1
ENSG00000241697.3	TMEFF1	M1
ENSG00000144868.9	TMEM108	M1
ENSG00000232258.2	TMEM114	M1
ENSG00000171202.2	TMEM126A	M1
ENSG00000166448.10	TMEM130	M1
ENSG00000139364.6	TMEM132B	M1
ENSG00000164124.6	TMEM144	M1
ENSG00000167619.7	TMEM145	M1
ENSG00000179292.4	TMEM151A	M1
ENSG00000178233.13	TMEM151B	M1
ENSG00000163449.6	TMEM169	M1
ENSG00000186889.5	TMEM17	M1
ENSG00000157111.8	TMEM171	M1
ENSG00000127419.12	TMEM175	M1
ENSG00000002933.3	TMEM176A	M1
ENSG00000106565.13	TMEM176B	M1
ENSG00000261115.1	TMEM178B	M1
[truncated: 11,800 more rows]

## Sheet: RNA - module enrichments
S.Table 2D. Summary of functional enrichments of co-expressed gene modules in pancreatic progenitor signatures, signatures of fetal cell populations from Ramond et al. 2018, sets of genes in Gene Ontology categories: go_digestive (GO:0048565 digestive tract development), go_intestinal (GO:0060575 intestinal epithelial cell differentiation), go_pancreas (GO:0031016 pancreas development) and go_liv…
	PE signature				Fetal cell populations (Ramond 2018)				Gene Ontology				Wang 2016			Jennings 2017
	GFP+ signature	Presort signature	GFP- signature	Cebola_PE_signature	popA	popB	popC	popD	go_digestive	go_intestinal	go_pancreas	go_liver	duodenum	jejunum	ileum	dp	hbp	hc
M1	1	1	0.999997	0.749509	1	1	3.78859e-96	3.32594e-24	0.998617	0.91682	0.00384398	0.890459	0.917245	0.754461	0.424101	0.922721	0.209201	0.913557
M2	0.267069	0.00334415	1.94481e-09	0.390703	0.999984	0.023751	0.999934	0.579461	0.129041	0.0181884	0.978404	0.650642	0.000153467	0.855286	0.581139	0.0243494	0.0166131	0.0574205
M3	9.15015e-07	4.62759e-08	1.93165e-05	0.568938	0.00634622	8.89071e-09	1	0.999426	0.00565891	0.769614	0.156968	0.0146371	0.0238244	0.476396	0.109275	0.965394	1	4.73273e-10
M4	0.999758	0.998744	0.999195	0.996506	0.999999	0.999994	0.980642	0.297342	0.95541	0.729808	0.977425	0.673749	0.465359	1	0.709075	0.97425	1	0.916286
M5	0.000288824	0.140695	0.999769	4.79217e-11	6.71643e-36	3.36786e-07	1	1	0.414114	0.305919	0.0519963	0.102082	0.87219	1	0.898881	0.0707397	1	0.941596
M6	0.998713	0.99944	0.999628	0.983645	0.996374	0.995659	0.999998	0.999603	1	1	1	0.925412	0.926616	0.332411	0.866844	0.0503222	1	0.618837
M7	1	0.99433	0.783489	0.64099	1	0.999819	5.72393e-06	0.00392632	0.43963	0.527648	0.0405403	0.696252	0.365548	0.569944	0.037994	0.373793	0.245099	0.955968
M8	1.96685e-11	0.000875202	1	0.00259417	1.08213e-07	3.27967e-12	1	0.979283	0.443196	1	1	0.201858	0.37593	0.498622	0.993547	0.221142	1	0.197697
M9	0.664207	0.978384	1	0.00254395	7.82648e-05	0.287357	0.999917	0.99486	0.102115	0.426504	0.216542	0.14409	0.498765	0.124307	0.941237	3.85382e-09	1	0.997328
M10	0.0540654	0.66987	0.704446	0.299589	0.472212	0.604516	1	0.951296	0.974791	1	0.891139	0.760536	0.85024	1	0.918042	0.967478	1	0.947918
M11	0.762113	0.645973	0.681159	0.992211	0.0295496	0.715994	0.999736	0.990202	0.971255	1	1	0.182888	1	0.0156845	0.000583788	0.633651	1	0.936457
M12	1	1	1	0.0130126	0.966381	0.963359	0.999541	0.799534	0.107648	0.0726168	0.312851	0.478378	0.952762	1	0.306142	0.810107	1	0.701255
M13	0.0258313	3.86337e-05	2.6784e-06	0.748943	0.957896	0.103692	0.931657	0.983812	0.0918274	0.352733	0.563536	0.858452	0.0250045	0.387008	0.00876152	0.947402	1	0.000103297
M14	0.96166	1	1	0.748813	1	0.929006	1	0.714267	0.538143	1	1	1	1	1	1	0.930484	1	0.972687
M15	1	0.406507	0.0353075	0.903946	1	1	0.922521	0.828578	1	1	0.773719	0.932862	0.897117	1	0.93836	1	1	0.0186857
M16	0.000965303	0.0884717	0.532302	0.140148	8.55427e-05	0.29447	1	0.903636	0.532302	1	1	0.860016	0.809004	1	0.868457	0.811947	1	0.937133
M17	1	1	1	0.617581	0.458735	0.968729	1	0.890397	1	1	0.640203	0.550869	0.790789	1	1	1	1	0.790036
M18	0.784396	0.361896	0.149488	0.751005	0.29883	0.936232	0.0356402	0.0304706	0.149488	1	1	0.180202	0.349411	1	0.446363	0.353582	1	0.423816
M19	1	1	1	0.994196	1	1	0.814851	1	1	1	1	1	1	1	0.77999	1	1	0.419665
M20	1	0.255286	0.0197877	0.981441	0.358655	0.0592327	0.69064	0.741322	7.9824e-08	0.132943	0.0034578	0.103472	0.615876	0.148275	0.324166	0.619308	1	0.0143871

## Sheet: ATAC - module eigengenes
S.Table 2E. Module eigengenes for the 11 co-expressed open chromatin modules defined with WGCNA on the ATAC-seq data. The eigengenes represent the first principal component of the module for each sample. Cells colouring reflects the value of the eigengene, with high values shown in red, and low values in blue.
	ME1	ME2	ME3	ME4	ME5	ME6	ME7	ME8	ME9	ME10	ME11
A_GFPpos_d1	-0.125326	-0.168404	-0.220822	-0.149838	0.455827	-0.20313	-0.16444	-0.0470828	-0.266872	-0.174812	0.134933
A_GFPpos_d2	-0.144873	-0.178357	-0.203635	-0.101443	0.465436	-0.184624	-0.159934	0.0387497	-0.25067	-0.0848602	0.336933
A_GFPpos_d3	-0.119092	-0.0892733	-0.11812	-0.254938	0.32257	-0.225475	0.143933	-0.0242489	0.0503621	0.0572899	0.0648388
A_presort_d1	0.148392	-0.209912	-0.189226	-0.24101	0.230608	-0.345141	0.0153597	-0.0631359	-0.127807	-0.105163	0.0322043
A_presort_d2	0.0114469	-0.216912	-0.115202	-0.185396	0.268733	-0.305052	0.103615	-0.0037363	-0.0499248	-0.0433987	0.122121
A_presort_d3	-0.0254584	-0.103858	-0.0712642	0.0580869	0.116322	-0.0295623	-0.136587	0.0345447	-0.164198	-0.22105	0.137664
A_GFPneg_d1	0.618973	-0.201998	-0.235961	-0.280375	-0.190442	-0.35372	-0.0601853	-0.202988	-0.197327	-0.0110298	-0.334833
A_GFPneg_d2	0.511685	-0.150675	-0.339858	-0.198363	-0.154557	-0.26539	-0.320509	-0.230053	-0.286266	-0.221113	-0.204514
A_GFPneg_d3	0.349118	-0.0771648	-0.360868	-0.237434	-0.10567	-0.271707	-0.316694	-0.279073	-0.335688	-0.22114	-0.243617
B_GFPpos_d1	-0.122108	0.200969	-0.00341485	0.00613405	-0.094976	0.138771	-0.108949	-0.110271	0.0111925	-0.0198443	-0.0577679
B_GFPpos_d2	-0.110245	0.0803203	0.0762178	-0.127237	-0.0198989	-0.010156	0.19983	-0.0756979	0.131345	0.182344	-0.105798
B_GFPpos_d3	-0.0973084	0.125899	-0.0645719	-0.0137087	-0.0772436	0.090527	-0.188637	-0.210795	-0.0653847	0.00556421	-0.152147
B_presort_d1	-0.143315	0.406585	0.0788616	-0.0535358	-0.174001	0.222714	0.115207	-0.104297	0.343741	0.229252	-0.218085
B_presort_d2	-0.0848109	0.180807	-0.0638407	-0.0374865	-0.0281754	0.0428967	-0.0914826	-0.0959398	-0.0338017	0.0295996	-0.0479659
B_presort_d3	-0.00658445	0.16688	0.0226581	-0.182665	-0.0549537	-0.0333769	0.182154	-0.0976311	0.226402	0.272237	-0.183985
B_GFPneg_d1	-0.139174	0.434834	-0.030266	-0.037178	-0.191813	0.331099	-0.17165	-0.26357	0.187737	0.163005	-0.299168
B_GFPneg_d2	-0.133058	0.333474	0.00733694	-0.0158785	-0.195259	0.19878	-0.124965	-0.169799	0.0994512	0.0540887	-0.0836454
B_GFPneg_d3	-0.0715325	0.289586	0.0788285	-0.131776	-0.181681	0.124244	0.151262	-0.119772	0.223707	0.322637	-0.209268
C_GFPpos_d1	-0.0424515	-0.108451	0.28853	0.264011	0.0968388	0.0631134	0.361951	0.490598	0.245207	0.132668	0.352459
C_GFPpos_d2	-0.120644	-0.0872581	0.0677563	0.215991	0.0929839	0.0833318	-0.0474628	0.244216	-0.0700195	-0.112248	0.353067
C_GFPpos_d3	-0.114374	-0.12259	0.106636	0.321809	0.016749	0.143346	-0.00657701	0.320186	-0.0762494	-0.0420439	0.157786
C_presort_d1	-0.0556113	-0.025606	0.220981	0.296379	0.00650554	0.219849	0.0545007	0.255695	0.127892	0.0659051	0.186225
C_presort_d2	-0.0827625	-0.120254	0.237345	0.312823	-0.0801172	0.147123	0.0867538	0.21378	0.0143061	0.0395996	0.157125
C_presort_d3	-0.0643567	-0.101515	0.369192	0.210645	-0.0868426	0.0969343	0.367856	0.28434	0.330461	0.181583	0.107292
C_GFPneg_d1	0.0720138	-0.0235678	0.0119198	0.16926	-0.0787371	0.10328	-0.115339	0.0263368	-0.062617	-0.065867	-0.0440094
C_GFPneg_d2	0.0528223	-0.10798	0.412271	0.156931	-0.203874	0.129203	0.399331	0.109834	0.21673	0.208047	-0.03683
C_GFPneg_d3	0.0386368	-0.12558	0.0385166	0.236191	-0.154332	0.0921236	-0.168341	0.0798098	-0.221708	-0.62125	0.0789857

## Sheet: ATAC - peak2module
S.Table 2F. Assignment of individual open chromatin peaks to the 20 co-expressed ATAC-seq modules.	S.Table 2C. Assignment of individual genes to the 20 co-expessed gene modules.	S.Table 2C. Assignment of individual genes to the 20 co-expessed gene modules.	S.Table 2C. Assignment of individual genes to the 20 co-expessed gene modules.	S.Table 2C. Assignment of individual genes to the 20 co-expessed gene modules.	S.Table 2C. Assignment of individual genes to the 20 co-expessed gene modules.	S.Table 2C. Assignment of individual genes to the 20 co-expessed gene modules.	S.Table 2C. Assignment of individual genes to the 20 co-expessed gene modules.	S.Table 2C. Assignment of individual genes to the 20 co-expessed gene modules.	S.Table 2C. Assignment of individual genes to the 20 co-expessed gene modules.	S.Table 2C. Assignment of individual genes to the 20 co-expessed gene modules.	S.Table 2C. Assignment of individual genes to the 20 co-expessed gene modules.	S.Table 2C. Assignment of individual genes to the 20 co-expessed gene modules.	S.Table 2C. Assignment of individual genes to the 20 co-expessed gene modules.	S.Table 2C. Assignment of individual genes to the 20 co-expessed gene modules.	S.Table 2C. Assignment of individual genes to the 20 co-expessed gene modules.	S.Table 2C. Assignment of individual genes to the 20 co-expessed gene modules.	S.Table 2C. Assignment of individual genes to the 20 co-expessed gene modules.	S.Table 2C. Assignment of individual genes to the 20 co-expessed gene modules.	S.Table 2C. Assignment of individual genes to the 20 co-expessed gene modules.	S.Table 2C. Assignment of individual genes to the 20 co-expessed gene modules.	S.Table 2C. Assignment of individual genes to the 20 co-expessed gene modules.	S.Table 2C. Assignment of individual genes to the 20 co-expessed gene modules.	S.Table 2C. Assignment of individual genes to the 20 co-expessed gene modules.	S.Table 2C. Assignment of individual genes to the 20 co-expessed gene modules.	S.Table 2C. Assignment of individual genes to the 20 co-expessed gene modules.	S.Table 2C. Assignment of individual genes to the 20 co-expessed gene modules.	S.Table 2C. Assignment of individual genes to the 20 co-expessed gene modules.	S.Table 2C. Assignment of individual genes to the 20 co-expessed gene modules.	S.Table 2C. Assignment of individual genes to the 20 co-expessed gene modules.	S.Table 2C. Assignment of individual genes to the 20 co-expessed gene modules.	S.Table 2C. Assignment of individual genes to the 20 co-expessed gene modules.	S.Table 2C. Assignment of individual genes to the 20 co-expessed gene modules.	S.Table 2C. Assignment of individual genes to the 20 co-expessed gene modules.	S.Table 2C. Assignment of individual genes to the 20 co-expessed gene modules.	S.Table 2C. Assignment of individual genes to the 20 co-expessed gene modules.	S.Table 2C. Assignment of individual genes to the 20 co-expessed gene modules.	S.Table 2C. Assignment of individual genes to the 20 co-expessed gene modules.	S.Table 2C. Assignment of individual genes to the 20 co-expessed gene modules.	S.Table 2C. Assignment of individual genes to the 20 co-expessed gene modules.	S.Table 2C. Assignment of individual genes to the 20 co-expessed gene modules.	S.Table 2C. Assignment of individual genes to the 20 co-expessed gene modules.	S.Table 2C. Assignment of individual genes to the 20 co-expessed gene modules.	S.Table 2C. Assignment of individual genes to the 20 co-expessed gene modules.	S.Table 2C. Assignment of individual genes to the 20 co-expessed gene modules.	S.Table 2C. Assignment of individual genes to the 20 co-expessed gene modules.	S.Table 2C. Assignment of individual genes to the 20 co-expessed gene modules.	S.Table 2C. Assignment of individual genes to the 20 co-expessed gene modules.	S.Table 2C. Assignment of individual genes to the 20 co-expessed gene modules.	S.Table 2C. Assignment of individual genes to the 20 co-expessed gene modules.
peak	module	peak_genes
peak_chr1_100589038	M1	SASS6 (+9218), HIAT1 (+85640)
peak_chr1_100654135	M1	TRMT13 (+55618), DBT (+61053)
peak_chr1_100913926	M1	GPR88 (-89611), CDC14A (+96035)
peak_chr1_101004025	M1	GPR88 (+388)
peak_chr1_101529465	M1	S1PR1 (-172789), DPH5 (-38327)
peak_chr1_101530158	M1	S1PR1 (-172086), DPH5 (-39030)
peak_chr1_101591042	M1	S1PR1 (-111306), DPH5 (-99810)
peak_chr1_101848704	M1	S1PR1 (+146433), OLFM3 (+613709)
peak_chr1_102097954	M1	OLFM3 (+364282), S1PR1 (+395860)
peak_chr1_102305185	M1	OLFM3 (+157258), S1PR1 (+602884)
peak_chr1_102308817	M1	OLFM3 (+153629), S1PR1 (+606513)
peak_chr1_102441790	M1	OLFM3 (+20694), S1PR1 (+739448)
peak_chr1_102461946	M1	OLFM3 (+501)
peak_chr1_102586112	M1	OLFM3 (-123969), COL11A1 (+987492)
peak_chr1_103427084	M1	OLFM3 (-964741), COL11A1 (+146720)
peak_chr1_104853294	M1	AMY1C (+560380)
peak_chr1_104858350	M1	AMY1C (+565706)
peak_chr1_104969574	M1	AMY1C (+676752)
peak_chr1_105642824	M1	NONE
peak_chr1_105880112	M1	NONE
peak_chr1_106832162	M1	PRMT6 (-766950)
peak_chr1_106833381	M1	PRMT6 (-765570)
peak_chr1_107305105	M1	PRMT6 (-294055)
peak_chr1_107530933	M1	PRMT6 (-68243)
peak_chr1_107836614	M1	NTNG1 (+153295), VAV3 (+671029)
peak_chr1_107876837	M1	NTNG1 (+193584), VAV3 (+630740)
peak_chr1_107882422	M1	NTNG1 (+199131), VAV3 (+625193)
peak_chr1_108074226	M1	NTNG1 (+390867), VAV3 (+433457)
peak_chr1_108091833	M1	NTNG1 (+408525), VAV3 (+415799)
peak_chr1_108235133	M1	VAV3 (+272235), NTNG1 (+552089)
peak_chr1_108463765	M1	VAV3 (+43863), NTNG1 (+780461)
peak_chr1_108630503	M1	VAV3 (-122984), SLC25A24 (+112230)
peak_chr1_108779224	M1	SLC25A24 (-36381), NBPF4 (+7328)
peak_chr1_108781674	M1	SLC25A24 (-38828), NBPF4 (+4881)
peak_chr1_108925672	M1	NBPF6 (+7462), HENMT1 (+278265)
peak_chr1_109000077	M1	NBPF6 (+81796), HENMT1 (+203931)
peak_chr1_110072865	M1	AMIGO1 (-20802), GPR61 (-9388)
peak_chr1_11008273	M1	CASZ1 (-151775), TARDBP (-64219)
peak_chr1_110560883	M1	STRIP1 (-16098), AHCYL1 (+33832)
peak_chr1_110713550	M1	KCNC4 (-40344), SLC6A17 (+20643)
peak_chr1_110714115	M1	KCNC4 (-39813), SLC6A17 (+21174)
peak_chr1_110770273	M1	RBM15 (-110551), KCNC4 (+16482)
peak_chr1_110805348	M1	RBM15 (-75571), KCNC4 (+51462)
peak_chr1_110809470	M1	RBM15 (-71455), KCNC4 (+55578)
peak_chr1_111041044	M1	KCNA10 (+20593), PROK1 (+47382)
peak_chr1_111214037	M1	KCNA2 (-64033), KCNA3 (+3571)
peak_chr1_111214677	M1	KCNA2 (-64736), KCNA3 (+2868)
peak_chr1_111292519	M1	CD53 (-122950), KCNA3 (-75171)
peak_chr1_111704390	M1	DRAM2 (-22111), DENND2D (+38538)
peak_chr1_111738036	M1	DRAM2 (-55484), DENND2D (+5165)
peak_chr1_112343248	M1	DDX20 (+45450), KCND3 (+188400)
peak_chr1_112346666	M1	DDX20 (+49060), KCND3 (+184790)
peak_chr1_112462662	M1	KCND3 (+68663), DDX20 (+165187)
peak_chr1_112731982	M1	CTTNBP2NL (-206651), KCND3 (-200375)
peak_chr1_112771429	M1	KCND3 (-239755), CTTNBP2NL (-167271)
peak_chr1_112885168	M1	KCND3 (-353669), CTTNBP2NL (-53357)
peak_chr1_113841115	M1	MAGI3 (-92326), LRIG2 (+225424)
peak_chr1_11402723	M1	PTCHD2 (-136448), UBIAD1 (+69584)
peak_chr1_114697004	M1	SYT6 (-596)
peak_chr1_114894957	M1	SYT6 (-198697), TRIM33 (+158612)
peak_chr1_114895468	M1	SYT6 (-199172), TRIM33 (+158137)
peak_chr1_115625670	M1	TSPAN2 (+6264), TSHB (+53406)
peak_chr1_116237421	M1	VANGL1 (+53009), CASQ2 (+73819)
peak_chr1_116353294	M1	CASQ2 (-42030), NHLH2 (+33106)
peak_chr1_116926836	M1	ATP1A1 (+10564), CD58 (+186608)
peak_chr1_117423637	M1	PTGFRN (-28926), CD2 (+126746)
peak_chr1_117657519	M1	TRIM45 (+6618), TTF2 (+54807)
peak_chr1_117705529	M1	TRIM45 (-41314), VTCN1 (+47892)
peak_chr1_117716408	M1	TRIM45 (-52192), VTCN1 (+37014)
peak_chr1_118108273	M1	MAN1A2 (+198554), GDAP2 (+363628)
peak_chr1_118293923	M1	GDAP2 (+178180), MAN1A2 (+384002)
peak_chr1_118400121	M1	GDAP2 (+71972), MAN1A2 (+490210)
peak_chr1_119078437	M1	SPAG17 (-350855), TBX15 (+453478)
peak_chr1_119256394	M1	SPAG17 (-528720), TBX15 (+275613)
peak_chr1_119541950	M1	TBX15 (-9952), WARS2 (+141163)
peak_chr1_120640480	M1	NOTCH2 (-28355), FCGR1B (+295342)
peak_chr1_12260317	M1	TNFRSF1B (+33398), DHRS3 (+417279)
peak_chr1_12392892	M1	TNFRSF1B (+166099), DHRS3 (+284578)
peak_chr1_14089212	M1	KAZN (-835822), PRDM2 (+58028)
peak_chr1_14373719	M1	KAZN (-551275), PRDM2 (+342575)
peak_chr1_147834785	M1	NBPF24 (-235392), PPIAL4A (+120478)
peak_chr1_152025856	M1	S100A11 (-16627), TCHHL1 (+35402)
peak_chr1_152711636	M1	KPRP (-18683), C1orf68 (+19825)
peak_chr1_153244301	M1	LOR (+12365), PGLYRP3 (+38653)
peak_chr1_153402698	M1	S100A7L2 (+9600), S100A7A (+13825)
peak_chr1_154810109	M1	ADAR (-229689), KCNN3 (+32385)
peak_chr1_156458842	M1	C1orf61 (-59908), MEF2D (+11528)
peak_chr1_156479585	M1	MEF2D (-9135), IQGAP3 (+62577)
peak_chr1_156495870	M1	MEF2D (-25437), IQGAP3 (+46275)
peak_chr1_156618736	M1	BCAN (+7119), NES (+28330)
peak_chr1_156822189	M1	SH2D2A (-35823), INSRR (+6347)
peak_chr1_156894720	M1	PEAR1 (+31278), ARHGEF11 (+120372)
peak_chr1_157087679	M1	ETV3L (-18177), ETV3 (+20382)
peak_chr1_157551110	M1	FCRL5 (-28988), FCRL4 (+16572)
peak_chr1_157978655	M1	CD1D (-170944), KIRREL (+15393)
peak_chr1_158007901	M1	CD1D (-141667), KIRREL (+44670)
peak_chr1_158048549	M1	CD1D (-101055), KIRREL (+85282)
peak_chr1_158372456	M1	OR10T2 (-3316)
peak_chr1_159111368	M1	AIM2 (-65018), CADM3 (-29690)
peak_chr1_159171524	M1	DARC (-3548)
peak_chr1_159311018	M1	OR10J1 (-98316), OR10J3 (-26747)
peak_chr1_159584052	M1	APCS (+26566), CRP (+100198)
peak_chr1_159827956	M1	C1orf204 (-2924)
peak_chr1_159830194	M1	C1orf204 (-5272), VSIG8 (+2038)
peak_chr1_159935005	M1	SLAMF9 (-11147), PIGM (+66592)
peak_chr1_159959476	M1	SLAMF9 (-35550), PIGM (+42189)
peak_chr1_160332287	M1	NHLH1 (-4306)
peak_chr1_160336535	M1	NHLH1 (-130)
peak_chr1_16050259	M1	SLC25A34 (-12412), PLEKHM2 (+39661)
peak_chr1_16103392	M1	SPEN (-70804), FBLIM1 (+12561)
peak_chr1_161913294	M1	OLFML2B (+80093), ATF6 (+177467)
peak_chr1_161980974	M1	OLFML2B (+12361), ATF6 (+245199)
peak_chr1_162582471	M1	DDR2 (-19635), UAP1 (+51297)
peak_chr1_162947709	M1	RGS4 (-90582), HSD17B7 (+187447)
peak_chr1_164680130	M1	PBX1 (+151317), LMX1A (+645763)
peak_chr1_165046328	M1	LMX1A (+279484), PBX1 (+517596)
peak_chr1_165143693	M1	LMX1A (+182052), PBX1 (+615028)
peak_chr1_165228396	M1	LMX1A (+97308), PBX1 (+699772)
peak_chr1_165258830	M1	LMX1A (+66957), PBX1 (+730123)
peak_chr1_165539374	M1	MGST3 (-60566), LRRC52 (+26288)
peak_chr1_166020364	M1	POGK (-788814), UCK2 (+223744)
peak_chr1_166774127	M1	POGK (-35027), UCK2 (+977531)
peak_chr1_167026263	M1	GPA33 (+33495), MAEL (+68027)
peak_chr1_167106543	M1	POU2F1 (-83288), DUSP27 (+43496)
peak_chr1_167447118	M1	CD247 (+40401), POU2F1 (+257308)
peak_chr1_167470858	M1	CD247 (+16767), POU2F1 (+280942)
peak_chr1_168153203	M1	SFT2D2 (-41977), TIPRL (+5098)
peak_chr1_168412159	M1	XCL2 (+100965), TBX19 (+161992)
peak_chr1_168849332	M1	ATP1B1 (-225339), DPT (-151094)
peak_chr1_168868981	M1	ATP1B1 (-205760), DPT (-170673)
peak_chr1_169650313	M1	SELP (-51140), SELL (+30349)
peak_chr1_169710855	M1	SELE (-7846), METTL18 (+53058)
peak_chr1_170815395	M1	FMO3 (-244363), PRRX1 (+182608)
peak_chr1_171312908	M1	PRRC2C (-141290), FMO4 (+30032)
peak_chr1_171426507	M1	PRRC2C (-27938), FMO4 (+143384)
peak_chr1_171451770	M1	PRRC2C (-2854)
peak_chr1_172418388	M1	SUCO (-83919), PIGC (-5212)
peak_chr1_173638170	M1	ANKRD45 (+735)
peak_chr1_174414832	M1	GPR52 (-2032)
peak_chr1_174715153	M1	CACYBP (-253482), GPR52 (+298175)
peak_chr1_174943807	M1	CACYBP (-24779), GPR52 (+526878)
peak_chr1_175003022	M1	TNN (-33730), MRPS14 (-10703)
peak_chr1_175236865	M1	TNN (+200046), TNR (+475866)
peak_chr1_175310646	M1	TNN (+273902), TNR (+402010)
peak_chr1_175331852	M1	TNN (+295007), TNR (+380905)
peak_chr1_175490379	M1	TNR (+222399), TNN (+453513)
peak_chr1_175644801	M1	TNR (+67937), TNN (+607975)
peak_chr1_175662289	M1	TNR (+50267), TNN (+625645)
peak_chr1_175822154	M1	TNR (-109390), RFWD2 (+354333)
peak_chr1_175826882	M1	TNR (-114235), RFWD2 (+349488)
peak_chr1_176793172	M1	ASTN1 (+340522), PAPPA2 (+360997)
peak_chr1_176795388	M1	ASTN1 (+338244), PAPPA2 (+363275)
peak_chr1_176965529	M1	ASTN1 (+168027), PAPPA2 (+533492)
peak_chr1_177306717	M1	FAM5B (+166238), SEC16B (+632179)
peak_chr1_177397647	M1	FAM5B (+257233), SEC16B (+541184)
peak_chr1_177628442	M1	SEC16B (+310452), FAM5B (+487965)
peak_chr1_177745133	M1	SEC16B (+193788), FAM5B (+604629)
peak_chr1_177804976	M1	SEC16B (+133966), FAM5B (+664451)
peak_chr1_177989880	M1	RASAL2 (-72942), SEC16B (-51284)
peak_chr1_179095452	M1	TOR3A (+45106), ABL2 (+103118)
peak_chr1_179908823	M1	CEP350 (-14905), TOR1AIP1 (+57521)
peak_chr1_181160313	M1	CACNA1E (-292474), MR1 (+157268)
peak_chr1_181171733	M1	CACNA1E (-281019), MR1 (+168723)
peak_chr1_181178052	M1	CACNA1E (-274577), MR1 (+175165)
peak_chr1_181359583	M1	CACNA1E (-93046), MR1 (+356696)
peak_chr1_181366832	M1	CACNA1E (-85788), MR1 (+363954)
peak_chr1_181673607	M1	CACNA1E (+221053), ZNF648 (+356913)
peak_chr1_182603536	M1	RGS16 (-30387), RGS8 (+38119)
peak_chr1_182625901	M1	RGS16 (-52739), RGS8 (+15767)
peak_chr1_182645167	M1	RGS8 (-3214)
peak_chr1_182645489	M1	RGS8 (-3546)
peak_chr1_183184357	M1	LAMC2 (+29128), NMNAT2 (+203186)
peak_chr1_183681214	M1	APOBEC4 (-58931), COLGALT2 (+325484)
peak_chr1_184082392	M1	TSEN15 (+61737), EDEM3 (+641499)
peak_chr1_184085488	M1	TSEN15 (+64824), EDEM3 (+638412)
peak_chr1_184121912	M1	TSEN15 (+101446), EDEM3 (+601790)
peak_chr1_184168620	M1	TSEN15 (+147942), EDEM3 (+555294)
peak_chr1_18422007	M1	IGSF21 (-12083), ACTL8 (+340349)
peak_chr1_184241392	M1	TSEN15 (+220690), EDEM3 (+482546)
peak_chr1_184279662	M1	TSEN15 (+258970), EDEM3 (+444266)
peak_chr1_184403087	M1	EDEM3 (+320690), TSEN15 (+382546)
peak_chr1_184405764	M1	EDEM3 (+318116), TSEN15 (+385120)
peak_chr1_184794034	M1	EDEM3 (-70129), FAM129A (+149506)
peak_chr1_185691324	M1	IVNS1ABP (-405050), HMCN1 (-12172)
peak_chr1_186147553	M1	PRG4 (-117620), HMCN1 (+444108)
peak_chr1_186302237	M1	PRG4 (+36962), TPR (+42084)
peak_chr1_187373773	M1	PLA2G4A (+575840)
peak_chr1_187443518	M1	PLA2G4A (+645566)
peak_chr1_187591055	M1	PLA2G4A (+793165)
peak_chr1_187652006	M1	PLA2G4A (+854091)
peak_chr1_188140184	M1	NONE
peak_chr1_188668456	M1	NONE
peak_chr1_189845488	M1	FAM5C (+601168)
peak_chr1_189846429	M1	FAM5C (+600134)
peak_chr1_191338058	M1	FAM5C (-891516), RGS18 (-789312)
peak_chr1_191749871	M1	RGS18 (-377518)
peak_chr1_191875982	M1	RGS18 (-251317)
peak_chr1_192174266	M1	RGS21 (-111741), RGS18 (+46794)
peak_chr1_192377400	M1	RGS1 (-167253), RGS21 (+91482)
peak_chr1_192425997	M1	RGS1 (-118629), RGS21 (+140106)
peak_chr1_192458045	M1	RGS1 (-86543), RGS21 (+172192)
peak_chr1_192458868	M1	RGS1 (-85748), RGS21 (+172987)
peak_chr1_192533327	M1	RGS1 (-11320), RGS21 (+247415)
peak_chr1_19265249	M1	ALDH4A1 (-36146), IFFO2 (+17759)
peak_chr1_192799784	M1	RGS2 (+21736), UCHL5 (+228719)
peak_chr1_194043038	M1	B3GALT2 (-887430)
peak_chr1_195210031	M1	NONE
peak_chr1_195342931	M1	NONE
peak_chr1_195739403	M1	KCNT2 (+837991)
peak_chr1_196090423	M1	KCNT2 (+486961)
peak_chr1_196208839	M1	KCNT2 (+368392)
peak_chr1_196514447	M1	KCNT2 (+62886)
peak_chr1_196515421	M1	KCNT2 (+61903)
peak_chr1_196781603	M1	CFHR1 (-7129), CFHR3 (+37833)
peak_chr1_197238200	M1	CRB1 (+979)
peak_chr1_197449625	M1	CRB1 (+212317), DENND1B (+294730)
peak_chr1_19775340	M1	CAPZB (+36452), PQLC2 (+136705)
peak_chr1_197920337	M1	NEK7 (-205649), LHX9 (+33915)
peak_chr1_198032117	M1	NEK7 (-93707), LHX9 (+145857)
peak_chr1_198254292	M1	NEK7 (+128293), ATP6V1G3 (+255689)
peak_chr1_198264293	M1	NEK7 (+138381), ATP6V1G3 (+245601)
peak_chr1_198265057	M1	NEK7 (+139151), ATP6V1G3 (+244831)
peak_chr1_198375175	M1	ATP6V1G3 (+134798), NEK7 (+249184)
peak_chr1_199053420	M1	NR5A2 (-943158), PTPRC (+445402)
peak_chr1_199436043	M1	NR5A2 (-560554), PTPRC (+828006)
peak_chr1_199634352	M1	NR5A2 (-362135)
peak_chr1_199835424	M1	NR5A2 (-161159)
peak_chr1_200080330	M1	NR5A2 (+83682), ZNF281 (+298772)
peak_chr1_200229725	M1	ZNF281 (+149151), NR5A2 (+233303)
peak_chr1_201024728	M1	KIF21B (-32088), CACNA1S (+56778)
peak_chr1_201025215	M1	KIF21B (-32621), CACNA1S (+56245)
peak_chr1_201088914	M1	CACNA1S (-7390), ASCL5 (+7228)
peak_chr1_201112422	M1	ASCL5 (-16308), TMEM9 (+10948)
peak_chr1_201159276	M1	IGFN1 (-519)
peak_chr1_201518608	M1	ENSG00000269690 (-73276), CSRP1 (-40153)
peak_chr1_201536431	M1	CSRP1 (-57939), ENSG00000269690 (-55490)
peak_chr1_201606786	M1	NAV1 (-10467), ENSG00000269690 (+14897)
peak_chr1_201695947	M1	IPO9 (-102209), NAV1 (+78683)
peak_chr1_202630214	M1	SYT2 (-17772), KDM5B (+148245)
peak_chr1_202997856	M1	PPFIA4 (-22329), TMEM183A (+21468)
peak_chr1_203608051	M1	LAX1 (-125848), ATP2B4 (+12767)
peak_chr1_203610203	M1	LAX1 (-123940), ATP2B4 (+14675)
peak_chr1_204268832	M1	GOLT1A (-85832), PLEKHA6 (+59992)
peak_chr1_204424260	M1	PPP1R15B (-43652), PIK3C2B (+34981)
peak_chr1_204435217	M1	PPP1R15B (-54524), PIK3C2B (+24109)
peak_chr1_204817820	M1	CNTN2 (-194270), NFASC (+20273)
peak_chr1_205321293	M1	NUAK2 (-30679), LEMD1 (+69620)
peak_chr1_205490901	M1	MFSD4 (-47015), CDK18 (+17364)
peak_chr1_205801587	M1	SLC41A1 (-19433), PM20D1 (+17508)
peak_chr1_20603154	M1	PLA2G2C (-99461), VWA5B1 (-14034)
peak_chr1_206650823	M1	RASSF5 (-29840), IKBKE (+7248)
peak_chr1_206874106	M1	MAPKAPK2 (+15927), IL10 (+71530)
peak_chr1_208277439	M1	CD34 (-192886), PLXNA2 (+140032)
peak_chr1_208335451	M1	CD34 (-250837), PLXNA2 (+82081)
peak_chr1_208652883	M1	PLXNA2 (-235333)
peak_chr1_208910552	M1	CAMK1G (-846349), PLXNA2 (-493048)
peak_chr1_209786507	M1	CAMK1G (+29643), LAMB3 (+37974)
peak_chr1_209819500	M1	LAMB3 (+4991), CAMK1G (+62626)
peak_chr1_209984232	M1	IRF6 (-4929)
peak_chr1_21038402	M1	DDOST (-50606), KIF17 (+5904)
peak_chr1_211868984	M1	NEK2 (-20125), LPGAT1 (+135029)
peak_chr1_212990273	M1	FLVCR1 (-41186), TATDN3 (+25241)
peak_chr1_213155154	M1	RPS6KC1 (-69221), VASH2 (+31399)
peak_chr1_214481961	M1	SMYD2 (+27616), PTPN14 (+242374)
peak_chr1_215967417	M1	KCTD3 (+227049), USH2A (+628954)
peak_chr1_216074068	M1	KCTD3 (+333464), USH2A (+522539)
peak_chr1_21632296	M1	NBPF3 (-134208), ECE1 (-15441)
peak_chr1_216691340	M1	USH2A (-94927), ESRRG (+205130)
peak_chr1_217580819	M1	ESRRG (-684248), GPATCH2 (+223381)
peak_chr1_218090728	M1	RRP15 (-367730), SPATA17 (+286233)
peak_chr1_218253337	M1	RRP15 (-205143), SPATA17 (+448820)
peak_chr1_220979949	M1	HLX (-71563), MARC1 (+20035)
peak_chr1_221140013	M1	HLX (+88754), DUSP10 (+775065)
peak_chr1_222521011	M1	DUSP10 (-605632), HHIPL2 (+200295)
peak_chr1_223315513	M1	TLR5 (-5062), SUSD4 (+221710)
peak_chr1_223387917	M1	TLR5 (-77491), SUSD4 (+149281)
peak_chr1_223449541	M1	TLR5 (-139089), SUSD4 (+87683)
peak_chr1_223935534	M1	CAPN2 (+35649), TP53BP2 (+97991)
peak_chr1_224714721	M1	WDR26 (-92874), CNIH3 (-89120)
peak_chr1_226102755	M1	LEFTY1 (-26013), PYCR2 (+9100)
peak_chr1_226103194	M1	LEFTY1 (-26580), PYCR2 (+8533)
peak_chr1_226778250	M1	C1orf95 (+41975), ITPKB (+148388)
peak_chr1_226967226	M1	PSEN2 (-90745), ITPKB (-40655)
peak_chr1_227953681	M1	PRSS38 (-49400), SNAP47 (+31297)
peak_chr1_227954503	M1	PRSS38 (-48774), SNAP47 (+31923)
peak_chr1_228707259	M1	RHOU (-163364), RNF187 (+32698)
peak_chr1_229606333	M1	ACTA1 (-36744), NUP133 (+37503)
peak_chr1_230864468	M1	CAPN9 (-18331), AGT (-14756)
peak_chr1_230865206	M1	CAPN9 (-17735), AGT (-15352)
peak_chr1_231825721	M1	DISC1 (+63479), SIPA1L2 (+871264)
peak_chr1_232059873	M1	DISC1 (+297560), SIPA1L2 (+637183)
peak_chr1_233140968	M1	NTPCR (+54727), PCNXL2 (+290362)
peak_chr1_233856824	M1	SLC35F3 (-183600), KCNK1 (+107329)
peak_chr1_234682746	M1	TARBP1 (-68077), IRF2BP2 (+62345)
peak_chr1_235147584	M1	IRF2BP2 (-402536), TOMM20 (+144444)
peak_chr1_235437053	M1	RBM34 (-112399), ARID4B (+54361)
peak_chr1_235515216	M1	TBCE (-15272), GGPS1 (+23518)
peak_chr1_235618885	M1	B3GALNT2 (+48563), TBCE (+88543)
peak_chr1_235948299	M1	GNG4 (-135132), LYST (+81795)
peak_chr1_236108342	M1	LYST (-78276), NID1 (+119966)
peak_chr1_236298941	M1	NID1 (-70612), GPR137B (-6758)
peak_chr1_236308172	M1	GPR137B (+2417), ERO1LB (+137036)
peak_chr1_236483616	M1	EDARADD (-73780), ERO1LB (-38513)
peak_chr1_236484050	M1	EDARADD (-73413), ERO1LB (-38880)
peak_chr1_237051443	M1	MTR (+92966), MT1HL1 (+116142)
peak_chr1_237056422	M1	MTR (+98011), MT1HL1 (+111097)
peak_chr1_237071328	M1	MT1HL1 (+96199), MTR (+112909)
peak_chr1_237479657	M1	RYR2 (+274339), ZP4 (+574250)
peak_chr1_237489412	M1	RYR2 (+284103), ZP4 (+564486)
peak_chr1_237691183	M1	ZP4 (+362809), RYR2 (+485780)
peak_chr1_237843079	M1	ZP4 (+210822), RYR2 (+637767)
peak_chr1_237961324	M1	ZP4 (+92617), RYR2 (+755972)
peak_chr1_238017052	M1	ZP4 (+36934), RYR2 (+811655)
peak_chr1_238051444	M1	ZP4 (+2472), RYR2 (+846117)
peak_chr1_238368630	M1	ZP4 (-314655)
peak_chr1_239318762	M1	CHRM3 (-473467)
peak_chr1_239772360	M1	CHRM3 (-19925)
peak_chr1_239979067	M1	FMN2 (-275997), CHRM3 (+186810)
peak_chr1_240054955	M1	FMN2 (-200027), CHRM3 (+262780)
peak_chr1_240078365	M1	FMN2 (-176697), CHRM3 (+286110)
peak_chr1_240108893	M1	FMN2 (-145992), CHRM3 (+316815)
peak_chr1_240257764	M1	FMN2 (+2658), GREM2 (+517611)
peak_chr1_242256240	M1	MAP1LC3C (-94184), PLD5 (+431261)
peak_chr1_243556456	M1	SDCCAG8 (+137254), AKT3 (+456818)
peak_chr1_243557964	M1	SDCCAG8 (+138708), AKT3 (+455364)
peak_chr1_243719705	M1	AKT3 (+293604), SDCCAG8 (+300468)
peak_chr1_243736223	M1	AKT3 (+276965), SDCCAG8 (+317107)
peak_chr1_244265817	M1	ZBTB18 (+51411), ADSS (+349440)
peak_chr1_245914927	M1	KIF26B (+596786), SMYD3 (+755446)
peak_chr1_246078790	M1	SMYD3 (+591626), KIF26B (+760606)
peak_chr1_246567443	M1	SMYD3 (+102880)
peak_chr1_246620876	M1	SMYD3 (+49500)
peak_chr1_246793285	M1	SCCPDH (-93879), CNST (+63722)
peak_chr1_246845178	M1	SCCPDH (-42025), CNST (+115576)
peak_chr1_246945731	M1	SCCPDH (+58633), AHCTF1 (+148744)
peak_chr1_247020256	M1	AHCTF1 (+74342), SCCPDH (+133035)
peak_chr1_247615795	M1	OR2B11 (-761)
peak_chr1_247885726	M1	OR6F1 (-9782), OR14A2 (+1458)
peak_chr1_247886176	M1	OR14A2 (+608)
peak_chr1_249098938	M1	OR14I1 (-253410), ZNF672 (-33440)
peak_chr1_25867422	M1	LDLRAP1 (-2468)
peak_chr1_26628954	M1	CD52 (-15406), SH3BGRL3 (+23375)
peak_chr1_29157351	M1	EPB41 (-56055), OPRD1 (+18894)
peak_chr1_30663356	M1	MATN1 (+532828)
peak_chr1_31674771	M1	PUM1 (-136411), NKAIN1 (+37448)
peak_chr1_31849700	M1	FABP3 (-3909)
peak_chr1_32135081	M1	PEF1 (-24812), COL16A1 (+34620)
peak_chr1_32560191	M1	KPNA6 (-13006), TMEM39B (+22130)
peak_chr1_32674558	M1	DCDC2B (+16)
peak_chr1_33405400	M1	TMEM54 (-38684), RNF19B (+24643)
peak_chr1_33802245	M1	A3GALT2 (-15670), PHC2 (+38825)
peak_chr1_3477013	M1	MEGF6 (+50830), ARHGEF16 (+106239)
peak_chr1_3614576	M1	SMIM1 (-74683), TP73 (+45585)
peak_chr1_3635949	M1	SMIM1 (-53314), TP73 (+66954)
peak_chr1_3648623	M1	SMIM1 (-40543), TP73 (+79725)
peak_chr1_36582621	M1	COL8A2 (+8083), ADPRHL2 (+28262)
peak_chr1_36705893	M1	THRAP3 (+16051), EVA1B (+83687)
peak_chr1_37812812	M1	GRIK3 (-313238), ZC3H12A (-127189)
peak_chr1_38230628	M1	EPHA10 (-106)
peak_chr1_38584646	M1	POU3F1 (-72385), RRAGC (+740660)
peak_chr1_38679429	M1	POU3F1 (-167142), RRAGC (+645903)
peak_chr1_42079653	M1	EDN2 (-129479), HIVEP3 (+304348)
peak_chr1_44710624	M1	DMAP1 (+31614), ERI3 (+110103)
peak_chr1_45268052	M1	PLK3 (+2296), TCTEX1D4 (+4764)
peak_chr1_46743554	M1	LRRC41 (+25500), RAD54L (+30376)
peak_chr1_47040912	M1	KNCN (-24258), MKNK1 (+28741)
peak_chr1_4794875	M1	AJAP1 (+79967)
peak_chr1_48246690	M1	TRABD2B (+215626), FOXD2 (+345252)
peak_chr1_48332491	M1	TRABD2B (+129870), FOXD2 (+431008)
peak_chr1_48428710	M1	TRABD2B (+33642), FOXD2 (+527236)
peak_chr1_48452400	M1	TRABD2B (+10021), FOXD2 (+550857)
peak_chr1_48595924	M1	TRABD2B (-133506), SLC5A9 (-92286)
peak_chr1_48711749	M1	SLC5A9 (+23574), SPATA6 (+225912)
peak_chr1_49077632	M1	SPATA6 (-139888), BEND5 (+164857)
peak_chr1_49096391	M1	SPATA6 (-158769), BEND5 (+145976)
peak_chr1_49110685	M1	SPATA6 (-173001), BEND5 (+131744)
peak_chr1_49145460	M1	SPATA6 (-207750), BEND5 (+96995)
peak_chr1_49482136	M1	BEND5 (-239864)
peak_chr1_50569529	M1	ELAVL4 (-2299)
peak_chr1_50571876	M1	ELAVL4 (-27)
peak_chr1_50717178	M1	ELAVL4 (+145572), DMRTA2 (+171636)
peak_chr1_50809310	M1	DMRTA2 (+79677), ELAVL4 (+237531)
peak_chr1_50892546	M1	DMRTA2 (-3460)
peak_chr1_50908440	M1	DMRTA2 (-19435), FAF1 (+517328)
peak_chr1_51883819	M1	TTC39A (-73202), EPS15 (+101010)
peak_chr1_52425964	M1	NRD1 (-81752), RAB3B (+30207)
peak_chr1_53785244	M1	MAGOH (-81093), LRP8 (+8311)
peak_chr1_53981709	M1	DMRTB1 (+56787), GLIS1 (+218018)
peak_chr1_53983495	M1	DMRTB1 (+58704), GLIS1 (+216101)
peak_chr1_5453800	M1	NPHP4 (+598582), AJAP1 (+738844)
peak_chr1_5462398	M1	NPHP4 (+589911), AJAP1 (+747515)
peak_chr1_55454961	M1	BSND (-9342), TMEM61 (+8799)
peak_chr1_55480325	M1	PCSK9 (-24750), BSND (+15865)
peak_chr1_56972140	M1	PPAP2B (+72887)
peak_chr1_58292182	M1	DAB1 (-402650), OMA1 (+720093)
peak_chr1_58388837	M1	DAB1 (-499273), OMA1 (+623470)
peak_chr1_58704568	M1	DAB1 (-814958), OMA1 (+307785)
peak_chr1_58731865	M1	DAB1 (-842306), OMA1 (+280437)
peak_chr1_58886339	M1	DAB1 (-996765), OMA1 (+125978)
peak_chr1_6009464	M1	NPHP4 (+42804)
peak_chr1_60417769	M1	CYP2J2 (-25682), C1orf87 (+121298)
peak_chr1_60438347	M1	CYP2J2 (-46080), C1orf87 (+100900)
peak_chr1_60456190	M1	CYP2J2 (-63937), C1orf87 (+83043)
peak_chr1_61224900	M1	C1orf87 (-685639), NFIA (-322453)
peak_chr1_61558393	M1	NFIA (+10975), TM2D1 (+632586)
peak_chr1_62741798	M1	KANK4 (+43136), INADL (+533800)
peak_chr1_64259303	M1	UBE2U (-409896), ROR1 (+19880)
peak_chr1_64272700	M1	UBE2U (-396559), ROR1 (+33217)
peak_chr1_64385274	M1	UBE2U (-284114), ROR1 (+145662)
peak_chr1_65144886	M1	RAVER2 (-65710), CACHD1 (+208593)
peak_chr1_65487509	M1	AK4 (-125833), JAK1 (-55493)
peak_chr1_65783608	M1	LEPROT (-102541), DNAJC6 (+8501)
peak_chr1_66265226	M1	SGIP1 (-734560), PDE4B (+7208)
peak_chr1_66283635	M1	SGIP1 (-716130), PDE4B (+25638)
peak_chr1_66333372	M1	SGIP1 (-666413), PDE4B (+75355)
peak_chr1_66702806	M1	SGIP1 (-297027), PDE4B (+444741)
peak_chr1_67094702	M1	SGIP1 (+94917), INSL5 (+172057)
peak_chr1_67177224	M1	INSL5 (+89581), SGIP1 (+177393)
peak_chr1_67571209	M1	IL23R (-60706), SLC35D1 (-51595)
peak_chr1_67780353	M1	IL12RB2 (+7480), SERBP1 (+115542)
peak_chr1_68074372	M1	SERBP1 (-178468), GADD45A (-76207)
peak_chr1_68140315	M1	SERBP1 (-244437), GADD45A (-10238)
peak_chr1_68230063	M1	GNG12 (+68805), GADD45A (+79601)
peak_chr1_68232345	M1	GNG12 (+66669), GADD45A (+81737)
peak_chr1_68324450	M1	GNG12 (-25397), DIRAS3 (+192767)
peak_chr1_68335023	M1	GNG12 (-36089), DIRAS3 (+182075)
peak_chr1_68411515	M1	GNG12 (-112627), DIRAS3 (+105537)
peak_chr1_68451503	M1	GNG12 (-152513), DIRAS3 (+65651)
peak_chr1_69656980	M1	DEPDC1 (-694477), LRRC7 (-568584)
peak_chr1_70172853	M1	LRRC7 (-52855)
peak_chr1_70299218	M1	SRSF11 (-372014), LRRC7 (+73535)
peak_chr1_71620065	M1	ZRANB2 (-73390)
peak_chr1_71625061	M1	ZRANB2 (-78295)
peak_chr1_72106730	M1	ZRANB2 (-559919), NEGR1 (+641518)
peak_chr1_72489533	M1	ZRANB2 (-942738), NEGR1 (+258699)
peak_chr1_72623189	M1	NEGR1 (+124706)
peak_chr1_73877123	M1	FPGT (-786441)
peak_chr1_74109899	M1	FPGT (-553863)
peak_chr1_74808786	M1	TNNI3K (+145195), LRRC53 (+169156)
peak_chr1_74971666	M1	LRRC53 (+6548), TNNI3K (+307803)
peak_chr1_74992388	M1	TYW3 (-206295), LRRC53 (-14247)
peak_chr1_75002446	M1	TYW3 (-196185), LRRC53 (-24357)
peak_chr1_75065318	M1	TYW3 (-133423), LRRC53 (-87119)
peak_chr1_75152674	M1	LRRC53 (-174610), TYW3 (-45932)
peak_chr1_75295860	M1	LHX8 (-298039), CRYZ (-96988)
peak_chr1_7561912	M1	VAMP3 (-269159), CAMTA1 (+716786)
peak_chr1_75743378	M1	LHX8 (+149374), SLC44A5 (+333276)
peak_chr1_75883792	M1	SLC44A5 (+192677), LHX8 (+289973)
peak_chr1_77052699	M1	ST6GALNAC5 (-280144), ST6GALNAC3 (+512578)
peak_chr1_77482145	M1	ST6GALNAC5 (+149159), PIGK (+202826)
peak_chr1_77531463	M1	PIGK (+153464), ST6GALNAC5 (+198521)
peak_chr1_79134237	M1	IFI44 (+18873), ELTD1 (+338014)
peak_chr1_79798717	M1	ELTD1 (-326439)
peak_chr1_81232980	M1	NONE
peak_chr1_81747876	M1	LPHN2 (-517951)
peak_chr1_81796200	M1	LPHN2 (-469710)
peak_chr1_81872798	M1	LPHN2 (-393066)
peak_chr1_81889577	M1	LPHN2 (-376170)
peak_chr1_81910138	M1	LPHN2 (-355746)
peak_chr1_81926451	M1	LPHN2 (-339438)
peak_chr1_81961514	M1	LPHN2 (-304421)
peak_chr1_82682268	M1	LPHN2 (+416320)
peak_chr1_82938247	M1	LPHN2 (+672318)
peak_chr1_83163719	M1	LPHN2 (+897759)
peak_chr1_834129	M1	OR4F16 (-212222), SAMD11 (-26843)
peak_chr1_83704498	M1	TTLL7 (+760249)
peak_chr1_83877759	M1	TTLL7 (+586967)
peak_chr1_84691276	M1	DNASE2B (-172693), PRKACB (+81568)
peak_chr1_85052299	M1	CTBS (-12322), SSX2IP (+103759)
peak_chr1_85137866	M1	CTBS (-97798), SSX2IP (+18283)
peak_chr1_85312977	M1	SSX2IP (-156962), LPAR3 (+18652)
peak_chr1_85710569	M1	SYDE2 (-43949), BCL10 (+32095)
peak_chr1_85760725	M1	BCL10 (-18484), DDAH1 (+169566)
peak_chr1_85768756	M1	BCL10 (-26112), DDAH1 (+161938)
peak_chr1_85816377	M1	BCL10 (-73760), DDAH1 (+114290)
peak_chr1_86705679	M1	COL24A1 (-83406), ODF2L (+156093)
peak_chr1_86731927	M1	COL24A1 (-109783), ODF2L (+129716)
peak_chr1_86931718	M1	CLCA1 (-2111)
peak_chr1_86934117	M1	CLCA1 (+277)
peak_chr1_87026398	M1	SH3GLB1 (-143935), CLCA4 (+13882)
peak_chr1_87587424	M1	LMO4 (-206441), ENSG00000267561 (+129018)
peak_chr1_87652791	M1	LMO4 (-141188), ENSG00000267561 (+194271)
peak_chr1_87804323	M1	LMO4 (+10394)
peak_chr1_88229711	M1	PKN2 (-919974), LMO4 (+435780)
peak_chr1_88273833	M1	PKN2 (-875872), LMO4 (+479882)
peak_chr1_88317965	M1	PKN2 (-831733), LMO4 (+524021)
peak_chr1_89412927	M1	GTF2B (-55847), CCBL2 (+45456)
peak_chr1_89599715	M1	GBP2 (-8137), GBP7 (+41789)
peak_chr1_90058309	M1	LRRC8C (-40129), LRRC8B (+68040)
peak_chr1_90223793	M1	LRRC8D (-62711), LRRC8C (+125249)
peak_chr1_90301905	M1	ZNF326 (-158693), LRRC8D (+15390)
peak_chr1_90338951	M1	ZNF326 (-121611), LRRC8D (+52472)
peak_chr1_90339290	M1	ZNF326 (-121177), LRRC8D (+52906)
peak_chr1_90344552	M1	ZNF326 (-116014), LRRC8D (+58069)
peak_chr1_90366921	M1	ZNF326 (-93610), LRRC8D (+80473)
peak_chr1_90455363	M1	ZNF326 (-5142), LRRC8D (+168941)
peak_chr1_90505155	M1	ZNF326 (+44708), BARHL2 (+677412)
peak_chr1_90879807	M1	BARHL2 (+302793), ZNF326 (+419327)
peak_chr1_91299175	M1	BARHL2 (-116489), ZNF644 (+187747)
peak_chr1_91299534	M1	BARHL2 (-116807), ZNF644 (+187429)
peak_chr1_91385519	M1	BARHL2 (-202869), ZNF644 (+101367)
peak_chr1_91876214	M1	CDC7 (-90241), HFM1 (-5998)
peak_chr1_92046679	M1	CDC7 (+80225), TGFBR3 (+304897)
peak_chr1_92049090	M1	CDC7 (+82543), TGFBR3 (+302579)
peak_chr1_92174147	M1	TGFBR3 (+177423), CDC7 (+207699)
peak_chr1_92634250	M1	RPAP2 (-130050), BTBD8 (+88579)
peak_chr1_93456151	M1	MTF2 (-88364), FAM69A (-29374)
peak_chr1_94041222	M1	FNBP1L (+127833), BCAR3 (+271185)
peak_chr1_94060943	M1	FNBP1L (+147343), BCAR3 (+251675)
peak_chr1_94068770	M1	FNBP1L (+155236), BCAR3 (+243782)
peak_chr1_94079858	M1	FNBP1L (+166500), BCAR3 (+232518)
peak_chr1_94091205	M1	FNBP1L (+177661), BCAR3 (+221357)
peak_chr1_94104578	M1	FNBP1L (+191084), BCAR3 (+207934)
peak_chr1_94233558	M1	BCAR3 (+79033), FNBP1L (+319985)
peak_chr1_94424404	M1	GCLM (-49682), ABCA4 (+162040)
peak_chr1_94424936	M1	GCLM (-50209), ABCA4 (+161513)
peak_chr1_95100554	M1	SLC44A3 (-185151), F3 (-93399)
peak_chr1_95286516	M1	SLC44A3 (+675)
peak_chr1_95776643	M1	RWDD3 (+77042)
peak_chr1_95790792	M1	RWDD3 (+91203)
peak_chr1_95827156	M1	RWDD3 (+127549)
peak_chr1_95847537	M1	RWDD3 (+148035)
peak_chr1_95848006	M1	RWDD3 (+148519)
peak_chr1_96119147	M1	RWDD3 (+419606)
peak_chr1_96209435	M1	PTBP2 (-977749), RWDD3 (+509918)
peak_chr1_96976073	M1	PTBP2 (-211207)
peak_chr1_97034277	M1	PTBP2 (-152952)
peak_chr1_97405065	M1	PTBP2 (+217901), DPYD (+981300)
peak_chr1_97544419	M1	PTBP2 (+357370), DPYD (+841831)
peak_chr1_97604269	M1	PTBP2 (+417013), DPYD (+782188)
peak_chr1_97838967	M1	DPYD (+547507), PTBP2 (+651694)
peak_chr1_98156968	M1	DPYD (+229504), PTBP2 (+969697)
peak_chr1_98223420	M1	DPYD (+162916)
peak_chr1_98371076	M1	DPYD (+15290)
peak_chr1_98486709	M1	SNX7 (-640431), DPYD (-100269)
peak_chr1_98514965	M1	SNX7 (-612153), DPYD (-128547)
peak_chr1_98720223	M1	SNX7 (-406962), DPYD (-333738)
peak_chr1_98923716	M1	DPYD (-537285), SNX7 (-203415)
peak_chr1_99184748	M1	SNX7 (+57578), ENSG00000117598 (+285592)
peak_chr1_99395019	M1	ENSG00000117598 (+75201), SNX7 (+267969)
peak_chr1_99415095	M1	ENSG00000117598 (+55067), SNX7 (+288103)
peak_chr1_99518384	M1	ENSG00000117600 (-210851), ENSG00000117598 (-48209)
peak_chr1_99643847	M1	ENSG00000117598 (-173475), ENSG00000117600 (-85585)
peak_chr1_99724941	M1	ENSG00000117600 (-4494)
peak_chr1_99745007	M1	PALMD (-366285), ENSG00000117600 (+15705)
peak_chr10_100679665	M1	HPS1 (-473226), HPSE2 (+315710)
peak_chr10_101262856	M1	GOT1 (-72651), NKX2-3 (-29689)
peak_chr10_102393898	M1	PAX2 (-111468), HIF1AN (+98384)
peak_chr10_102849730	M1	TLX1 (-39391), KAZALD1 (+28268)
peak_chr10_10299276	M1	CELF2 (-760464)
peak_chr10_103211152	M1	BTRC (+97655), POLL (+136552)
peak_chr10_104171541	M1	PSD (+7280), NFKB2 (+17267)
peak_chr10_104178466	M1	FBXL15 (-1066), PSD (+396)
peak_chr10_106060274	M1	GSTO2 (+31660), ITPRIP (+33064)
peak_chr10_106094052	M1	ITPRIP (-455)
peak_chr10_106094506	M1	ITPRIP (-902)
peak_chr10_106423211	M1	SORCS3 (+22624)
peak_chr10_106450745	M1	SORCS3 (+50039)
peak_chr10_107273691	M1	SORCS3 (+873275)
peak_chr10_107804118	M1	NONE
peak_chr10_107871093	M1	NONE
peak_chr10_107978907	M1	SORCS1 (+945207)
peak_chr10_108040884	M1	SORCS1 (+883139)
peak_chr10_108317761	M1	SORCS1 (+606348)
peak_chr10_108318135	M1	SORCS1 (+605978)
peak_chr10_10928342	M1	CELF2 (-131439)
peak_chr10_109413455	M1	SORCS1 (-489440)
peak_chr10_10963581	M1	CELF2 (-96162)
peak_chr10_110636257	M1	NONE
peak_chr10_110793673	M1	XPNPEP1 (+889499)
peak_chr10_111362045	M1	XPNPEP1 (+321027)
peak_chr10_111362548	M1	XPNPEP1 (+320382)
peak_chr10_111457928	M1	XPNPEP1 (+225208)
peak_chr10_111522408	M1	XPNPEP1 (+160776)
peak_chr10_111525306	M1	XPNPEP1 (+157724)
peak_chr10_111693706	M1	ADD3 (-73700), XPNPEP1 (-10709)
peak_chr10_111723294	M1	ADD3 (-44353), XPNPEP1 (-40056)
peak_chr10_112219800	M1	SMNDC1 (-155298), DUSP5 (-37589)
peak_chr10_112483816	M1	PDCD4 (-147552), RBM20 (+79858)
peak_chr10_11254944	M1	CELF2 (+195314), USP6NL (+319067)
peak_chr10_112577407	M1	PDCD4 (-54007), RBM20 (+173403)
peak_chr10_113724901	M1	GPAM (+218417), ADRA2A (+888314)
peak_chr10_114100382	M1	ACSL5 (-35370), TECTB (+57093)
peak_chr10_114481416	M1	TCF7L2 (-228212), VTI1A (+274781)
peak_chr10_11467337	M1	USP6NL (+106806), CELF2 (+407575)
peak_chr10_115032345	M1	HABP2 (-280342), TCF7L2 (+322434)
peak_chr10_115149499	M1	HABP2 (-163119), TCF7L2 (+439657)
peak_chr10_115551628	M1	PLEKHS1 (+27304), DCLRE1A (+61977)
peak_chr10_116316095	M1	AFAP1L2 (-152136), ABLIM1 (+101677)
peak_chr10_11735460	M1	USP6NL (-161390), ECHDC3 (-48701)
peak_chr10_117486716	M1	GFRA1 (+546041), ATRNL1 (+633554)
peak_chr10_117619608	M1	GFRA1 (+413182), ATRNL1 (+766413)
peak_chr10_118469497	M1	HSPA12A (+32376), PNLIPRP1 (+119228)
peak_chr10_118482389	M1	HSPA12A (+19433), PNLIPRP1 (+132171)
peak_chr10_118628259	M1	ENO4 (+19380), KIAA1598 (+136685)
peak_chr10_118642286	M1	ENO4 (+33389), KIAA1598 (+122676)
peak_chr10_1195756	M1	IDI1 (-100935), ADARB2 (+583625)
peak_chr10_120352618	M1	RAB11FIP2 (-546631), PRLHR (+2415)
peak_chr10_120481915	M1	PRLHR (-126881), CACUL1 (+32717)
peak_chr10_120674227	M1	CACUL1 (-159591), NANOS1 (-114879)
peak_chr10_121103962	M1	GRK5 (+137036), RGS10 (+198083)
peak_chr10_121275092	M1	RGS10 (+26933), GRK5 (+308186)
peak_chr10_124112303	M1	PLEKHA1 (-21746), TACC2 (+363757)
peak_chr10_124314998	M1	DMBT1 (-5029), HTRA1 (+94111)
peak_chr10_124435370	M1	DMBT1 (+115436), CUZD1 (+174692)
peak_chr10_124844198	M1	HMX3 (-51056), ACADSB (+75890)
peak_chr10_127471290	M1	MMP21 (-7062), UROS (+40344)
peak_chr10_131595048	M1	EBF3 (+166831), MGMT (+329826)
peak_chr10_131669091	M1	EBF3 (+92800), MGMT (+403857)
peak_chr10_132569707	M1	GLRX3 (+635205)
peak_chr10_132900981	M1	PPP2R2D (-846783), GLRX3 (+966509)
peak_chr10_134061598	M1	STK32C (+59720), DPYSL4 (+61320)
peak_chr10_134917649	M1	KNDC1 (-56214), GPR123 (+16328)
peak_chr10_135232441	M1	CYP2E1 (-101285), MTG1 (+24950)
peak_chr10_14624080	M1	FRMD4A (-251296), CDNF (+255892)
peak_chr10_1464592	M1	IDI1 (-369687), ADARB2 (+314873)
peak_chr10_15428960	M1	FAM171A1 (-16183), ITGA8 (+332883)
peak_chr10_15493194	M1	FAM171A1 (-80386), ITGA8 (+268680)
peak_chr10_15525475	M1	FAM171A1 (-112745), ITGA8 (+236321)
peak_chr10_15804902	M1	ITGA8 (-42989), FAM188A (+97406)
peak_chr10_15847298	M1	ITGA8 (-85412), FAM188A (+54983)
peak_chr10_15905793	M1	FAM188A (-3398)
peak_chr10_1636541	M1	IDI1 (-541856), ADARB2 (+142704)
peak_chr10_16426063	M1	FAM188A (-523758), PTER (-52706)
peak_chr10_16538230	M1	C1QL3 (+25643), PTER (+59378)
peak_chr10_16554936	M1	C1QL3 (+8938), PTER (+76083)
peak_chr10_16690366	M1	C1QL3 (-126483), RSU1 (+168895)
peak_chr10_16783523	M1	C1QL3 (-219841), RSU1 (+75537)
peak_chr10_16812133	M1	C1QL3 (-248277), RSU1 (+47101)
peak_chr10_17151564	M1	RSU1 (-292333), CUBN (+20115)
peak_chr10_17223091	M1	CUBN (-51460), TRDMT1 (+20391)
peak_chr10_17248475	M1	TRDMT1 (-4952)
peak_chr10_17477206	M1	ST8SIA6 (+18991), VIM (+207080)
peak_chr10_1771497	M1	IDI1 (-676501), ADARB2 (+8059)
peak_chr10_18583056	M1	CACNB2 (+153700), NSUN6 (+357245)
peak_chr10_18834876	M1	NSUN6 (+105362), CACNB2 (+405583)
peak_chr10_19074914	M1	C10orf112 (-417726), ARL5B (+126719)
peak_chr10_19082958	M1	C10orf112 (-409715), ARL5B (+134730)
peak_chr10_19467646	M1	C10orf112 (-24955), ARL5B (+519490)
peak_chr10_19536866	M1	PLXDC2 (-568153), C10orf112 (+44236)
peak_chr10_20140775	M1	PLXDC2 (+35758)
peak_chr10_20480958	M1	PLXDC2 (+375950), NEBL (+705413)
peak_chr10_21013887	M1	NEBL (+172526), PLXDC2 (+908837)
peak_chr10_21178993	M1	NEBL (+7188)
peak_chr10_21550738	M1	NEBL (-364301), SKIDA1 (+263779)
peak_chr10_21913472	M1	MLLT10 (+90343), DNAJC1 (+379039)
peak_chr10_22422717	M1	COMMD3 (-181827), DNAJC1 (-130422)
peak_chr10_22547495	M1	DNAJC1 (-254977), COMMD3 (-57272)
peak_chr10_23287045	M1	PIP4K2A (-283715), MSRB2 (-97236)
peak_chr10_23395296	M1	PTF1A (-85559), MSRB2 (+11262)
peak_chr10_23526927	M1	OTUD1 (-200988), PTF1A (+45954)
peak_chr10_23596844	M1	OTUD1 (-131242), PTF1A (+115700)
peak_chr10_23648737	M1	OTUD1 (-79239), PTF1A (+167703)
peak_chr10_24206517	M1	KIAA1217 (-291425), OTUD1 (+478470)
peak_chr10_24323543	M1	KIAA1217 (-174320), OTUD1 (+595575)
peak_chr10_24398308	M1	KIAA1217 (-99651), OTUD1 (+670244)
peak_chr10_24403344	M1	KIAA1217 (-94451), OTUD1 (+675444)
peak_chr10_24504518	M1	KIAA1217 (+6622), ARHGAP21 (+507882)
peak_chr10_24596158	M1	KIAA1217 (+98204), ARHGAP21 (+416300)
peak_chr10_25162294	M1	ARHGAP21 (-149869), PRTFDC1 (+79067)
peak_chr10_25306344	M1	ENKUR (-1310), THNSL1 (+808)
peak_chr10_25465796	M1	MYO3A (-757351), GPR158 (+1854)
peak_chr10_26117138	M1	MYO3A (-105953), GPR158 (+653252)
peak_chr10_26127095	M1	MYO3A (-95933), GPR158 (+663272)
peak_chr10_26241691	M1	GAD2 (-263300), MYO3A (+18740)
peak_chr10_26498444	M1	GAD2 (-6619), MYO3A (+275421)
peak_chr10_26511356	M1	APBB1IP (-215534), GAD2 (+6362)
peak_chr10_26514190	M1	APBB1IP (-212713), GAD2 (+9183)
peak_chr10_26554670	M1	APBB1IP (-171949), GAD2 (+49947)
peak_chr10_27265407	M1	ABI1 (-115793), ANKRD26 (+123764)
peak_chr10_27648709	M1	ACBD5 (-119228), PTCHD3 (+54325)
peak_chr10_28197123	M1	MKX (-162365), MPP7 (+371717)
peak_chr10_29345453	M1	LYZL1 (-232206), BAMBI (+379513)
peak_chr10_2962862	M1	PFKP (-146655)
peak_chr10_29831728	M1	SVIL (+192865), LYZL1 (+253875)
peak_chr10_30330368	M1	SVIL (-305758), KIAA1462 (+17965)
peak_chr10_3071700	M1	PFKP (-37890)
peak_chr10_31072217	M1	LYZL2 (-153603), ZNF438 (+248572)
peak_chr10_31087472	M1	LYZL2 (-169062), ZNF438 (+233113)
peak_chr10_31157484	M1	LYZL2 (-238941), ZNF438 (+163234)
peak_chr10_31210893	M1	LYZL2 (-292408), ZNF438 (+109767)
peak_chr10_3156697	M1	PFKP (+47313), PITRM1 (+57978)
peak_chr10_3168959	M1	PITRM1 (+45723), PFKP (+59568)
peak_chr10_31710743	M1	ZEB1 (+102866), ARHGAP12 (+506768)
peak_chr10_3173428	M1	PITRM1 (+41500), PFKP (+63791)
peak_chr10_31933400	M1	ARHGAP12 (+284079), ZEB1 (+325555)
peak_chr10_31965515	M1	ARHGAP12 (+251974), ZEB1 (+357660)
peak_chr10_32038174	M1	ARHGAP12 (+179308), ZEB1 (+430326)
peak_chr10_3237982	M1	PITRM1 (-23104), KLF6 (+589360)
peak_chr10_32617542	M1	KIF5B (-272277), EPC1 (+18477)
peak_chr10_33328098	M1	ITGB1 (-81453), NRP1 (+296915)
peak_chr10_33342095	M1	ITGB1 (-95433), NRP1 (+282935)
peak_chr10_33819522	M1	NRP1 (-194696)
peak_chr10_34122369	M1	NRP1 (-497412), PARD3 (+981647)
peak_chr10_34319749	M1	NRP1 (-694762), PARD3 (+784297)
peak_chr10_34335449	M1	NRP1 (-710532), PARD3 (+768527)
peak_chr10_34489351	M1	NRP1 (-864597), PARD3 (+614462)
peak_chr10_34590353	M1	NRP1 (-965422), PARD3 (+513637)
peak_chr10_34865775	M1	PARD3 (+238319)
peak_chr10_34922234	M1	PARD3 (+181796)
peak_chr10_35053418	M1	PARD3 (+50715)
peak_chr10_35055168	M1	PARD3 (+48959)
peak_chr10_35671106	M1	GJD4 (-223018), CCNY (+45518)
peak_chr10_35681875	M1	GJD4 (-212354), CCNY (+56182)
peak_chr10_35705582	M1	GJD4 (-188382), CCNY (+80154)
peak_chr10_35770451	M1	GJD4 (-123791), CCNY (+144745)
peak_chr10_35955366	M1	FZD8 (-25159), NAMPTL (+857641)
peak_chr10_3612553	M1	PITRM1 (-397694), KLF6 (+214770)
peak_chr10_36275603	M1	FZD8 (-345527), NAMPTL (+537273)
peak_chr10_36327294	M1	FZD8 (-397263), NAMPTL (+485537)
peak_chr10_36477509	M1	FZD8 (-547258), NAMPTL (+335542)
peak_chr10_36651108	M1	FZD8 (-720967), NAMPTL (+161833)
peak_chr10_36711423	M1	FZD8 (-781553), NAMPTL (+101247)
peak_chr10_36804332	M1	FZD8 (-874125), NAMPTL (+8675)
peak_chr10_37309375	M1	NAMPTL (-496457), ANKRD30A (-105166)
peak_chr10_4223449	M1	AKR1E2 (-644880), KLF6 (-396099)
peak_chr10_43576843	M1	CSGALNACT2 (-57036), RET (+4423)
peak_chr10_43759885	M1	FXYD4 (-107055), RASGEF1A (-55403)
peak_chr10_43760438	M1	FXYD4 (-106507), RASGEF1A (-55951)
peak_chr10_43814528	M1	RASGEF1A (-109943), FXYD4 (-52515)
peak_chr10_45322799	M1	CXCL12 (-442642), TMEM72 (-83509)
peak_chr10_45349505	M1	CXCL12 (-469129), TMEM72 (-57022)
peak_chr10_45431907	M1	RASSF4 (-23250), TMEM72 (+25342)
peak_chr10_45920385	M1	ALOX5 (+50904), MARCH8 (+169775)
peak_chr10_45963713	M1	ALOX5 (+94130), MARCH8 (+126549)
peak_chr10_46021763	M1	MARCH8 (+68444), ALOX5 (+152235)
peak_chr10_46512471	M1	AGAP4 (-169869), PTPN20A (+107222)
peak_chr10_46673254	M1	PTPN20A (-53494), SYT15 (+297009)
peak_chr10_48562452	M1	GDF10 (-123638), PTPN20B (+244325)
peak_chr10_48699839	M1	GDF10 (-261170), PTPN20B (+106793)
peak_chr10_48860272	M1	PTPN20B (-53534), FRMPD2 (+622440)
peak_chr10_49380828	M1	PTPN20B (-574081), FRMPD2 (+101893)
peak_chr10_49835838	M1	WDFY4 (-81503), ARHGAP22 (-23251)
peak_chr10_499633	M1	DIP2C (+235697), ZMYND11 (+319485)
peak_chr10_50416175	M1	C10orf128 (-19950), DRGX (+183553)
peak_chr10_50821568	M1	CHAT (-455)
peak_chr10_50830075	M1	CHAT (+8202), OGDHL (+140084)
peak_chr10_50840776	M1	CHAT (+19492), OGDHL (+128794)
peak_chr10_51027210	M1	OGDHL (-57065), PARG (+103281)
peak_chr10_52314214	M1	ASAH2 (-305958), SGMS1 (+69415)
peak_chr10_52327074	M1	ASAH2 (-318900), SGMS1 (+56473)
peak_chr10_52360132	M1	ASAH2 (-351925), SGMS1 (+23448)
peak_chr10_52678303	M1	PRKG1 (-155447), A1CF (-33052)
peak_chr10_5276151	M1	UCN3 (-130688), AKR1C4 (+38858)
peak_chr10_52781944	M1	A1CF (-136660), PRKG1 (-51839)
peak_chr10_52791835	M1	A1CF (-146522), PRKG1 (-41977)
peak_chr10_52835392	M1	PRKG1 (+1514), CSTF2T (+623907)
peak_chr10_52839658	M1	PRKG1 (+6101), CSTF2T (+619320)
peak_chr10_52974491	M1	PRKG1 (+140741), CSTF2T (+484680)
peak_chr10_52977342	M1	PRKG1 (+143538), CSTF2T (+481883)
peak_chr10_53424609	M1	CSTF2T (+34646), PRKG1 (+590775)
peak_chr10_53664813	M1	DKK1 (-409088), CSTF2T (-205613)
peak_chr10_536959	M1	DIP2C (+198513), ZMYND11 (+356669)
peak_chr10_53896757	M1	CSTF2T (-437559), DKK1 (-177142)
peak_chr10_53981668	M1	CSTF2T (-522496), DKK1 (-92205)
peak_chr10_54018610	M1	CSTF2T (-559434), DKK1 (-55267)
peak_chr10_54047881	M1	CSTF2T (-588662), DKK1 (-26039)
peak_chr10_54542530	M1	MBL2 (-11158)
peak_chr10_54721124	M1	MBL2 (-189817)
peak_chr10_5481342	M1	NET1 (+26920), CALML5 (+60099)
peak_chr10_55450291	M1	MBL2 (-919135)
peak_chr10_55632928	M1	PCDH15 (+927923)
peak_chr10_55720374	M1	PCDH15 (+840559)
peak_chr10_55892338	M1	PCDH15 (+668586)
peak_chr10_55964301	M1	PCDH15 (+596522)
peak_chr10_55964820	M1	PCDH15 (+596077)
peak_chr10_563346	M1	DIP2C (+172196), ZMYND11 (+382986)
peak_chr10_564031	M1	DIP2C (+171400), ZMYND11 (+383782)
peak_chr10_56586743	M1	MTRNR2L5 (-771859), PCDH15 (-25840)
peak_chr10_5660864	M1	ASB13 (+47462), CALML3 (+94155)
peak_chr10_5693053	M1	ASB13 (+15239), CALML3 (+126378)
peak_chr10_57063821	M1	PCDH15 (-502961), MTRNR2L5 (-294738)
peak_chr10_571381	M1	DIP2C (+164024), ZMYND11 (+391158)
peak_chr10_57258292	M1	PCDH15 (-697592), MTRNR2L5 (-100107)
peak_chr10_58393642	M1	ZWINT (-272746)
peak_chr10_58511639	M1	ZWINT (-390759)
peak_chr10_58596488	M1	ZWINT (-475578)
peak_chr10_59488380	M1	IPMK (+539211)
peak_chr10_59870910	M1	IPMK (+156707)
peak_chr10_6005154	M1	IL15RA (+14235), FBXO18 (+68969)
peak_chr10_60163808	M1	BICC1 (-108963), TFAM (+19155)
peak_chr10_60493086	M1	PHYHIPL (-442784), BICC1 (+220666)
peak_chr10_60565226	M1	PHYHIPL (-370941), BICC1 (+292509)
peak_chr10_60614479	M1	PHYHIPL (-321601), BICC1 (+341849)
peak_chr10_60732699	M1	PHYHIPL (-203495), BICC1 (+459955)
peak_chr10_60875349	M1	PHYHIPL (-60818), BICC1 (+602632)
peak_chr10_61381554	M1	SLC16A9 (+88184), PHYHIPL (+445303)
peak_chr10_6144185	M1	PFKFB3 (-100572), RBM17 (+13013)
peak_chr10_61513120	M1	SLC16A9 (-43434), CCDC6 (+153143)
peak_chr10_61726063	M1	CCDC6 (-59775), ANK3 (+423299)
peak_chr10_62012802	M1	CCDC6 (-346600), ANK3 (+136474)
peak_chr10_62147319	M1	CCDC6 (-481063), ANK3 (+2011)
peak_chr10_62149489	M1	ANK3 (-122)
peak_chr10_62219524	M1	CDK1 (-318503), ANK3 (-70221)
peak_chr10_62377083	M1	ANK3 (-227783), CDK1 (-160941)
peak_chr10_62389200	M1	ANK3 (-239816), CDK1 (-148908)
peak_chr10_62423645	M1	ANK3 (-274332), CDK1 (-114392)
peak_chr10_62681415	M1	RHOBTB1 (+22401), CDK1 (+143392)
peak_chr10_62719961	M1	RHOBTB1 (-16136), TMEM26 (+493067)
peak_chr10_62946725	M1	RHOBTB1 (-242882), TMEM26 (+266321)
peak_chr10_63003895	M1	RHOBTB1 (-300189), TMEM26 (+209014)
peak_chr10_63382976	M1	ARID5B (-278012), TMEM26 (-169839)
peak_chr10_63462424	M1	TMEM26 (-249339), ARID5B (-198512)
peak_chr10_63748039	M1	ARID5B (+87065), RTKN2 (+280342)
peak_chr10_63757775	M1	ARID5B (+96991), RTKN2 (+270416)
peak_chr10_63785158	M1	ARID5B (+124302), RTKN2 (+243105)
peak_chr10_6436074	M1	PRKCQ (+186018), PFKFB3 (+191351)
peak_chr10_64575343	M1	EGR2 (+734)
peak_chr10_64667404	M1	NRBF2 (-225353), EGR2 (-91582)
peak_chr10_64878298	M1	EGR2 (-302423), NRBF2 (-14512)
peak_chr10_64880156	M1	EGR2 (-304265), NRBF2 (-12670)
peak_chr10_65297120	M1	REEP3 (+16316)
peak_chr10_65298546	M1	REEP3 (+17524)
peak_chr10_65304259	M1	REEP3 (+23255)
peak_chr10_65307713	M1	REEP3 (+26760)
peak_chr10_65374120	M1	REEP3 (+93222)
peak_chr10_65529010	M1	REEP3 (+248122)
peak_chr10_65622719	M1	REEP3 (+341701)
peak_chr10_65915928	M1	REEP3 (+634943)
peak_chr10_65934551	M1	REEP3 (+653628)
peak_chr10_65935054	M1	REEP3 (+654334)
peak_chr10_66048228	M1	REEP3 (+767311)
peak_chr10_66072759	M1	REEP3 (+791721)
peak_chr10_66360950	M1	NONE
peak_chr10_67691332	M1	LRRTM3 (-994148)
peak_chr10_67955190	M1	LRRTM3 (-730440)
peak_chr10_68332513	M1	LRRTM3 (-352908)
peak_chr10_68612613	M1	LRRTM3 (-73047)
peak_chr10_68640105	M1	LRRTM3 (-45514)
peak_chr10_68873360	M1	LRRTM3 (+187662), CTNNA3 (+582501)
peak_chr10_70012959	M1	HNRNPH3 (-78633), ATOH7 (-21328)
peak_chr10_71108492	M1	HK1 (+60215), TACR2 (+67908)
peak_chr10_713167	M1	DIP2C (+22329), ZMYND11 (+532853)
peak_chr10_71337096	M1	NEUROG3 (-4301)
peak_chr10_71337615	M1	NEUROG3 (-4847)
peak_chr10_71446026	M1	COL13A1 (-115341), C10orf35 (+56333)
peak_chr10_71868589	M1	AIFM2 (+23860), H2AFY2 (+56278)
peak_chr10_71869113	M1	AIFM2 (+23408), H2AFY2 (+56730)
peak_chr10_72076224	M1	EIF4EBP2 (-87670), NPFFR1 (-33025)
peak_chr10_72079064	M1	EIF4EBP2 (-84916), NPFFR1 (-35779)
peak_chr10_72618576	M1	PCBD1 (+29792), SGPL1 (+43023)
peak_chr10_7269149	M1	PRKCQ (-647188), SFMBT2 (+181852)
peak_chr10_7287539	M1	PRKCQ (-665436), SFMBT2 (+163604)
peak_chr10_7293964	M1	PRKCQ (-671953), SFMBT2 (+157087)
peak_chr10_7342394	M1	PRKCQ (-720266), SFMBT2 (+108774)
peak_chr10_7351151	M1	PRKCQ (-729029), SFMBT2 (+100011)
peak_chr10_73566642	M1	CDH23 (+11243), PSAP (+44355)
peak_chr10_73640127	M1	CHST3 (-83809), PSAP (-29188)
peak_chr10_73772962	M1	CHST3 (+49009), SPOCK2 (+75399)
peak_chr10_73829781	M1	SPOCK2 (+18471), CHST3 (+105937)
peak_chr10_7530508	M1	SFMBT2 (-79349), ITIH5 (+178282)
peak_chr10_7535919	M1	SFMBT2 (-84877), ITIH5 (+172754)
peak_chr10_7545221	M1	SFMBT2 (-94166), ITIH5 (+163465)
peak_chr10_77113019	M1	COMTD1 (-117442), ZNF503 (+48453)
peak_chr10_77386455	M1	ZNF503 (-225034), C10orf11 (-155821)
peak_chr10_7798285	M1	KIN (+31491), ITIH2 (+53221)
peak_chr10_79282208	M1	KCNMA1 (+115066)
peak_chr10_79748934	M1	DLG5 (-62958), POLR3A (+40061)
peak_chr10_79764094	M1	DLG5 (-78060), POLR3A (+24959)
peak_chr10_79907976	M1	ZMIZ1 (-920427), RPS24 (+114847)
peak_chr10_80988604	M1	PPIF (-118307), ZMIZ1 (+160135)
peak_chr10_80989994	M1	PPIF (-117090), ZMIZ1 (+161352)
peak_chr10_81030419	M1	PPIF (-76719), ZMIZ1 (+201723)
peak_chr10_81102027	M1	PPIF (-4981)
peak_chr10_81686905	M1	SFTPD (+21748), SFTPA1 (+316410)
peak_chr10_82104071	M1	FAM213A (-75513), MAT1A (-54801)
peak_chr10_82174356	M1	MAT1A (-125048), FAM213A (-5266)
peak_chr10_82228834	M1	TSPAN14 (+15014)
peak_chr10_82229161	M1	TSPAN14 (+15314)
peak_chr10_82253471	M1	TSPAN14 (+39724)
peak_chr10_82421061	M1	TSPAN14 (+207188)
peak_chr10_82463415	M1	TSPAN14 (+249584)
peak_chr10_82490387	M1	TSPAN14 (+276576)
peak_chr10_82827975	M1	NRG3 (-806719), TSPAN14 (+614429)
peak_chr10_82912500	M1	NRG3 (-722329), TSPAN14 (+698819)
peak_chr10_84078853	M1	NRG3 (+444008)
peak_chr10_84079333	M1	NRG3 (+444422)
peak_chr10_84421353	M1	NRG3 (+786544)
peak_chr10_84433688	M1	NRG3 (+798726)
peak_chr10_84740898	M1	NONE
peak_chr10_84789798	M1	NONE
peak_chr10_84924931	M1	GHITM (-974014)
peak_chr10_85160509	M1	GHITM (-738442)
peak_chr10_85433051	M1	GHITM (-465904)
peak_chr10_85694454	M1	GHITM (-204641)
peak_chr10_85952692	M1	CDHR1 (-1651)
peak_chr10_85955808	M1	CDHR1 (+1508), LRIT2 (+29360)
peak_chr10_86309556	M1	CCSER2 (+221304)
peak_chr10_86635471	M1	CCSER2 (+547226)
peak_chr10_86953490	M1	CCSER2 (+865308)
peak_chr10_87158775	M1	GRID1 (+967243)
peak_chr10_88012304	M1	GRID1 (+113782)
peak_chr10_88408689	M1	WAPAL (-127407), OPN4 (-5335)
peak_chr10_88409602	M1	OPN4 (-4526)
peak_chr10_88428629	M1	LDB3 (+513)
peak_chr10_89404603	M1	PAPSS2 (-14687), MINPP1 (+140157)
peak_chr10_90005785	M1	KLLN (-382670), RNLS (+337106)
peak_chr10_90278415	M1	KLLN (-655379), RNLS (+64397)
peak_chr10_90487214	M1	LIPN (-33790), LIPK (+3072)
peak_chr10_90549331	M1	LIPM (-13025), LIPN (+28299)
peak_chr10_90942730	M1	ACTA2 (-191710), CH25H (+24214)
peak_chr10_91135256	M1	IFIT1B (-2431)
peak_chr10_91731799	M1	KIF20B (+270628), HTR7 (+885460)
peak_chr10_91761602	M1	KIF20B (+300404), HTR7 (+855684)
peak_chr10_92211101	M1	HTR7 (+406134), KIF20B (+749954)
peak_chr10_92492486	M1	HTR7 (+124767)
peak_chr10_92498667	M1	HTR7 (+118595)
peak_chr10_92505439	M1	HTR7 (+111776)
peak_chr10_92850979	M1	ANKRD1 (-170083), PCGF5 (-129429)
peak_chr10_93963787	M1	CPEB3 (+86786), BTAF1 (+280532)
peak_chr10_94978010	M1	CYP26A1 (+144504), MYOF (+263800)
peak_chr10_95262854	M1	FFAR4 (-63414), CEP55 (+6619)
peak_chr10_95632546	M1	SLC35G1 (-21055), LGI1 (+115033)
peak_chr10_95634074	M1	SLC35G1 (-19492), LGI1 (+116596)
peak_chr10_95910123	M1	PLCE1 (+156692), NOC3L (+212258)
peak_chr10_96317234	M1	CYP2C18 (-125985), HELLS (+11819)
peak_chr10_96610037	M1	CYP2C9 (-88183), CYP2C19 (+87864)
peak_chr10_97110584	M1	PDLIM1 (-59980), SORBS1 (+210374)
peak_chr10_97217654	M1	PDLIM1 (-167097), SORBS1 (+103257)
peak_chr10_97853766	M1	CCNJ (+50551), BLNK (+177406)
peak_chr10_9843003	M1	NONE
peak_chr10_98888113	M1	SLIT1 (+57309), LCOR (+295631)
peak_chr10_98914676	M1	SLIT1 (+30860), LCOR (+322080)
peak_chr10_99612643	M1	GOLGA7B (+2756), CRTAC1 (+177833)
peak_chr10_99785427	M1	CRTAC1 (+5087), GOLGA7B (+175502)
peak_chr11_100508476	M1	ARHGAP42 (-49782)
peak_chr11_100640382	M1	TMEM133 (-222290), ARHGAP42 (+82114)
peak_chr11_1009854	M1	MUC6 (+26699), AP2A2 (+84126)
peak_chr11_101141069	M1	PGR (-139908), TRPC6 (+313496)
peak_chr11_101387323	M1	PGR (-386267), TRPC6 (+67137)
peak_chr11_101815686	M1	YAP1 (-165368), ANGPTL5 (-28571)
peak_chr11_102112893	M1	BIRC3 (-75159), YAP1 (+131875)
peak_chr11_102292000	M1	TMEM123 (+31613), BIRC2 (+74196)
peak_chr11_102701248	M1	MMP1 (-32532), MMP3 (+13111)
peak_chr11_10319349	M1	SBF2 (-3682)
peak_chr11_103407691	M1	DDI1 (-499248), DYNC2H1 (+427756)
peak_chr11_103408701	M1	DDI1 (-498500), DYNC2H1 (+428504)
peak_chr11_103417070	M1	DDI1 (-490043), DYNC2H1 (+436961)
peak_chr11_103578250	M1	DDI1 (-328934), DYNC2H1 (+598070)
peak_chr11_103666767	M1	DDI1 (-240220), DYNC2H1 (+686784)
peak_chr11_104325686	M1	PDGFD (-291112), CASP12 (+443213)
peak_chr11_104327960	M1	PDGFD (-293208), CASP12 (+441117)
peak_chr11_104723985	M1	PDGFD (-689318), CASP12 (+45007)
peak_chr11_105063653	M1	GRIA4 (-416971), CARD18 (-53376)
peak_chr11_105144743	M1	GRIA4 (-335849), CARD18 (-134498)
peak_chr11_105661605	M1	GRIA4 (+180962), MSANTD4 (+231192)
peak_chr11_105882932	M1	MSANTD4 (+9890), GRIA4 (+402264)
peak_chr11_106077211	M1	AASDHPPT (+129069), GUCY1A2 (+811886)
peak_chr11_106157631	M1	AASDHPPT (+209680), GUCY1A2 (+731275)
peak_chr11_106344185	M1	AASDHPPT (+396126), GUCY1A2 (+544829)
peak_chr11_106676657	M1	GUCY1A2 (+212340), AASDHPPT (+728615)
peak_chr11_106697360	M1	GUCY1A2 (+191602), AASDHPPT (+749353)
peak_chr11_106860952	M1	GUCY1A2 (+28014), AASDHPPT (+912941)
peak_chr11_107082144	M1	GUCY1A2 (-193080), CWF19L2 (+246319)
peak_chr11_107376470	M1	CWF19L2 (-48064), ALKBH8 (+59838)
peak_chr11_107613893	M1	SLN (-23745), SLC35F2 (+115750)
peak_chr11_108459973	M1	KDELC2 (-90897), EXPH5 (+4318)
peak_chr11_108838285	M1	C11orf87 (-454331), DDX10 (+302763)
peak_chr11_108840071	M1	C11orf87 (-452556), DDX10 (+304538)
peak_chr11_108846438	M1	C11orf87 (-446210), DDX10 (+310884)
peak_chr11_109378105	M1	ZC3H12C (-585836), C11orf87 (+85405)
peak_chr11_109643487	M1	ZC3H12C (-320312), C11orf87 (+350929)
peak_chr11_109801769	M1	ZC3H12C (-162184), C11orf87 (+509057)
peak_chr11_109844274	M1	ZC3H12C (-119670), C11orf87 (+551571)
peak_chr11_109899479	M1	ZC3H12C (-64362), C11orf87 (+606879)
peak_chr11_110002525	M1	ZC3H12C (+38554), RDX (+164796)
peak_chr11_110606559	M1	ARHGAP20 (-23310), C11orf92 (+569009)
peak_chr11_110876764	M1	ARHGAP20 (-293643), C11orf92 (+298676)
peak_chr11_111138307	M1	ARHGAP20 (-554967), C11orf92 (+37352)
peak_chr11_111307404	M1	POU2AF1 (-57159), BTG4 (+75503)
peak_chr11_111506482	M1	SIK2 (+33467), PPP2R1B (+130524)
peak_chr11_111619179	M1	PPP2R1B (+17786), SIK2 (+146205)
peak_chr11_112125892	M1	C11orf34 (+5422), PTS (+29073)
peak_chr11_113008974	M1	ANKK1 (-249415), NCAM1 (+176940)
peak_chr11_113353239	M1	DRD2 (-7281), TMPRSS5 (+223703)
peak_chr11_113994752	M1	NNMT (-133565), ZBTB16 (+64673)
peak_chr11_11409134	M1	CSNK2A3 (-34397), GALNT18 (+234251)
peak_chr11_11465826	M1	CSNK2A3 (-91110), GALNT18 (+177538)
peak_chr11_114952092	M1	NXPE2 (+403128), CADM1 (+422897)
peak_chr11_114983463	M1	CADM1 (+391409), NXPE2 (+434616)
peak_chr11_115296546	M1	CADM1 (+78444), NXPE2 (+747581)
peak_chr11_116453433	M1	BUD13 (+190140)
peak_chr11_116483906	M1	BUD13 (+159540)
peak_chr11_116740811	M1	APOA1 (-32312), SIK3 (+228015)
peak_chr11_117517887	M1	DSCAML1 (+149926), CEP164 (+319479)
peak_chr11_118824009	M1	UPK2 (-2829)
peak_chr11_119643384	M1	PVRL1 (-43887), TRIM29 (+365480)
peak_chr11_122629158	M1	CRTAM (-79902), UBASH3B (+102923)
peak_chr11_123008129	M1	HSPA8 (-75291), CLMP (+57655)
peak_chr11_123016391	M1	HSPA8 (-83554), CLMP (+49392)
peak_chr11_123516119	M1	SCN3B (+8991), GRAMD1B (+119791)
peak_chr11_123549803	M1	SCN3B (-24613), ZNF202 (+62453)
peak_chr11_124521560	M1	SPA17 (-22039), TBRG1 (+28925)
peak_chr11_125281453	M1	FEZ1 (+84628), PKNOX2 (+246976)
peak_chr11_126174436	M1	DCPS (+869)
peak_chr11_126278530	M1	ST3GAL4 (+3061), KIRREL3 (+591917)
peak_chr11_126480348	M1	ST3GAL4 (+204778), KIRREL3 (+390200)
peak_chr11_126574006	M1	KIRREL3 (+296487), ST3GAL4 (+298491)
peak_chr11_126680703	M1	KIRREL3 (+189797), ST3GAL4 (+405181)
peak_chr11_127366063	M1	KIRREL3 (-495553)
peak_chr11_12787033	M1	ARNTL (-512148), TEAD1 (+20609)
peak_chr11_12798799	M1	ARNTL (-500178), TEAD1 (+32579)
peak_chr11_12834446	M1	ARNTL (-464753), TEAD1 (+68004)
peak_chr11_128497967	M1	FLI1 (-65806), ETS1 (-40647)
peak_chr11_128773872	M1	C11orf45 (+1668), KCNJ5 (+12673)
peak_chr11_129593531	M1	TMEM45B (-91837), BARX2 (+348042)
peak_chr11_130382998	M1	C11orf44 (-159611), ADAMTS15 (+64371)
peak_chr11_131267674	M1	NTM (-513524), SNX19 (-481428)
peak_chr11_131431949	M1	SNX19 (-645675), NTM (-349277)
peak_chr11_132746156	M1	OPCML (+67196), NTM (+965014)
peak_chr11_133396683	M1	OPCML (-583353), SPATA19 (+318477)
peak_chr11_13351283	M1	ARNTL (+52247), BTBD10 (+133235)
peak_chr11_133590018	M1	OPCML (-776578), SPATA19 (+125252)
peak_chr11_133596355	M1	OPCML (-783006), SPATA19 (+118824)
peak_chr11_133685430	M1	OPCML (-872088), SPATA19 (+29742)
peak_chr11_13408041	M1	BTBD10 (+76523), ARNTL (+108959)
peak_chr11_134350299	M1	B3GAT1 (-88300)
peak_chr11_134386615	M1	B3GAT1 (-124458)
peak_chr11_13971440	M1	FAR1 (+281405), RRAS2 (+409108)
peak_chr11_1522269	M1	MOB2 (-14495), DUSP8 (+70679)
peak_chr11_15311179	M1	INSC (+177474)
peak_chr11_15311792	M1	INSC (+177968)
peak_chr11_15436935	M1	INSC (+303151)
peak_chr11_15437532	M1	INSC (+303698)
peak_chr11_15615169	M1	INSC (+481369), SOX6 (+882596)
peak_chr11_15994457	M1	SOX6 (+503373), INSC (+860592)
peak_chr11_17435746	M1	KCNJ11 (-25756), ABCC8 (+62430)
peak_chr11_17574128	M1	MYOD1 (-166775), OTOG (+5420)
peak_chr11_17599652	M1	MYOD1 (-141305), OTOG (+30890)
peak_chr11_17771081	M1	KCNC1 (+14881), SERGEF (+263469)
peak_chr11_17824642	M1	KCNC1 (+68420), SERGEF (+209930)
peak_chr11_17874911	M1	KCNC1 (+118701), SERGEF (+159649)
peak_chr11_18745660	M1	TMEM86A (+25432), PTPN5 (+67619)
peak_chr11_19528456	M1	E2F8 (-265401), NAV2 (-206575)
peak_chr11_19686819	M1	E2F8 (-423763), NAV2 (-48213)
peak_chr11_19888693	M1	NAV2 (+153661), DBX1 (+293066)
peak_chr11_20058248	M1	DBX1 (+123527), NAV2 (+323200)
peak_chr11_20177308	M1	DBX1 (+4468), NAV2 (+442259)
peak_chr11_20280087	M1	HTATIP2 (-105071), DBX1 (-98348)
peak_chr11_20280861	M1	HTATIP2 (-104262), DBX1 (-99157)
peak_chr11_20329660	M1	DBX1 (-147890), HTATIP2 (-55529)
peak_chr11_21201405	M1	NELL1 (+510414)
peak_chr11_21285660	M1	ANO5 (-928889), NELL1 (+594715)
peak_chr11_21342657	M1	ANO5 (-871858), NELL1 (+651746)
peak_chr11_21356246	M1	ANO5 (-858287), NELL1 (+665317)
peak_chr11_21653629	M1	ANO5 (-560949), NELL1 (+962655)
peak_chr11_21792509	M1	ANO5 (-422003)
peak_chr11_22100669	M1	ANO5 (-113513)
peak_chr11_22492873	M1	SLC17A6 (+133599), FANCF (+154145)
peak_chr11_22513258	M1	FANCF (+133856), SLC17A6 (+153888)
peak_chr11_22530012	M1	FANCF (+116984), SLC17A6 (+170760)
peak_chr11_22580090	M1	FANCF (+66944), SLC17A6 (+220800)
peak_chr11_22802563	M1	SVIP (+48594), GAS2 (+114656)
peak_chr11_22872930	M1	SVIP (-21833)
peak_chr11_23160074	M1	SVIP (-308946)
peak_chr11_23250381	M1	SVIP (-399267)
peak_chr11_23446939	M1	SVIP (-595639)
peak_chr11_24682996	M1	LUZP2 (+164367)
peak_chr11_24893511	M1	LUZP2 (+375046)
peak_chr11_25980016	M1	ANO3 (-372773)
peak_chr11_26591314	M1	MUC15 (-2624)
peak_chr11_26592012	M1	MUC15 (-3406)
peak_chr11_26722548	M1	MUC15 (-133882), SLC5A12 (+20914)
peak_chr11_26873332	M1	FIBIN (-142184), SLC5A12 (-129873)
peak_chr11_2690938	M1	CDKN1C (+215832), KCNQ1 (+225058)
peak_chr11_27233059	M1	BBOX1 (+170621), LGR4 (+261163)
peak_chr11_27237736	M1	BBOX1 (+175566), LGR4 (+256218)
peak_chr11_27968038	M1	BDNF (-245823), KIF18A (+161432)
peak_chr11_28317343	M1	METTL15 (+187637)
peak_chr11_28564153	M1	METTL15 (+434433)
peak_chr11_28604089	M1	METTL15 (+474323)
peak_chr11_2871631	M1	CDKN1C (+35291), KCNQ1 (+405599)
peak_chr11_28861138	M1	METTL15 (+731360)
peak_chr11_29248982	M1	KCNA4 (+789233)
peak_chr11_29281457	M1	KCNA4 (+757009)
peak_chr11_30091414	M1	FSHB (-160728), KCNA4 (-53265)
peak_chr11_30275941	M1	ARL14EP (-68532), FSHB (+23503)
peak_chr11_30554665	M1	MPPED2 (+47061), ARL14EP (+210384)
peak_chr11_30557449	M1	MPPED2 (+44449), ARL14EP (+212996)
peak_chr11_30642498	M1	MPPED2 (-40656), DCDC1 (+748622)
peak_chr11_30832861	M1	MPPED2 (-231019), DCDC1 (+558259)
peak_chr11_3114444	M1	CARS (-35931), OSBPL5 (+71986)
peak_chr11_31251996	M1	MPPED2 (-650065), DCDC1 (+139213)
peak_chr11_31325091	M1	MPPED2 (-723319), DCDC1 (+65959)
peak_chr11_31376569	M1	MPPED2 (-774754), DCDC1 (+14524)
peak_chr11_31749941	M1	PAX6 (+89248), ELP4 (+218964)
peak_chr11_31846798	M1	RCN1 (-265602), PAX6 (-7339)
peak_chr11_32083749	M1	PAX6 (-244343), RCN1 (-28598)
peak_chr11_32136929	M1	RCN1 (+24661), WT1 (+320065)
peak_chr11_32443905	M1	WT1 (+13187), RCN1 (+331539)
peak_chr11_33743107	M1	CD59 (+14762), KIAA1549L (+179402)
peak_chr11_33743461	M1	CD59 (+14285), KIAA1549L (+179879)
peak_chr11_34023996	M1	LMO2 (-110301), CAPRIN1 (-49093)
peak_chr11_34263445	M1	ABTB2 (+115979), NAT10 (+136427)
peak_chr11_34810215	M1	APIP (+127631), EHF (+156404)
peak_chr11_35138878	M1	CD44 (-21692), PDHX (+200917)
peak_chr11_35178085	M1	CD44 (+17600), SLC1A2 (+262468)
peak_chr11_35757479	M1	LDLRAD3 (-207952), TRIM44 (+73323)
peak_chr11_36158648	M1	PRR5L (-238787), LDLRAD3 (+193140)
peak_chr11_36274692	M1	PRR5L (-122608), LDLRAD3 (+309319)
peak_chr11_36300085	M1	PRR5L (-97046), LDLRAD3 (+334881)
peak_chr11_36361512	M1	PRR5L (-35939), LDLRAD3 (+395988)
peak_chr11_36710158	M1	RAG2 (-90596)
peak_chr11_36964171	M1	RAG2 (-344535)
peak_chr11_37134164	M1	RAG2 (-514565)
peak_chr11_38688924	M1	NONE
peak_chr11_39163619	M1	NONE
peak_chr11_39695647	M1	LRRC4C (+619751)
peak_chr11_39721959	M1	LRRC4C (+593517)
peak_chr11_40394151	M1	LRRC4C (-78655)
peak_chr11_40456517	M1	LRRC4C (-141333)
peak_chr11_40878291	M1	LRRC4C (-562792)
peak_chr11_41330601	M1	NONE
peak_chr11_41617326	M1	NONE
peak_chr11_4167650	M1	RRM1 (+52020), OR52B4 (+221557)
peak_chr11_41858881	M1	NONE
peak_chr11_42264481	M1	NONE
peak_chr11_42443713	M1	API5 (-889625)
peak_chr11_42567914	M1	API5 (-765468)
peak_chr11_42669316	M1	API5 (-663941)
peak_chr11_42998482	M1	API5 (-334951)
peak_chr11_43036504	M1	API5 (-296809)
peak_chr11_43140416	M1	API5 (-192946)
peak_chr11_43577064	M1	HSD17B12 (-125097), API5 (+243623)
peak_chr11_44304110	M1	ALX4 (+27436), EXT2 (+186533)
peak_chr11_44439978	M1	CD82 (-146953), ALX4 (-108472)
peak_chr11_45047257	M1	PRDM11 (-121129), TP53I11 (-76054)
peak_chr11_45121970	M1	TP53I11 (-150429), PRDM11 (-46754)
peak_chr11_45284453	M1	SYT13 (+23042), PRDM11 (+115934)
peak_chr11_4532474	M1	OR52M1 (-33709), OR52K1 (+22603)
peak_chr11_45407030	M1	SYT13 (-99329), CHST1 (+279973)
peak_chr11_45591425	M1	SYT13 (-283690), CHST1 (+95612)
peak_chr11_46362061	M1	DGKZ (-20932), CREB3L1 (+63001)
peak_chr11_46431677	M1	CHRM4 (-23689), AMBRA1 (+181118)
peak_chr11_46459780	M1	CHRM4 (-51943), AMBRA1 (+152864)
peak_chr11_46525804	M1	CHRM4 (-117896), AMBRA1 (+86911)
peak_chr11_46718963	M1	ZNF408 (-3271), ARHGAP1 (+3052)
peak_chr11_46719355	M1	ZNF408 (-2925), ARHGAP1 (+2706)
peak_chr11_4699276	M1	OR51C1P (+13946), OR51E1 (+34798)
peak_chr11_4715805	M1	OR51C1P (-2556)
peak_chr11_47293672	M1	MADD (+2510), MYBPC3 (+80518)
peak_chr11_48024229	M1	OR4B1 (-214030), PTPRJ (+22201)
peak_chr11_48046939	M1	OR4B1 (-191235), PTPRJ (+44996)
peak_chr11_48166449	M1	OR4B1 (-71599), PTPRJ (+164632)
peak_chr11_4899173	M1	OR51T1 (-3766)
peak_chr11_49098133	M1	TRIM64C (-17584), FOLH1 (+131974)
peak_chr11_49148674	M1	TRIM64C (-68358), FOLH1 (+81200)
peak_chr11_5488704	M1	OR52D1 (-20988), OR51I2 (+14289)
peak_chr11_55798078	M1	OR5AS1 (+525)
peak_chr11_55798884	M1	OR8I2 (-61560), OR5AS1 (+1298)
peak_chr11_55872715	M1	OR8H2 (+374)
peak_chr11_56156624	M1	OR8U1 (+13734), OR5R1 (+28874)
peak_chr11_56294137	M1	OR5M8 (-35535), OR5M11 (+16351)
peak_chr11_56456092	M1	OR9G1 (-11573), OR5AR1 (+25153)
peak_chr11_56939008	M1	LRRC55 (-9853), OR5AK2 (+183021)
peak_chr11_57070648	M1	APLNR (-66293), TNKS1BP1 (+18703)
peak_chr11_57082835	M1	APLNR (-78424), TNKS1BP1 (+6572)
peak_chr11_57100318	M1	TNKS1BP1 (-10703), SSRP1 (+2977)
peak_chr11_57168624	M1	PRG2 (-10695), ENSG00000254979 (+8761)
peak_chr11_57170135	M1	PRG2 (-12181), ENSG00000254979 (+7275)
peak_chr11_57201166	M1	RTN4RL2 (-26706), SLC43A3 (-6898)
peak_chr11_57201536	M1	RTN4RL2 (-26374), SLC43A3 (-7230)
peak_chr11_57791060	M1	OR9Q1 (-61)
peak_chr11_58905441	M1	FAM111A (-4712)
peak_chr11_58935339	M1	DTX4 (-4521)
peak_chr11_58955060	M1	DTX4 (+15299), MPEG1 (+25160)
peak_chr11_59366386	M1	OSBP (+17034), OR4D9 (+84197)
peak_chr11_59529574	M1	STX3 (+7234), MRPL16 (+48579)
peak_chr11_59533961	M1	STX3 (+11743), MRPL16 (+44070)
peak_chr11_59727827	M1	PLAC1L (-79581), ENSG00000214788 (+22239)
peak_chr11_60605725	M1	CCDC86 (-3733)
peak_chr11_60606291	M1	CCDC86 (-3184)
peak_chr11_60612481	M1	CCDC86 (+3072), PTGDR2 (+10828)
peak_chr11_60628494	M1	ZP1 (-6347), PTGDR2 (-5244)
peak_chr11_60637741	M1	ZP1 (+2926), PRPF19 (+36099)
peak_chr11_60648177	M1	ZP1 (+13484), PRPF19 (+25541)
peak_chr11_60835246	M1	CD5 (-34325), CD6 (+96390)
peak_chr11_60975223	M1	PGA4 (-14128), PGA3 (+4708)
peak_chr11_60994082	M1	PGA5 (-14164), PGA4 (+4662)
peak_chr11_61012888	M1	PGA5 (+4701), VWCE (+49681)
peak_chr11_61151796	M1	CYB561A3 (-22219), TMEM216 (-7185)
peak_chr11_61249370	M1	PPP1R32 (+855)
peak_chr11_61261995	M1	PPP1R32 (+13591), SYT7 (+86115)
peak_chr11_61263509	M1	PPP1R32 (+15287), SYT7 (+84419)
peak_chr11_61281616	M1	PPP1R32 (+33076), SYT7 (+66630)
peak_chr11_61613892	M1	FADS2 (+18878), FADS3 (+44895)
peak_chr11_62645124	M1	SLC3A2 (+21667), CHRM1 (+43903)
peak_chr11_63277895	M1	RARRES3 (-26284), LGALS12 (+4174)
peak_chr11_6423428	M1	SMPD1 (+12021), APBB1 (+16618)
peak_chr11_64394910	M1	SLC22A12 (+36745), NRXN2 (+95633)
peak_chr11_6589773	M1	RRP8 (+34886), DNHD1 (+71438)
peak_chr11_66328858	M1	ZDHHC24 (-15354), CTSF (+7004)
peak_chr11_68101759	M1	PPP6R3 (-126357), LRP5 (+21804)
peak_chr11_68180456	M1	PPP6R3 (-47517), LRP5 (+100644)
peak_chr11_69010066	M1	CCND1 (-445619), TPCN2 (+193871)
peak_chr11_69479606	M1	ORAOV1 (+10333), CCND1 (+23927)
peak_chr11_72427993	M1	PDE2A (-42683), ARAP1 (+35268)
peak_chr11_7243902	M1	SYT9 (-29099), RBMXL2 (+133917)
peak_chr11_72455004	M1	PDE2A (-69667), ARAP1 (+8284)
peak_chr11_73682428	M1	UCP2 (+11754), DNAJB13 (+21234)
peak_chr11_75117347	M1	RPS3 (+6972), GDPD5 (+119402)
peak_chr11_76446941	M1	LRRC32 (-66039), TSKU (-55713)
peak_chr11_76738437	M1	B3GNT6 (-6795), ACER3 (+166673)
peak_chr11_7688755	M1	CYB5R2 (+6551), PPFIBP2 (+153887)
peak_chr11_77843574	M1	NDUFC2 (-52467), ALG8 (+6974)
peak_chr11_78287694	M1	NARS2 (-1858)
peak_chr11_7843979	M1	OR5P2 (-25701), OR5P3 (+3298)
peak_chr11_78459925	M1	NARS2 (-174198), TENM4 (+691588)
peak_chr11_78544445	M1	NARS2 (-258720), TENM4 (+607066)
peak_chr11_78763650	M1	NARS2 (-477926), TENM4 (+387860)
peak_chr11_78790090	M1	NARS2 (-504429), TENM4 (+361357)
peak_chr11_78944104	M1	NARS2 (-658389), TENM4 (+207397)
peak_chr11_79046802	M1	NARS2 (-761071), TENM4 (+104715)
peak_chr11_79063200	M1	NARS2 (-777565), TENM4 (+88221)
peak_chr11_79080062	M1	NARS2 (-794333), TENM4 (+71453)
peak_chr11_79115918	M1	NARS2 (-830111), TENM4 (+35675)
peak_chr11_79996150	M1	TENM4 (-844627)
peak_chr11_80134918	M1	TENM4 (-983548)
peak_chr11_80458426	M1	NONE
peak_chr11_8059899	M1	TUB (+39)
peak_chr11_80813516	M1	NONE
peak_chr11_81902749	M1	PRCP (+708492)
peak_chr11_82422358	M1	PRCP (+188957)
peak_chr11_8257509	M1	RIC3 (-67077), LMO1 (+27792)
peak_chr11_8265009	M1	RIC3 (-74594), LMO1 (+20275)
peak_chr11_8288749	M1	LMO1 (-3451)
peak_chr11_83148949	M1	CCDC90B (-151730)
peak_chr11_83398917	M1	CCDC90B (-401595)
peak_chr11_83449075	M1	CCDC90B (-451833)
peak_chr11_83493439	M1	CCDC90B (-496212)
peak_chr11_83856733	M1	CCDC90B (-859492)
peak_chr11_84031128	M1	NONE
peak_chr11_84254914	M1	NONE
peak_chr11_84344652	M1	DLG2 (+993518)
peak_chr11_84404289	M1	DLG2 (+933893)
peak_chr11_84458911	M1	DLG2 (+879155)
peak_chr11_84523504	M1	DLG2 (+814522)
peak_chr11_85374507	M1	CREBZF (+1593), TMEM126A (+15521)
peak_chr11_8552939	M1	STK33 (-55752), TRIM66 (+140290)
peak_chr11_85853786	M1	EED (-101672), PICALM (-73943)
peak_chr11_86378397	M1	ME3 (+5107), C11orf73 (+365306)
peak_chr11_86400269	M1	PRSS23 (-110852), ME3 (-16752)
peak_chr11_86461117	M1	ME3 (-77612), PRSS23 (-49992)
peak_chr11_86628676	M1	FZD4 (+37614), PRSS23 (+117537)
peak_chr11_86645420	M1	FZD4 (+20718), PRSS23 (+134433)
peak_chr11_87426596	M1	RAB38 (+481875), TMEM135 (+677711)
peak_chr11_88113038	M1	CTSC (-42193), GRM5 (+683668)
peak_chr11_88579457	M1	CTSC (-508731), GRM5 (+217130)
peak_chr11_89093386	M1	NOX4 (+131186), TYR (+182847)
peak_chr11_89094825	M1	NOX4 (+129512), TYR (+184521)
peak_chr11_89199171	M1	NOX4 (+25333), TYR (+288700)
peak_chr11_89253151	M1	TRIM77 (-190209), NOX4 (-28605)
peak_chr11_89404353	M1	NOX4 (-179796), TRIM77 (-39018)
peak_chr11_90042975	M1	CHORDC1 (-86563)
peak_chr11_90145411	M1	CHORDC1 (-189095)
peak_chr11_90257663	M1	CHORDC1 (-301372)
peak_chr11_90258196	M1	CHORDC1 (-301884)
peak_chr11_90654546	M1	CHORDC1 (-698266)
peak_chr11_91640055	M1	FAT3 (-444901)
peak_chr11_91679656	M1	FAT3 (-405390)
peak_chr11_92126425	M1	MTNR1B (-576292), FAT3 (+41332)
peak_chr11_92361624	M1	MTNR1B (-341042), FAT3 (+276582)
peak_chr11_92564005	M1	MTNR1B (-138726), FAT3 (+478898)
peak_chr11_93233947	M1	SLC36A4 (-302961), SMCO4 (+42584)
peak_chr11_93246948	M1	SLC36A4 (-315995), SMCO4 (+29550)
peak_chr11_93506173	M1	TAF1D (-31253), MED17 (-11029)
peak_chr11_94180315	M1	ANKRD49 (-46227), GPR83 (-45983)
peak_chr11_94468181	M1	AMOTL1 (-33213), PIWIL4 (+167850)
peak_chr11_94518739	M1	AMOTL1 (+17336), CWC15 (+187903)
peak_chr11_94593633	M1	AMOTL1 (+92183), CWC15 (+113056)
peak_chr11_94597643	M1	AMOTL1 (+96314), CWC15 (+108925)
peak_chr11_9494885	M1	WEE1 (-100106), ZNF143 (+12610)
peak_chr11_94956019	M1	SESN3 (+8046), ENDOD1 (+133341)
peak_chr11_95016323	M1	SESN3 (-52060), FAM76B (+506534)
peak_chr11_95018956	M1	SESN3 (-54682), FAM76B (+503912)
peak_chr11_95131712	M1	SESN3 (-167534), FAM76B (+391060)
peak_chr11_96476982	M1	JRKL (+354024)
peak_chr11_96519738	M1	JRKL (+396700)
peak_chr11_96520739	M1	JRKL (+397741)
peak_chr11_96580343	M1	JRKL (+457256)
peak_chr11_96686350	M1	JRKL (+563297)
peak_chr11_97255757	M1	NONE
peak_chr11_98835378	M1	CNTN5 (-56267)
peak_chr11_99150529	M1	CNTN5 (+258709)
peak_chr11_99459335	M1	CNTN5 (+567546)
peak_chr11_99478916	M1	CNTN5 (+587156)
peak_chr12_10038995	M1	KLRF2 (+5005), CLEC2A (+45887)
peak_chr12_101460370	M1	SLC5A8 (+143622), ANO4 (+271978)
peak_chr12_10375323	M1	KLRD1 (-84669), GABARAPL1 (+10344)
peak_chr12_104074344	M1	STAB2 (+93575), NT5DC3 (+160349)
peak_chr12_104327097	M1	HSP90B1 (+3022), C12orf73 (+23908)
peak_chr12_104449638	M1	HCFC2 (-8288), GLT8D2 (-6032)
peak_chr12_104734722	M1	CHST11 (-115720), EID3 (+37514)
peak_chr12_105592682	M1	APPL2 (+36984), KIAA1033 (+91385)
peak_chr12_10603086	M1	ENSG00000255641 (-14628), KLRC1 (+3987)
peak_chr12_107524983	M1	BTBD11 (-187045), CRY1 (-37538)
peak_chr12_107948756	M1	PWP1 (-130499), BTBD11 (+236820)
peak_chr12_10957985	M1	TAS2R7 (-2982)
peak_chr12_109955330	M1	MVK (-56059), UBE3B (+40111)
peak_chr12_110172104	M1	MMAB (-160570), TRPV4 (+80447)
peak_chr12_11045422	M1	PRH1 (-8672), TAS2R13 (+16635)
peak_chr12_110480224	M1	C12orf76 (+25165), ANKRD13A (+43007)
peak_chr12_112153046	M1	ENSG00000257767 (-38434), ACAD10 (+29380)
peak_chr12_113286537	M1	OAS1 (-57873), RPH3A (+57255)
peak_chr12_11349147	M1	TAS2R42 (-9722), PRB4 (+114101)
peak_chr12_11353799	M1	TAS2R42 (-14377), PRB4 (+109446)
peak_chr12_113557735	M1	RASAL1 (+16065), DTX1 (+62469)
peak_chr12_113697228	M1	TPCN1 (+38272), SLC24A6 (+75298)
peak_chr12_114097279	M1	LHX5 (-187542), RBM19 (+306692)
peak_chr12_114135998	M1	LHX5 (-226285), RBM19 (+267949)
peak_chr12_114292315	M1	LHX5 (-382788), RBM19 (+111446)
peak_chr12_115937196	M1	TBX3 (-815982), MED13L (+777766)
peak_chr12_11693892	M1	PRB2 (-145575), ETV6 (-108714)
peak_chr12_117721970	M1	FBXO21 (-93934), NOS1 (+46684)
peak_chr12_117731894	M1	FBXO21 (-103881), NOS1 (+36737)
peak_chr12_11854447	M1	BCL2L14 (-369206), ETV6 (+51879)
peak_chr12_11939441	M1	BCL2L14 (-284236), ETV6 (+136849)
peak_chr12_119444583	M1	HSPB8 (-171652), SRRM4 (+25495)
peak_chr12_119446461	M1	HSPB8 (-169679), SRRM4 (+27468)
peak_chr12_119641971	M1	TMEM233 (-389157), HSPB8 (+25660)
peak_chr12_12030445	M1	BCL2L14 (-193305), ETV6 (+227780)
peak_chr12_120663943	M1	RPLP0 (-25117), PXN (+39544)
peak_chr12_12106410	M1	BCL2L14 (-117076), ETV6 (+304009)
peak_chr12_123597690	M1	PITPNM2 (-2815)
peak_chr12_125158417	M1	NCOR2 (-178988), SCARB1 (+189607)
peak_chr12_12554140	M1	MANSC1 (-50793), DUSP16 (+161049)
peak_chr12_125579287	M1	TMEM132B (-231527), AACS (+29710)
peak_chr12_125629487	M1	TMEM132B (-181299), AACS (+79938)
peak_chr12_125761045	M1	TMEM132B (-49896), AACS (+211341)
peak_chr12_126652768	M1	TMEM132B (+841961)
peak_chr12_126842687	M1	NONE
peak_chr12_128211586	M1	TMEM132C (-540259)
peak_chr12_12837330	M1	GPR19 (-46)
peak_chr12_128703738	M1	TMEM132C (-48048)
peak_chr12_129035706	M1	SLC15A4 (+272527), TMEM132C (+284053)
peak_chr12_129567656	M1	GLT1D1 (+229722), TMEM132D (+820408)
peak_chr12_131103783	M1	RIMBP2 (-101799), STX2 (+219530)
peak_chr12_131107348	M1	RIMBP2 (-105121), STX2 (+216208)
peak_chr12_131147570	M1	RIMBP2 (-145320), STX2 (+176009)
peak_chr12_131198198	M1	RIMBP2 (-195856), STX2 (+125473)
peak_chr12_131216902	M1	RIMBP2 (-214660), STX2 (+106669)
peak_chr12_131471684	M1	SFSWAP (-723684), GPR133 (+33546)
peak_chr12_131477063	M1	SFSWAP (-718446), GPR133 (+38784)
peak_chr12_131486082	M1	SFSWAP (-709441), GPR133 (+47789)
peak_chr12_131532424	M1	SFSWAP (-662932), GPR133 (+94298)
peak_chr12_131567063	M1	SFSWAP (-628357), GPR133 (+128873)
peak_chr12_131581792	M1	SFSWAP (-613662), GPR133 (+143568)
peak_chr12_131745583	M1	SFSWAP (-449904), GPR133 (+307326)
peak_chr12_131772971	M1	SFSWAP (-422442), GPR133 (+334788)
peak_chr12_132019553	M1	SFSWAP (-176001), GPR133 (+581229)
peak_chr12_132041489	M1	SFSWAP (-153906), GPR133 (+603324)
peak_chr12_132163011	M1	SFSWAP (-32519), GPR133 (+724711)
peak_chr12_132318848	M1	ULK1 (-60273), MMP17 (+5985)
peak_chr12_132337292	M1	ULK1 (-41729), MMP17 (+24529)
peak_chr12_13762736	M1	GRIN2B (+370086), EMP1 (+413317)
peak_chr12_13764161	M1	GRIN2B (+368691), EMP1 (+414712)
peak_chr12_13810350	M1	GRIN2B (+322619), EMP1 (+460784)
peak_chr12_13915514	M1	GRIN2B (+217391), EMP1 (+566012)
peak_chr12_13969425	M1	GRIN2B (+163526), EMP1 (+619877)
peak_chr12_14004761	M1	GRIN2B (+128015), EMP1 (+655388)
peak_chr12_14028702	M1	GRIN2B (+104214), EMP1 (+679189)
peak_chr12_14545473	M1	ATF7IP (+26937), PLBD1 (+175730)
peak_chr12_14821610	M1	PLBD1 (-100479), GUCY2C (+27757)
peak_chr12_14933904	M1	H2AFJ (+6757), WBP11 (+22447)
peak_chr12_14993627	M1	SMCO3 (-26653), ART4 (+2660)
peak_chr12_15264242	M1	RERG (+109921), PDE6H (+138474)
peak_chr12_15375196	M1	RERG (-927)
peak_chr12_15509753	M1	PTPRO (+34571), EPS8 (+432608)
peak_chr12_16183667	M1	DERA (+119704), SLC15A5 (+246809)
peak_chr12_16225720	M1	DERA (+161697), SLC15A5 (+204816)
peak_chr12_16248910	M1	SLC15A5 (+181567), DERA (+184946)
peak_chr12_16483394	M1	SLC15A5 (-52985), MGST1 (-17108)
peak_chr12_16642189	M1	LMO3 (+117658), MGST1 (+141714)
peak_chr12_16940131	M1	LMO3 (-180244)
peak_chr12_16940814	M1	LMO3 (-181095)
peak_chr12_17290393	M1	LMO3 (-530481), RERGL (+952562)
peak_chr12_17388065	M1	LMO3 (-628183), RERGL (+854860)
peak_chr12_17425343	M1	LMO3 (-665433), RERGL (+817610)
peak_chr12_17425798	M1	LMO3 (-665861), RERGL (+817182)
peak_chr12_17647776	M1	LMO3 (-887810), RERGL (+595233)
peak_chr12_18436749	M1	PIK3C2G (+22437), PLCZ1 (+454080)
peak_chr12_18590380	M1	PIK3C2G (+176138), PLCZ1 (+300379)
peak_chr12_18619999	M1	PIK3C2G (+205659), PLCZ1 (+270858)
peak_chr12_18989869	M1	PLEKHA5 (-292612), CAPZA3 (+99045)
peak_chr12_19119890	M1	PLEKHA5 (-162573), CAPZA3 (+229084)
peak_chr12_19746805	M1	PDE3A (-775209), AEBP2 (+154362)
peak_chr12_19785900	M1	PDE3A (-736064), AEBP2 (+193507)
peak_chr12_19790280	M1	PDE3A (-731721), AEBP2 (+197850)
peak_chr12_1990843	M1	CACNA2D4 (+37021), LRTM2 (+61548)
peak_chr12_20104942	M1	PDE3A (-417098), AEBP2 (+512473)
peak_chr12_20115134	M1	PDE3A (-406911), AEBP2 (+522660)
peak_chr12_20673511	M1	SLCO1C1 (-174661), PDE3A (+151559)
peak_chr12_20686913	M1	SLCO1C1 (-161111), PDE3A (+165109)
peak_chr12_20846543	M1	SLCO1C1 (-1749)
peak_chr12_20854071	M1	SLCO1B3 (-109380), SLCO1C1 (+5881)
peak_chr12_21525594	M1	IAPP (-72)
peak_chr12_21612448	M1	PYROXD1 (+21962), RECQL (+41954)
peak_chr12_21692668	M1	C12orf39 (+13629), GYS2 (+64911)
peak_chr12_21780958	M1	GYS2 (-23349), LDHB (+29598)
peak_chr12_2191337	M1	FKBP4 (-712428), CACNA1C (+28962)
peak_chr12_2192176	M1	FKBP4 (-711763), CACNA1C (+29627)
peak_chr12_22184139	M1	ABCC9 (-94719), CMAS (-14781)
peak_chr12_2222737	M1	FKBP4 (-681144), CACNA1C (+60246)
peak_chr12_22611243	M1	ST8SIA1 (-123747), C2CD5 (+86085)
peak_chr12_22611631	M1	ST8SIA1 (-124074), C2CD5 (+85758)
peak_chr12_23490136	M1	SOX5 (+612274), ETNK1 (+712354)
peak_chr12_23599065	M1	SOX5 (+502962), ETNK1 (+821666)
peak_chr12_23770764	M1	SOX5 (+331697), ETNK1 (+992931)
peak_chr12_2377798	M1	FKBP4 (-526175), CACNA1C (+215215)
peak_chr12_24260519	M1	SOX5 (-158080), BCAT1 (+795292)
peak_chr12_24376848	M1	SOX5 (-274395), BCAT1 (+678977)
peak_chr12_24447015	M1	SOX5 (-344507), BCAT1 (+608865)
peak_chr12_24545761	M1	SOX5 (-443245), BCAT1 (+510127)
peak_chr12_24546086	M1	SOX5 (-443631), BCAT1 (+509741)
peak_chr12_25066225	M1	LRMP (-139038), BCAT1 (-10399)
peak_chr12_25152910	M1	BCAT1 (-97006), LRMP (-52431)
peak_chr12_25207569	M1	LRMP (+2312), CASC1 (+140320)
peak_chr12_25801377	M1	RASSF8 (-310324), IFLTD1 (-95450)
peak_chr12_25901465	M1	RASSF8 (-210283), IFLTD1 (-195491)
peak_chr12_25996449	M1	IFLTD1 (-290430), RASSF8 (-115344)
peak_chr12_26075209	M1	IFLTD1 (-369294), RASSF8 (-36480)
peak_chr12_26138084	M1	RASSF8 (+26316), BHLHE41 (+139753)
peak_chr12_26138588	M1	RASSF8 (+26849), BHLHE41 (+139220)
peak_chr12_26140167	M1	RASSF8 (+28263), BHLHE41 (+137806)
peak_chr12_26243817	M1	BHLHE41 (+34110), RASSF8 (+131959)
peak_chr12_26350829	M1	SSPN (+2540), ITPR2 (+635162)
peak_chr12_2662548	M1	FKBP4 (-241363), CACNA1C (+500027)
peak_chr12_26662616	M1	SSPN (+314277), ITPR2 (+323425)
peak_chr12_27085566	M1	ITPR2 (-99559), ASUN (+5564)
peak_chr12_27551865	M1	SMCO2 (-67545), ARNTL2 (+66210)
peak_chr12_27646358	M1	PPFIBP1 (-30534), SMCO2 (+26862)
peak_chr12_28022622	M1	KLHL42 (+89801), PTHLH (+102149)
peak_chr12_28180096	M1	CCDC91 (-162929), PTHLH (-55547)
peak_chr12_28258446	M1	PTHLH (-133689), CCDC91 (-84787)
peak_chr12_28355332	M1	CCDC91 (+12370)
peak_chr12_285821	M1	SLC6A12 (+37715), IQSEC3 (+110043)
peak_chr12_28779228	M1	FAR2 (-597100), CCDC91 (+436119)
peak_chr12_290731	M1	SLC6A12 (+32675), IQSEC3 (+115083)
peak_chr12_29137752	M1	FAR2 (-238761), CCDC91 (+794458)
peak_chr12_29207723	M1	FAR2 (-168539), CCDC91 (+864680)
peak_chr12_30172400	M1	TMTC1 (-235761), IPO8 (+676416)
peak_chr12_30305593	M1	TMTC1 (-369227), IPO8 (+542950)
peak_chr12_31032891	M1	CAPRIN2 (-125720), TSPAN11 (-46724)
peak_chr12_31142709	M1	DDX11 (-83903), TSPAN11 (+62984)
peak_chr12_31149793	M1	DDX11 (-76863), TSPAN11 (+70024)
peak_chr12_31161257	M1	DDX11 (-65201), TSPAN11 (+81686)
peak_chr12_31162091	M1	DDX11 (-64343), TSPAN11 (+82544)
peak_chr12_31638539	M1	FAM60A (-159514), DENND5B (+105211)
peak_chr12_31874682	M1	METTL20 (+62226), H3F3C (+70327)
peak_chr12_32112923	M1	H3F3C (-167829), BICD1 (-147159)
peak_chr12_32383586	M1	FGD4 (-271364), BICD1 (+123567)
peak_chr12_32418013	M1	FGD4 (-236977), BICD1 (+157954)
peak_chr12_32630758	M1	FGD4 (-24173), BICD1 (+370758)
peak_chr12_32850986	M1	DNM1L (+19049), YARS2 (+57563)
peak_chr12_33030469	M1	YARS2 (-121870), PKP2 (+18984)
peak_chr12_33286886	M1	PKP2 (-237422), SYT10 (+305642)
peak_chr12_33473235	M1	PKP2 (-423711), SYT10 (+119353)
peak_chr12_33636361	M1	ALG10 (-538644), SYT10 (-43818)
peak_chr12_33741691	M1	ALG10 (-433256), SYT10 (-149206)
peak_chr12_33867225	M1	ALG10 (-307797), SYT10 (-274665)
peak_chr12_33978911	M1	SYT10 (-386531), ALG10 (-195931)
peak_chr12_34052636	M1	SYT10 (-460247), ALG10 (-122215)
peak_chr12_38785900	M1	ALG10B (+75710)
peak_chr12_39825544	M1	KIF21A (+11003)
peak_chr12_39898699	M1	KIF21A (-62241), ABCD2 (+114524)
peak_chr12_40347535	M1	ABCD2 (-334091), SLC2A13 (+152017)
peak_chr12_40387164	M1	ABCD2 (-373743), SLC2A13 (+112365)
peak_chr12_40411347	M1	ABCD2 (-397948), SLC2A13 (+88160)
peak_chr12_40550225	M1	LRRK2 (-68449), SLC2A13 (-50766)
peak_chr12_40726868	M1	MUC19 (-60155), LRRK2 (+108166)
peak_chr12_40888126	M1	CNTN1 (-198093), MUC19 (+101064)
peak_chr12_41010388	M1	CNTN1 (-75804), MUC19 (+223353)
peak_chr12_41041461	M1	CNTN1 (-44677), MUC19 (+254480)
peak_chr12_41129429	M1	PDZRN4 (-452493), CNTN1 (+43403)
peak_chr12_41534335	M1	PDZRN4 (-47816), CNTN1 (+448080)
peak_chr12_41680162	M1	PDZRN4 (+98154), GXYLT1 (+858277)
peak_chr12_42485604	M1	GXYLT1 (+52874), PDZRN4 (+903557)
peak_chr12_42900865	M1	PRICKLE1 (-23202)
peak_chr12_42901429	M1	PRICKLE1 (-23733)
peak_chr12_42949815	M1	PRICKLE1 (-72161), ADAMTS20 (+995766)
peak_chr12_43607948	M1	PRICKLE1 (-730442), ADAMTS20 (+337485)
peak_chr12_43642297	M1	PRICKLE1 (-764681), ADAMTS20 (+303246)
peak_chr12_44161030	M1	IRAK4 (+8457), TWF1 (+38837)
peak_chr12_44161905	M1	IRAK4 (+9390), TWF1 (+37904)
peak_chr12_44532815	M1	TMEM117 (+303062), NELL2 (+737917)
peak_chr12_44621942	M1	TMEM117 (+392463), NELL2 (+648516)
peak_chr12_44743108	M1	TMEM117 (+513383), NELL2 (+527596)
peak_chr12_44778836	M1	NELL2 (+491936), TMEM117 (+549043)
peak_chr12_44901352	M1	NELL2 (+369343), TMEM117 (+671636)
peak_chr12_45012769	M1	NELL2 (+257932), TMEM117 (+783047)
peak_chr12_45405042	M1	NELL2 (-134381), DBX2 (+39621)
peak_chr12_4542634	M1	FGF23 (-53907), FGF6 (+11979)
peak_chr12_45562705	M1	DBX2 (-117996), ANO6 (-46990)
peak_chr12_45674039	M1	ARID2 (-449299), ANO6 (+64281)
peak_chr12_45812382	M1	ARID2 (-310724), ANO6 (+202856)
peak_chr12_45933058	M1	ARID2 (-190271), ANO6 (+323309)
peak_chr12_46306962	M1	SCAF11 (+77223), ARID2 (+183677)
peak_chr12_46519431	M1	SCAF11 (-135259), SLC38A1 (+143188)
peak_chr12_46693611	M1	SLC38A1 (-30979), SLC38A2 (+72876)
peak_chr12_46914899	M1	SLC38A2 (-148457), SLC38A4 (+304673)
peak_chr12_4712618	M1	DYRK4 (+13498), AKAP3 (+45471)
peak_chr12_47205011	M1	SLC38A2 (-438539), SLC38A4 (+14591)
peak_chr12_47336913	M1	PCED1B (-136329), SLC38A4 (-117277)
peak_chr12_47337973	M1	PCED1B (-135287), SLC38A4 (-118319)
peak_chr12_47481764	M1	AMIGO2 (-8518), RPAP3 (+617678)
peak_chr12_47548724	M1	AMIGO2 (-75251), RPAP3 (+550945)
peak_chr12_47601044	M1	AMIGO2 (-127572), RPAP3 (+498624)
peak_chr12_48328738	M1	VDR (-30272), TMEM106C (-28345)
peak_chr12_50274783	M1	BCDIN3D (-38069), FAIM2 (+22689)
peak_chr12_50286170	M1	BCDIN3D (-49420), FAIM2 (+11338)
peak_chr12_50400427	M1	RACGAP1 (+18638), AQP6 (+34049)
peak_chr12_50496408	M1	GPD1 (-893)
peak_chr12_5083345	M1	KCNA5 (-69561), KCNA1 (+64453)
peak_chr12_51200029	M1	TMPRSS12 (-36532), ATF1 (+42109)
peak_chr12_52228262	M1	ANKRD33 (-53302), SCN8A (+243422)
peak_chr12_52331557	M1	ACVR1B (-13682), ACVRL1 (+30601)
peak_chr12_52468801	M1	C12orf44 (+5245), KRT80 (+116784)
peak_chr12_52671301	M1	KRT81 (+13877), KRT7 (+44543)
peak_chr12_54768457	M1	GPR84 (-10289), ZNF385A (+16522)
peak_chr12_54984947	M1	PPP1R1A (-2795)
peak_chr12_5543818	M1	NTF3 (+2607), ANO2 (+511512)
peak_chr12_55451283	M1	OR9K2 (-72005), NEUROD4 (+37731)
peak_chr12_55461578	M1	OR9K2 (-61774), NEUROD4 (+47962)
peak_chr12_56516502	M1	ESYT1 (-5418), ZC3H10 (+4690)
peak_chr12_56984969	M1	BAZ2A (+45058), RBMS2 (+69392)
peak_chr12_5765608	M1	NTF3 (+224552), ANO2 (+289567)
peak_chr12_58020444	M1	B4GALNT1 (+6517), SLC26A10 (+6928)
peak_chr12_58262623	M1	XRCC6BP1 (-72601), CTDSP2 (-22237)
peak_chr12_58288781	M1	CTDSP2 (-48366), XRCC6BP1 (-46472)
peak_chr12_584443	M1	B4GALNT3 (+15095), NINJ2 (+188320)
peak_chr12_58476737	M1	XRCC6BP1 (+141624), LRIG3 (+837319)
peak_chr12_58648204	M1	XRCC6BP1 (+313077), LRIG3 (+665866)
peak_chr12_58743000	M1	XRCC6BP1 (+407759), LRIG3 (+571184)
peak_chr12_58969076	M1	LRIG3 (+345100), XRCC6BP1 (+633843)
peak_chr12_59050395	M1	LRIG3 (+263684), XRCC6BP1 (+715259)
peak_chr12_59732207	M1	LRIG3 (-418004), SLC16A7 (-350811)
peak_chr12_6012886	M1	ANO2 (+42293), NTF3 (+471826)
peak_chr12_60739810	M1	SLC16A7 (+656881)
peak_chr12_61505073	M1	NONE
peak_chr12_63087489	M1	MON2 (+227086), PPM1H (+241134)
peak_chr12_64393736	M1	XPOT (-404236), SRGAP1 (+155821)
peak_chr12_64450451	M1	XPOT (-347402), SRGAP1 (+212655)
peak_chr12_65114589	M1	GNS (+38274), RASSF3 (+110660)
peak_chr12_65124213	M1	GNS (+28715), RASSF3 (+120219)
peak_chr12_65139846	M1	GNS (+13260), RASSF3 (+135674)
peak_chr12_65979336	M1	HMGA2 (-238130), MSRB3 (+307358)
peak_chr12_66257650	M1	HMGA2 (+39933), ENSG00000228144 (+305921)
peak_chr12_66981059	M1	GRIP1 (+91539), HELB (+284889)
peak_chr12_67721325	M1	DYRK2 (-321044), CAND1 (+58396)
peak_chr12_6802162	M1	ZNF384 (-3560)
peak_chr12_68222501	M1	DYRK2 (+180114), IFNG (+330912)
peak_chr12_68380445	M1	IFNG (+172902), DYRK2 (+338124)
peak_chr12_69069291	M1	NUP107 (-11036), RAP1B (+64859)
peak_chr12_69505803	M1	CPM (-179073), CPSF6 (-127265)
peak_chr12_70205697	M1	MYRFL (-120481), RAB3IP (+72665)
peak_chr12_70431007	M1	CNOT2 (-205612), MYRFL (+104849)
peak_chr12_70513729	M1	CNOT2 (-122916), MYRFL (+187545)
peak_chr12_70590575	M1	CNOT2 (-45731), MYRFL (+264730)
peak_chr12_7096297	M1	C1S (+94)
peak_chr12_71217015	M1	PTPRB (-185896), PTPRR (+97507)
peak_chr12_71408618	M1	LGR5 (-424811), PTPRR (-94116)
peak_chr12_72085597	M1	RAB21 (-62940), TMEM19 (+5847)
peak_chr12_72336127	M1	TRHDE (-330230), TPH2 (+3607)
peak_chr12_72341377	M1	TRHDE (-324835), TPH2 (+9002)
peak_chr12_72347921	M1	TRHDE (-318369), TPH2 (+15468)
peak_chr12_72673392	M1	TRHDE (+7066)
peak_chr12_72712758	M1	TRHDE (+46477)
peak_chr12_72896337	M1	TRHDE (+230024)
peak_chr12_75134944	M1	KCNC2 (+468457)
peak_chr12_7521829	M1	ACSM4 (+65153), CD163L1 (+74748)
peak_chr12_75524578	M1	KCNC2 (+78912)
peak_chr12_75973247	M1	KRR1 (-68028), PHLDA1 (+454283)
peak_chr12_76231564	M1	KRR1 (-326357), PHLDA1 (+195954)
peak_chr12_76400418	M1	KRR1 (-495142), PHLDA1 (+27169)
peak_chr12_76862955	M1	BBS10 (-120946), OSBPL8 (+90421)
peak_chr12_77060334	M1	OSBPL8 (-106934), ZDHHC17 (-96845)
peak_chr12_77755860	M1	NAV3 (-469124), E2F7 (-296585)
peak_chr12_77942954	M1	E2F7 (-483832), NAV3 (-281877)
peak_chr12_77945470	M1	E2F7 (-486201), NAV3 (-279508)
peak_chr12_77978674	M1	E2F7 (-519504), NAV3 (-246205)
peak_chr12_78139238	M1	E2F7 (-680418), NAV3 (-85291)
peak_chr12_78603414	M1	SYT1 (-654643), NAV3 (+378737)
peak_chr12_78606007	M1	SYT1 (-652289), NAV3 (+381091)
peak_chr12_78653710	M1	SYT1 (-604569), NAV3 (+428811)
peak_chr12_78906528	M1	SYT1 (-351743), NAV3 (+681637)
peak_chr12_79000586	M1	SYT1 (-257682), NAV3 (+775698)
peak_chr12_79720126	M1	PAWR (+364665), SYT1 (+461763)
peak_chr12_80228086	M1	PAWR (-143607), PPP1R12A (+100494)
peak_chr12_80367642	M1	OTOGL (-235500), PPP1R12A (-38755)
peak_chr12_80645343	M1	PTPRQ (-192636), OTOGL (+42257)
peak_chr12_8086893	M1	SLC2A14 (-61551), SLC2A3 (+1900)
peak_chr12_81009284	M1	MYF6 (-91762), PTPRQ (+171389)
peak_chr12_81191822	M1	MYF5 (+81383), LIN7A (+139630)
peak_chr12_81544207	M1	ACSS3 (+73390), PPFIA2 (+608729)
peak_chr12_81568525	M1	ACSS3 (+97712), PPFIA2 (+584407)
peak_chr12_81599745	M1	ACSS3 (+128854), PPFIA2 (+553265)
peak_chr12_81599981	M1	ACSS3 (+129102), PPFIA2 (+553017)
peak_chr12_81600306	M1	ACSS3 (+129422), PPFIA2 (+552697)
peak_chr12_81623577	M1	ACSS3 (+152790), PPFIA2 (+529329)
peak_chr12_81625442	M1	ACSS3 (+154589), PPFIA2 (+527530)
peak_chr12_81991689	M1	PPFIA2 (+161269), ACSS3 (+520850)
peak_chr12_82011150	M1	PPFIA2 (+141530), ACSS3 (+540589)
peak_chr12_82022638	M1	PPFIA2 (+130348), ACSS3 (+551771)
peak_chr12_83048746	M1	CCDC59 (-296271), TMTC2 (-31821)
peak_chr12_83049528	M1	CCDC59 (-297177), TMTC2 (-30915)
peak_chr12_83139583	M1	TMTC2 (+59068)
peak_chr12_83193903	M1	TMTC2 (+113429)
peak_chr12_83267929	M1	TMTC2 (+187384)
peak_chr12_83268737	M1	TMTC2 (+188197)
peak_chr12_83969018	M1	TMTC2 (+888894)
peak_chr12_84592	M1	IQSEC3 (-91196)
peak_chr12_84654960	M1	SLC6A15 (+651594)
peak_chr12_85018492	M1	SLC6A15 (+288043)
peak_chr12_85243235	M1	SLC6A15 (+63252)
peak_chr12_85485623	M1	ALX1 (-188152), TSPAN19 (-55698)
peak_chr12_85716597	M1	ALX1 (+42813), RASSF9 (+513650)
peak_chr12_85882882	M1	ALX1 (+209224), RASSF9 (+347239)
peak_chr12_85943491	M1	ALX1 (+269944), RASSF9 (+286519)
peak_chr12_86010078	M1	RASSF9 (+220027), ALX1 (+336436)
peak_chr12_86728064	M1	MGAT4C (-78096)
peak_chr12_86801545	M1	MGAT4C (-151674)
peak_chr12_8763832	M1	CLEC4E (-70413), AICDA (+1495)
peak_chr12_88053170	M1	CEP290 (+482728)
peak_chr12_88436049	M1	CEP290 (+99779)
peak_chr12_88486464	M1	CEP290 (+49451)
peak_chr12_89630199	M1	KITLG (-656187), DUSP6 (+116623)
peak_chr12_89656656	M1	KITLG (-682553), DUSP6 (+90257)
peak_chr12_89938383	M1	POC1B-GALNT4 (-18647), ATP2B1 (+163986)
peak_chr12_90647356	M1	ATP2B1 (-545056), EPYC (+751139)
peak_chr12_90655122	M1	ATP2B1 (-552623), EPYC (+743572)
peak_chr12_9066071	M1	PHC1 (-1039)
peak_chr12_9101328	M1	M6PR (+1184), PHC1 (+34218)
peak_chr12_91437217	M1	EPYC (-38605), KERA (+14352)
peak_chr12_91798221	M1	DCN (-221501), BTG1 (+741272)
peak_chr12_92082367	M1	DCN (-505643), BTG1 (+457130)
peak_chr12_92348316	M1	DCN (-771506), BTG1 (+191267)
peak_chr12_93508936	M1	NUDT4 (-262550), EEA1 (-186002)
peak_chr12_93635901	M1	EEA1 (-313000), NUDT4 (-135552)
peak_chr12_93636379	M1	EEA1 (-313497), NUDT4 (-135055)
peak_chr12_93740552	M1	EEA1 (-417761), NUDT4 (-30791)
peak_chr12_94142711	M1	PLXNC1 (-399554), CRADD (+71452)
peak_chr12_9467995	M1	PZP (-107216), KLRB1 (+292300)
peak_chr12_95106657	M1	TMCC3 (-62460), NDUFA12 (+290748)
peak_chr12_95107015	M1	TMCC3 (-62821), NDUFA12 (+290387)
peak_chr12_95355212	M1	TMCC3 (-311034), NDUFA12 (+42174)
peak_chr12_95540567	M1	NR2C1 (-73309), FGD6 (+70452)
peak_chr12_96627619	M1	ELK3 (+39730), CDK17 (+166448)
peak_chr12_97429044	M1	NEDD1 (+127995)
peak_chr12_97622060	M1	NEDD1 (+321069)
peak_chr12_97622582	M1	NEDD1 (+321530)
peak_chr12_98687866	M1	TMPO (-221415)
peak_chr12_98785154	M1	TMPO (-124029)
peak_chr13_100459031	M1	ZIC5 (+164967), CLYBL (+200273)
peak_chr13_100953025	M1	PCCA (+211839), GGACT (+283075)
peak_chr13_100953650	M1	PCCA (+212464), GGACT (+282450)
peak_chr13_102139460	M1	ITGBL1 (+34635), FGF14 (+914523)
peak_chr13_102567702	M1	ITGBL1 (+462851), FGF14 (+486307)
peak_chr13_102569835	M1	ITGBL1 (+464991), FGF14 (+484167)
peak_chr13_102570498	M1	ITGBL1 (+465647), FGF14 (+483511)
peak_chr13_102570829	M1	ITGBL1 (+465978), FGF14 (+483180)
peak_chr13_102880120	M1	FGF14 (+173921), ITGBL1 (+775237)
peak_chr13_102914157	M1	FGF14 (+139818), ITGBL1 (+809340)
peak_chr13_103254769	M1	TPP2 (+5636), METTL21C (+91865)
peak_chr13_103553453	M1	ERCC5 (+56421), SLC10A2 (+165581)
peak_chr13_104079635	M1	SLC10A2 (-360636)
peak_chr13_104504349	M1	SLC10A2 (-785343)
peak_chr13_105844540	M1	DAOA (-273906)
peak_chr13_106589886	M1	DAOA (+471450), EFNB2 (+597420)
peak_chr13_106600744	M1	DAOA (+482284), EFNB2 (+586586)
peak_chr13_106648835	M1	DAOA (+530451), EFNB2 (+538419)
peak_chr13_106692651	M1	EFNB2 (+494656), DAOA (+574214)
peak_chr13_107109953	M1	EFNB2 (+77318), DAOA (+991552)
peak_chr13_107254329	M1	ARGLU1 (-34169)
peak_chr13_107504145	M1	ARGLU1 (-283781)
peak_chr13_107717320	M1	ARGLU1 (-496982), FAM155A (+801589)
peak_chr13_108112496	M1	ARGLU1 (-892207), FAM155A (+406364)
peak_chr13_108237911	M1	FAM155A (+281053)
peak_chr13_109599882	M1	MYO16 (+351509), IRS2 (+838906)
peak_chr13_112136707	M1	SOX1 (-585069), TEX29 (+163829)
peak_chr13_112225216	M1	SOX1 (-496423), TEX29 (+252475)
peak_chr13_20800056	M1	GJB2 (-36291), GJB6 (+6324)
peak_chr13_21092425	M1	GJB6 (-286045), CRYL1 (+7417)
peak_chr13_21291093	M1	IL17D (+13733), N6AMT2 (+56873)
peak_chr13_22055406	M1	ZDHHC20 (-22152), MICU2 (+122778)
peak_chr13_22592311	M1	FGF9 (+346986)
peak_chr13_22973801	M1	SGCG (-781049), FGF9 (+728520)
peak_chr13_24230757	M1	TNFRSF19 (+77478), MIPEP (+232581)
peak_chr13_24231226	M1	TNFRSF19 (+77919), MIPEP (+232140)
peak_chr13_24313599	M1	MIPEP (+149668), TNFRSF19 (+160391)
peak_chr13_24543764	M1	C1QTNF9B (-72793), SPATA13 (-9957)
peak_chr13_25246367	M1	PARP4 (-159527), ATP12A (-8074)
peak_chr13_25588568	M1	ENSG00000269099 (-2750)
peak_chr13_27239055	M1	GPR12 (+95707), WASF3 (+107328)
peak_chr13_27541510	M1	GPR12 (-206722), USP12 (+204389)
peak_chr13_27838353	M1	RASL11A (-5928), RPL21 (+13090)
peak_chr13_28234649	M1	GSX1 (-131958), POLR1D (+39919)
peak_chr13_29603104	M1	MTUS2 (+4493), SLC7A1 (+566584)
peak_chr13_30690525	M1	UBL3 (-265893), KATNAL1 (+190907)
peak_chr13_31530760	M1	MEDAG (+50646), HSPH1 (+205090)
peak_chr13_31630849	M1	HSPH1 (+105095), MEDAG (+150641)
peak_chr13_32426388	M1	FRY (-178808), RXFP2 (+112950)
peak_chr13_32802478	M1	BRCA2 (-86800), FRY (+197380)
peak_chr13_32803666	M1	BRCA2 (-85825), FRY (+198355)
peak_chr13_33521947	M1	KL (-68376), PDS5B (+361631)
peak_chr13_33525763	M1	KL (-64651), PDS5B (+365356)
peak_chr13_33559094	M1	KL (-31308), PDS5B (+398699)
peak_chr13_33724363	M1	KL (+133937), STARD13 (+135384)
peak_chr13_33781733	M1	STARD13 (+77984), KL (+191337)
peak_chr13_35347035	M1	NBEA (-169234), RFC3 (+955004)
peak_chr13_35766148	M1	NBEA (+249811), MAB21L1 (+284597)
peak_chr13_36709152	M1	DCLK1 (-3815)
peak_chr13_37460054	M1	SMAD9 (+34160), RFXAP (+66888)
peak_chr13_37701818	M1	CSNK1A1L (-22190), POSTN (+470988)
peak_chr13_38168763	M1	CSNK1A1L (-489162), POSTN (+4016)
peak_chr13_38310136	M1	POSTN (-137413), TRPC4 (+133545)
peak_chr13_39326858	M1	FREM2 (+65747), STOML3 (+238190)
peak_chr13_39329750	M1	FREM2 (+68761), STOML3 (+235176)
peak_chr13_39518472	M1	STOML3 (+46668), FREM2 (+257269)
peak_chr13_39519625	M1	STOML3 (+45243), FREM2 (+258694)
peak_chr13_39553972	M1	STOML3 (+10926), FREM2 (+293011)
peak_chr13_39675187	M1	NHLRC3 (+63015), LHFP (+501838)
peak_chr13_39910198	M1	LHFP (+266874), NHLRC3 (+297979)
peak_chr13_40672582	M1	COG6 (+442928), FOXO1 (+567992)
peak_chr13_40853910	M1	FOXO1 (+386606), COG6 (+624314)
peak_chr13_40917185	M1	FOXO1 (+323476), COG6 (+687444)
peak_chr13_41053013	M1	FOXO1 (+187646), COG6 (+823274)
peak_chr13_42160327	M1	RGCC (+128832), VWA8 (+374693)
peak_chr13_42293668	M1	VWA8 (+241417), RGCC (+262108)
peak_chr13_42299545	M1	VWA8 (+235513), RGCC (+268012)
peak_chr13_42534512	M1	VWA8 (+635)
peak_chr13_42570004	M1	DGKH (-52619), VWA8 (-35050)
peak_chr13_42704628	M1	AKAP11 (-141498), DGKH (+81902)
peak_chr13_43155698	M1	DNAJC15 (-441423), TNFSF11 (+7627)
peak_chr13_43177178	M1	DNAJC15 (-419826), TNFSF11 (+29224)
peak_chr13_43353973	M1	DNAJC15 (-243072), TNFSF11 (+205978)
peak_chr13_43435202	M1	DNAJC15 (-161911), TNFSF11 (+287139)
peak_chr13_43564625	M1	DNAJC15 (-32650), TNFSF11 (+416400)
peak_chr13_43564835	M1	DNAJC15 (-32232), TNFSF11 (+416818)
peak_chr13_43701648	M1	DNAJC15 (+104423), ENOX1 (+659282)
peak_chr13_43703957	M1	DNAJC15 (+106702), ENOX1 (+657003)
peak_chr13_44345299	M1	ENOX1 (+15612), DNAJC15 (+748093)
peak_chr13_44358033	M1	ENOX1 (+2929), DNAJC15 (+760776)
peak_chr13_44785843	M1	SERP2 (-162002), SMIM2 (-50583)
peak_chr13_44835479	M1	SERP2 (-112262), SMIM2 (-100323)
peak_chr13_44909587	M1	SMIM2 (-174421), SERP2 (-38164)
peak_chr13_44968869	M1	SERP2 (+21004), TSC22D1 (+181719)
peak_chr13_45229827	M1	TSC22D1 (-79234), NUFIP1 (+333683)
peak_chr13_45444538	M1	TSC22D1 (-294105), NUFIP1 (+118812)
peak_chr13_46437985	M1	SIAH3 (-12393), ZC3H13 (+188630)
peak_chr13_46712159	M1	CPB2 (-33092), LCP1 (+73230)
peak_chr13_47117500	M1	LCP1 (-332232), ESD (+253652)
peak_chr13_47439127	M1	ESD (-67848), HTR2A (+30958)
peak_chr13_48576303	M1	SUCLA2 (-892)
peak_chr13_49080248	M1	LPAR6 (-61756), RCBTB2 (+26773)
peak_chr13_49399006	M1	FNDC3A (-150966), CYSLTR2 (+118131)
peak_chr13_49607333	M1	MLNR (-186915), FNDC3A (+57511)
peak_chr13_49877122	M1	CDADC1 (+55239), CAB39L (+98435)
peak_chr13_50645573	M1	DLEU1 (-10582), KCNRG (+56335)
peak_chr13_50779663	M1	RNASEH2B (-703944), DLEU1 (+123563)
peak_chr13_50963928	M1	RNASEH2B (-519660), DLEU1 (+307847)
peak_chr13_51281780	M1	RNASEH2B (-201838), DLEU1 (+625669)
peak_chr13_51568799	M1	SERPINE3 (-346222), RNASEH2B (+85132)
peak_chr13_51573792	M1	SERPINE3 (-341188), RNASEH2B (+90166)
peak_chr13_51954497	M1	SERPINE3 (+39452), INTS6 (+72514)
peak_chr13_52188593	M1	WDFY2 (+30124), DHRS12 (+189491)
peak_chr13_52606558	M1	UTP14C (+7904), NEK5 (+96483)
peak_chr13_52692578	M1	NEK5 (+10332), UTP14C (+94055)
peak_chr13_52767788	M1	NEK3 (-36276), THSD1 (+212367)
peak_chr13_53468958	M1	OLFM4 (-133828), PCDH8 (-46291)
peak_chr13_53816262	M1	OLFM4 (+213509)
peak_chr13_53875724	M1	OLFM4 (+272977)
peak_chr13_54049074	M1	OLFM4 (+446509)
peak_chr13_54099350	M1	OLFM4 (+496583)
peak_chr13_54101653	M1	OLFM4 (+498843)
peak_chr13_54751629	M1	NONE
peak_chr13_54763886	M1	NONE
peak_chr13_55153476	M1	NONE
peak_chr13_55735030	M1	NONE
peak_chr13_56585353	M1	NONE
peak_chr13_57031964	M1	NONE
peak_chr13_57261400	M1	PCDH17 (-945160)
peak_chr13_57705152	M1	PCDH17 (-501310)
peak_chr13_57802034	M1	PCDH17 (-404439)
peak_chr13_57920850	M1	PCDH17 (-285632)
peak_chr13_58046132	M1	PCDH17 (-160404)
peak_chr13_58689970	M1	PCDH17 (+483484)
peak_chr13_58739791	M1	PCDH17 (+533284)
peak_chr13_58828885	M1	PCDH17 (+622489)
peak_chr13_59076663	M1	PCDH17 (+870203)
peak_chr13_59635801	M1	NONE
peak_chr13_59668307	M1	NONE
peak_chr13_59918756	M1	DIAPH3 (+819234)
peak_chr13_60301216	M1	DIAPH3 (+436780)
peak_chr13_60308602	M1	DIAPH3 (+429352)
peak_chr13_60411095	M1	DIAPH3 (+326731)
peak_chr13_60640486	M1	DIAPH3 (+97503)
peak_chr13_61041239	M1	TDRD3 (+69951), PCDH20 (+960604)
peak_chr13_61085808	M1	TDRD3 (+114502), PCDH20 (+916053)
peak_chr13_61540676	M1	PCDH20 (+461179), TDRD3 (+569376)
peak_chr13_61587814	M1	PCDH20 (+413936), TDRD3 (+616619)
peak_chr13_61589029	M1	PCDH20 (+412790), TDRD3 (+617765)
peak_chr13_62222706	M1	PCDH20 (-220928)
peak_chr13_63258595	M1	NONE
peak_chr13_63618595	M1	NONE
peak_chr13_63684464	M1	NONE
peak_chr13_64265711	M1	NONE
peak_chr13_64974330	M1	NONE
peak_chr13_65125813	M1	NONE
peak_chr13_65192041	M1	NONE
peak_chr13_66886851	M1	PCDH9 (+917437)
peak_chr13_66952888	M1	PCDH9 (+851309)
peak_chr13_67231198	M1	PCDH9 (+572849)
peak_chr13_67880899	M1	PCDH9 (-76636)
peak_chr13_68418337	M1	PCDH9 (-614075)
peak_chr13_68581855	M1	PCDH9 (-777487)
peak_chr13_68609344	M1	PCDH9 (-805229)
peak_chr13_68695127	M1	PCDH9 (-890815)
peak_chr13_69061227	M1	NONE
peak_chr13_69137863	M1	NONE
peak_chr13_70170758	M1	KLHL1 (+511681)
peak_chr13_70981169	M1	KLHL1 (-298737)
peak_chr13_71180874	M1	KLHL1 (-498423)
peak_chr13_71536609	M1	KLHL1 (-854126), DACH1 (+904613)
peak_chr13_71723240	M1	DACH1 (+717911)
peak_chr13_71743310	M1	DACH1 (+697879)
peak_chr13_71942352	M1	DACH1 (+498734)
peak_chr13_72089675	M1	DACH1 (+351348)
peak_chr13_72277392	M1	DACH1 (+163797)
peak_chr13_72376060	M1	DACH1 (+65146)
peak_chr13_72822587	M1	DACH1 (-381367), MZT1 (+479128)
peak_chr13_72827581	M1	DACH1 (-386369), MZT1 (+474126)
peak_chr13_74082990	M1	KLF5 (+450315), KLF12 (+485941)
peak_chr13_74657152	M1	KLF12 (-88047)
peak_chr13_74719222	M1	KLF12 (-150304)
peak_chr13_75342111	M1	KLF12 (-773256), TBC1D4 (+713808)
peak_chr13_75541531	M1	KLF12 (-972521), TBC1D4 (+514543)
peak_chr13_75951234	M1	TBC1D4 (+104874)
peak_chr13_75978901	M1	TBC1D4 (+77206)
peak_chr13_76911630	M1	KCTD12 (+548697), LMO7 (+577031)
peak_chr13_77077828	M1	KCTD12 (+382435), LMO7 (+743293)
peak_chr13_77086593	M1	KCTD12 (+373689), LMO7 (+752039)
peak_chr13_77172090	M1	KCTD12 (+288310), LMO7 (+837418)
peak_chr13_77238943	M1	KCTD12 (+221420), LMO7 (+904308)
peak_chr13_77370229	M1	KCTD12 (+90029)
peak_chr13_77373799	M1	KCTD12 (+86539)
peak_chr13_77394341	M1	KCTD12 (+65986)
peak_chr13_77404836	M1	KCTD12 (+55469)
peak_chr13_77422752	M1	KCTD12 (+37631)
peak_chr13_77538541	M1	CLN5 (-26013), IRG1 (+16150)
peak_chr13_77546587	M1	CLN5 (-18045), IRG1 (+24118)
peak_chr13_77614003	M1	FBXL3 (-13004), MYCBP2 (+286525)
peak_chr13_78011337	M1	MYCBP2 (-110788), SCEL (-98293)
peak_chr13_78307729	M1	EDNRB (+185910), SCEL (+198098)
peak_chr13_78772508	M1	EDNRB (-278823), POU4F1 (+404947)
peak_chr13_78977083	M1	EDNRB (-483343), POU4F1 (+200427)
peak_chr13_79166721	M1	EDNRB (-672912), POU4F1 (+10858)
peak_chr13_79176564	M1	EDNRB (-682699), POU4F1 (+1071)
peak_chr13_79314350	M1	RNF219 (-81181), RBM26 (+665428)
peak_chr13_79327545	M1	RNF219 (-94391), RBM26 (+652218)
peak_chr13_79353713	M1	RNF219 (-120642), RBM26 (+625967)
peak_chr13_79488382	M1	RNF219 (-255175), RBM26 (+491434)
peak_chr13_79683137	M1	RNF219 (-450135), RBM26 (+296474)
peak_chr13_79715226	M1	RNF219 (-482056), RBM26 (+264553)
peak_chr13_80085075	M1	NDFIP2 (+30000), SPRY2 (+828507)
peak_chr13_80090837	M1	NDFIP2 (+35702), SPRY2 (+822805)
peak_chr13_80218718	M1	NDFIP2 (+163531), SPRY2 (+694976)
peak_chr13_80596357	M1	SPRY2 (+317206), NDFIP2 (+541301)
peak_chr13_81161718	M1	SPRY2 (-248044)
peak_chr13_81353316	M1	SPRY2 (-439839)
peak_chr13_81416768	M1	SPRY2 (-503148)
peak_chr13_82690029	M1	NONE
peak_chr13_83390647	M1	NONE
peak_chr13_83612776	M1	SLITRK1 (+843484)
peak_chr13_84457445	M1	SLITRK1 (-983)
peak_chr13_84578341	M1	SLITRK1 (-121967)
peak_chr13_85096651	M1	SLITRK1 (-640300)
peak_chr13_85104629	M1	SLITRK1 (-648312)
peak_chr13_85105391	M1	SLITRK1 (-648972)
peak_chr13_85237865	M1	SLITRK1 (-781492)
peak_chr13_85507869	M1	SLITRK6 (+865598)
peak_chr13_86134458	M1	SLITRK6 (+239010)
peak_chr13_86178588	M1	SLITRK6 (+194887)
peak_chr13_87109054	M1	SLITRK6 (-735609)
peak_chr13_88300969	M1	SLITRK5 (-23690)
peak_chr13_88450905	M1	SLITRK5 (+126138)
peak_chr13_88801932	M1	SLITRK5 (+477175)
peak_chr13_88898621	M1	SLITRK5 (+573928)
peak_chr13_90132604	M1	NONE
peak_chr13_90280856	M1	NONE
peak_chr13_90459880	M1	NONE
peak_chr13_91325972	M1	GPC5 (-724789)
peak_chr13_91499395	M1	GPC5 (-551379)
peak_chr13_91596299	M1	GPC5 (-454507)
peak_chr13_91740226	M1	GPC5 (-310401)
peak_chr13_91744795	M1	GPC5 (-305943)
peak_chr13_92269233	M1	GPC5 (+218557)
peak_chr13_92398329	M1	GPC5 (+347617)
peak_chr13_92423537	M1	GPC5 (+372784)
peak_chr13_92640579	M1	GPC5 (+589810)
peak_chr13_92848928	M1	GPC5 (+798245)
peak_chr13_92981122	M1	GPC6 (-897807), GPC5 (+930359)
peak_chr13_92995280	M1	GPC6 (-883654), GPC5 (+944512)
peak_chr13_93063555	M1	GPC6 (-815371)
peak_chr13_94312932	M1	GPC6 (+434003), DCT (+818838)
peak_chr13_94525608	M1	DCT (+606129), GPC6 (+646712)
peak_chr13_94919885	M1	DCT (+211929)
peak_chr13_94986290	M1	DCT (+145392)
peak_chr13_95067830	M1	DCT (+63998)
peak_chr13_95348466	M1	SOX21 (+15778), GPR180 (+94454)
peak_chr13_95511486	M1	SOX21 (-147414), ABCC4 (+441880)
peak_chr13_95860031	M1	SOX21 (-495796), ABCC4 (+93498)
peak_chr13_95870291	M1	SOX21 (-506079), ABCC4 (+83215)
peak_chr13_96228123	M1	CLDN10 (+23384), DZIP1 (+67154)
peak_chr13_96228685	M1	CLDN10 (+24031), DZIP1 (+66507)
peak_chr13_96260987	M1	DZIP1 (+34305), CLDN10 (+56233)
peak_chr13_96494823	M1	DNAJC3 (+165625), UGGT2 (+210619)
peak_chr13_96853079	M1	HS6ST3 (+110197), OXGR1 (+793314)
peak_chr13_97720178	M1	MBNL2 (-153963), OXGR1 (-74042)
peak_chr13_97788045	M1	OXGR1 (-141624), MBNL2 (-86381)
peak_chr13_97894073	M1	RAP2A (-192271), MBNL2 (+19596)
peak_chr13_98077791	M1	RAP2A (-8504), MBNL2 (+203363)
peak_chr13_98097813	M1	IPO5 (-507961), RAP2A (+11492)
peak_chr13_98584289	M1	IPO5 (-21495), RAP2A (+497958)
peak_chr13_98866225	M1	RNF113B (-36878), STK24 (+307855)
peak_chr13_98869181	M1	RNF113B (-39813), STK24 (+304920)
peak_chr13_98930715	M1	RNF113B (-101308), STK24 (+243425)
peak_chr13_99016996	M1	RNF113B (-187617), STK24 (+157116)
peak_chr13_99133461	M1	RNF113B (-304094), STK24 (+40639)
peak_chr13_99154284	M1	RNF113B (-324960), STK24 (+19773)
peak_chr13_99274243	M1	STK24 (-100167), SLC15A1 (+130489)
peak_chr13_99705889	M1	UBAC2 (-147014), DOCK9 (-75770)
peak_chr14_103292550	M1	AMN (-96301), TRAF3 (+48879)
peak_chr14_103369163	M1	AMN (-19666), TRAF3 (+125514)
peak_chr14_103911452	M1	MARK3 (+59736), CKB (+77855)
peak_chr14_104073321	M1	KLC1 (-21999), APOPT1 (+44280)
peak_chr14_104143171	M1	XRCC3 (+34956), KLC1 (+47907)
peak_chr14_104635724	M1	C14orf144 (-74724), KIF26A (+30757)
peak_chr14_105066558	M1	TMEM179 (+5274), C14orf180 (+20689)
peak_chr14_105913191	M1	CRIP2 (-25955), MTA1 (+27185)
peak_chr14_21909146	M1	TOX4 (-35699), CHD8 (-9348)
peak_chr14_22042390	M1	OR10G3 (-3738)
peak_chr14_22120457	M1	OR10G2 (-17538), OR4E2 (-12663)
peak_chr14_22492235	M1	OR4E2 (+359189), DAD1 (+565689)
peak_chr14_22645790	M1	DAD1 (+412212), OR4E2 (+512666)
peak_chr14_23006632	M1	DAD1 (+51248), OR4E2 (+873630)
peak_chr14_23080605	M1	ABHD4 (+13757), OR6J1 (+22813)
peak_chr14_23466343	M1	AJUBA (-14673), C14orf93 (+12836)
peak_chr14_23490070	M1	C14orf93 (-10912), PSMB5 (+14082)
peak_chr14_24042741	M1	AP1G2 (-5591), JPH4 (+5124)
peak_chr14_24101825	M1	DHRS2 (-3544)
peak_chr14_24107891	M1	DHRS4 (-314638), DHRS2 (+2575)
peak_chr14_24548670	M1	PCK2 (-14365), CPNE6 (+8936)
peak_chr14_24555884	M1	PCK2 (-7311), CPNE6 (+15990)
peak_chr14_24624139	M1	IRF9 (-5829), ENSG00000259529 (+4006)
peak_chr14_25076400	M1	CTSG (-31033), GZMH (+2365)
peak_chr14_25470245	M1	GZMB (-366929), STXBP6 (+49101)
peak_chr14_25571930	M1	STXBP6 (-52802)
peak_chr14_26136019	M1	STXBP6 (-616703), NOVA1 (+930754)
peak_chr14_26301865	M1	STXBP6 (-782499), NOVA1 (+764958)
peak_chr14_26302602	M1	STXBP6 (-783271), NOVA1 (+764186)
peak_chr14_26399084	M1	STXBP6 (-879746), NOVA1 (+667711)
peak_chr14_26400685	M1	STXBP6 (-881376), NOVA1 (+666081)
peak_chr14_26870180	M1	NOVA1 (+196284)
peak_chr14_26891266	M1	NOVA1 (+175552)
peak_chr14_26915753	M1	NOVA1 (+151003)
peak_chr14_26917438	M1	NOVA1 (+149156)
peak_chr14_27281903	M1	NOVA1 (-215223)
peak_chr14_28633186	M1	FOXG1 (-601743)
peak_chr14_28689481	M1	FOXG1 (-545307)
peak_chr14_28877912	M1	FOXG1 (-356956)
peak_chr14_28936483	M1	FOXG1 (-297609)
peak_chr14_28938650	M1	FOXG1 (-296227)
peak_chr14_28951814	M1	FOXG1 (-283035)
peak_chr14_29674835	M1	FOXG1 (+439956), PRKD1 (+721942)
peak_chr14_29689342	M1	FOXG1 (+454502), PRKD1 (+707396)
peak_chr14_29689860	M1	FOXG1 (+454915), PRKD1 (+706983)
peak_chr14_29894963	M1	PRKD1 (+501829), FOXG1 (+660069)
peak_chr14_30022743	M1	PRKD1 (+374067), FOXG1 (+787831)
peak_chr14_30195397	M1	PRKD1 (+201450), FOXG1 (+960448)
peak_chr14_30211411	M1	PRKD1 (+185434), FOXG1 (+976464)
peak_chr14_30690098	M1	G2E3 (-338149), PRKD1 (-293232)
peak_chr14_30817650	M1	PRKD1 (-420863), G2E3 (-210518)
peak_chr14_30914617	M1	PRKD1 (-517921), G2E3 (-113460)
peak_chr14_30969433	M1	PRKD1 (-572641), G2E3 (-58740)
peak_chr14_32409224	M1	ARHGAP5 (-137103), NUBPL (+378791)
peak_chr14_32513852	M1	ARHGAP5 (-32452), NUBPL (+483442)
peak_chr14_32769446	M1	AKAP6 (-28908), ARHGAP5 (+223076)
peak_chr14_32798374	M1	AKAP6 (+4)
peak_chr14_32823947	M1	NPAS3 (-584374), AKAP6 (+25670)
peak_chr14_33532821	M1	NPAS3 (+124434), EGLN3 (+887330)
peak_chr14_33820360	M1	NPAS3 (+411985), EGLN3 (+599779)
peak_chr14_34633702	M1	EGLN3 (-213612), SPTSSA (+297663)
peak_chr14_35845737	M1	NFKBIA (+28071), PSMA6 (+84318)
peak_chr14_36751952	M1	MBIP (+37801), BRMS1L (+456557)
peak_chr14_36836963	M1	MBIP (-47361), NKX2-1 (+152190)
peak_chr14_37286508	M1	PAX9 (+155721), SLC25A21 (+355280)
peak_chr14_37445033	M1	SLC25A21 (+196768), PAX9 (+314233)
peak_chr14_38461620	M1	FOXA1 (-397644), SSTR1 (-215321)
[truncated: 12,510 more rows]
[truncated: 5,000 more columns]

## Sheet: ATAC - module enrichments
S.Table 2G. Summary of enrichments of sets of open chromatin peaks in each co-expressed ATAC-seq modules in known transcription factor binding sites from HOMER. P-values <0.05 are highlighted in red.
tf_motif	M1	M10	M11	M2	M3	M4	M5	M6	M7	M8	M9	lowest_q
NeuroD1(bHLH)/Islet-NeuroD1-ChIP-Seq(GSE30298)/Homer	1e-1458	1	0.1	1	1	1	0.1	1	1	1	1	0
Atoh1(bHLH)/Cerebellum-Atoh1-ChIP-Seq(GSE22111)/Homer	1e-1419	1	0.1	1	1	1	1e-05	1	0.1	0.01	1	0
NeuroG2(bHLH)/Fibroblast-NeuroG2-ChIP-Seq(GSE75910)/Homer	1e-1153	1	1	1	1	1	1e-05	1	1	0.1	1	0
Olig2(bHLH)/Neuron-Olig2-ChIP-Seq(GSE30882)/Homer	1e-927	1	0.1	1	1	1	0.001	1	1	1	1	0
Ascl1(bHLH)/NeuralTubes-Ascl1-ChIP-Seq(GSE55840)/Homer	1e-710	1	1	1	1	0.1	1e-15	1	1	0.1	1	0
Tcf21(bHLH)/ArterySmoothMuscle-Tcf21-ChIP-Seq(GSE61369)/Homer	1e-598	1	0.1	1	0.1	0.1	1e-12	1	0.01	0.01	1	0
Rfx5(HTH)/GM12878-Rfx5-ChIP-Seq(GSE31477)/Homer	1e-421	1	1	0.0001	1	1	1	1	1	1	1	0
Ap4(bHLH)/AML-Tfap4-ChIP-Seq(GSE45738)/Homer	1e-355	1	1	1	0.1	0.01	1e-13	1	0.01	0.01	1	0
Ptf1a(bHLH)/Panc1-Ptf1a-ChIP-Seq(GSE47459)/Homer	1e-345	1	1	1	1	1	1e-07	1	1	1	1	0
SCL(bHLH)/HPC7-Scl-ChIP-Seq(GSE13511)/Homer	1e-342	1	0.1	1	1	0.01	0.0001	0.1	1	1	1	0
Rfx6(HTH)/Min6b1-Rfx6.HA-ChIP-Seq(GSE62844)/Homer	1e-317	1	1	0.01	1	1	0.1	1	0.1	1	1	0
MyoG(bHLH)/C2C12-MyoG-ChIP-Seq(GSE36024)/Homer	1e-314	1	0.1	1	0.1	0.1	1e-14	1	0.01	0.01	1	0
Myf5(bHLH)/GM-Myf5-ChIP-Seq(GSE24852)/Homer	1e-311	1	0.1	1	0.1	0.1	1e-12	1	0.1	0.001	1	0
MyoD(bHLH)/Myotube-MyoD-ChIP-Seq(GSE21614)/Homer	1e-292	1	1	1	0.1	0.1	1e-07	1	0.01	0.01	0.1	1e-292
HEB(bHLH)/mES-Heb-ChIP-Seq(GSE53233)/Homer	1e-280	1	1	1	1	1	1e-08	1	1	1	1	1e-280
Tcf12(bHLH)/GM12878-Tcf12-ChIP-Seq(GSE32465)/Homer	1e-279	1	1	1	0.1	1	1e-14	1	0.1	0.001	1	1e-279
Fox:Ebox(Forkhead,bHLH)/Panc1-Foxa2-ChIP-Seq(GSE47459)/Homer	1e-275	0.1	1	1e-19	1e-05	0.001	1e-05	0.01	1	0.001	0.1	1e-275
Foxa2(Forkhead)/Liver-Foxa2-ChIP-Seq(GSE25694)/Homer	1e-236	0.1	1	1e-28	0.01	1e-06	0.001	1e-11	1	0.1	0.1	1e-236
HNF6(Homeobox)/Liver-Hnf6-ChIP-Seq(ERP000394)/Homer	1e-225	0.01	1	1e-219	1e-05	0.1	1e-07	1e-08	1	1	1e-06	1e-225
Cux2(Homeobox)/Liver-Cux2-ChIP-Seq(GSE35985)/Homer	1e-203	0.001	1	1e-198	1e-06	0.1	1e-07	1e-09	1	1	1e-06	1e-203
FOXM1(Forkhead)/MCF7-FOXM1-ChIP-Seq(GSE72977)/Homer	1e-193	0.1	1	1e-29	1e-05	0.01	0.1	0.0001	1	1	1	1e-193
FOXA1(Forkhead)/LNCAP-FOXA1-ChIP-Seq(GSE27824)/Homer	1e-192	0.1	1	1e-20	0.0001	1e-06	1	1e-07	1	1	1	1e-192
Rfx2(HTH)/LoVo-RFX2-ChIP-Seq(GSE49402)/Homer	1e-191	1	1	0.0001	1	0.01	1	1	1	1	0.1	1e-191
RFX(HTH)/K562-RFX3-ChIP-Seq(SRA012198)/Homer	1e-189	1	1	1e-05	1	0.1	1	1	1	1	0.1	1e-189
FOXA1(Forkhead)/MCF7-FOXA1-ChIP-Seq(GSE26831)/Homer	1e-171	0.1	1	1e-18	0.0001	0.0001	0.1	0.001	1	1	1	1e-171
Rfx1(HTH)/NPC-H3K4me1-ChIP-Seq(GSE16256)/Homer	1e-154	0.1	1	0.1	0.1	0.1	1	1	1	0.1	1	1e-154
ZBTB18(Zf)/HEK293-ZBTB18.GFP-ChIP-Seq(GSE58341)/Homer	1e-154	1	1	1	1	1	0.001	1	0.1	1	1	1e-154
Foxa3(Forkhead)/Liver-Foxa3-ChIP-Seq(GSE77670)/Homer	1e-151	0.1	1	1e-23	0.001	0.001	0.001	0.001	0.1	1	1	1e-151
Fosl2(bZIP)/3T3L1-Fosl2-ChIP-Seq(GSE56872)/Homer	1	0.1	0.01	1e-136	1e-44	1e-62	1	1e-86	0.0001	1e-09	1e-18	1e-136
X-box(HTH)/NPC-H3K4me1-ChIP-Seq(GSE16256)/Homer	1e-135	0.01	1	0.1	0.1	0.1	1	1	1	0.1	0.1	1e-135
Jun-AP1(bZIP)/K562-cJun-ChIP-Seq(GSE31477)/Homer	1	0.1	0.01	1e-125	1e-40	1e-58	1	1e-90	0.001	1e-09	1e-19	1e-125
Fra2(bZIP)/Striatum-Fra2-ChIP-Seq(GSE43429)/Homer	1	0.1	0.01	1e-118	1e-45	1e-58	1	1e-77	0.01	1e-07	1e-15	1e-118
JunB(bZIP)/DendriticCells-Junb-ChIP-Seq(GSE36099)/Homer	1	0.01	0.1	1e-117	1e-39	1e-51	0.1	1e-72	0.001	1e-09	1e-15	1e-117
Tgif2(Homeobox)/mES-Tgif2-ChIP-Seq(GSE55404)/Homer	1e-114	1	1	1	0.1	1	0.1	1	1	1	1	1e-114
Fra1(bZIP)/BT549-Fra1-ChIP-Seq(GSE46166)/Homer	0.1	0.1	0.1	1e-112	1e-44	1e-58	0.01	1e-75	0.0001	1e-08	1e-19	1e-112
Atf3(bZIP)/GBM-ATF3-ChIP-Seq(GSE33912)/Homer	1	0.1	0.01	1e-107	1e-38	1e-52	0.1	1e-68	0.001	1e-07	1e-17	1e-107
Pitx1:Ebox(Homeobox,bHLH)/Hindlimb-Pitx1-ChIP-Seq(GSE41591)/Homer	1e-103	1	1	1	0.1	1	1	1	1	1	1	1e-103
BATF(bZIP)/Th17-BATF-ChIP-Seq(GSE39756)/Homer	1	0.1	0.1	1e-101	1e-40	1e-51	0.1	1e-66	0.0001	1e-08	1e-15	1e-101
Gata2(Zf)/K562-GATA2-ChIP-Seq(GSE18829)/Homer	1e-100	1	1	1e-57	1e-07	1e-05	1e-09	1e-05	0.01	1	0.001	1e-100
Gata1(Zf)/K562-GATA1-ChIP-Seq(GSE18829)/Homer	1e-97	1	1	1e-57	1e-05	1e-05	1e-09	1e-06	0.1	1	0.0001	1e-97
Foxo3(Forkhead)/U2OS-Foxo3-ChIP-Seq(E-MTAB-2701)/Homer	1e-93	0.1	1	1e-13	1e-05	1e-05	1	0.001	1	1	1	1e-93
Tgif1(Homeobox)/mES-Tgif1-ChIP-Seq(GSE55404)/Homer	1e-91	1	1	1	1	1	0.1	1	1	0.1	1	1e-91
Foxo1(Forkhead)/RAW-Foxo1-ChIP-Seq(Fan_et_al.)/Homer	1e-89	0.1	1	1e-07	0.01	0.01	0.1	0.1	0.1	1	1	1e-89
Gata6(Zf)/HUG1N-GATA6-ChIP-Seq(GSE51936)/Homer	1e-88	1	0.1	1e-59	1e-09	1e-05	1e-11	1e-05	0.01	1	0.001	1e-88
Twist(bHLH)/HMLE-TWIST1-ChIP-Seq(Chang_et_al)/Homer	1e-88	1	0.1	1	1	0.1	0.001	1	1	1	1	1e-88
E2A(bHLH)/proBcell-E2A-ChIP-Seq(GSE21978)/Homer	1e-87	1	1	1	1	1	1e-09	1	1	1	1	1e-87
AP-1(bZIP)/ThioMac-PU.1-ChIP-Seq(GSE21512)/Homer	0.1	0.01	0.01	1e-86	1e-35	1e-43	1	1e-65	0.0001	1e-05	1e-16	1e-86
Pdx1(Homeobox)/Islet-Pdx1-ChIP-Seq(SRA008281)/Homer	1e-86	0.1	0.1	1e-16	1e-07	0.1	1e-36	0.01	0.1	0.1	0.0001	1e-86
Gata4(Zf)/Heart-Gata4-ChIP-Seq(GSE35151)/Homer	1e-84	1	1	1e-58	1e-09	1e-05	1e-09	0.001	0.1	1	0.01	1e-84
FOXP1(Forkhead)/H9-FOXP1-ChIP-Seq(GSE31006)/Homer	1e-80	0.01	1	1e-13	0.01	0.0001	1	0.01	1	1	1	1e-80
FOXK1(Forkhead)/HEK293-FOXK1-ChIP-Seq(GSE51673)/Homer	1e-78	0.01	1	1e-11	0.0001	1e-05	0.1	0.001	1	1	1	1e-78
CDX4(Homeobox)/ZebrafishEmbryos-Cdx4.Myc-ChIP-Seq(GSE48254)/Homer	1	1	1	1e-70	0.1	1	1	0.01	1	1	0.1	1e-70
FOXK2(Forkhead)/U2OS-FOXK2-ChIP-Seq(E-MTAB-2204)/Homer	1e-70	0.1	1	1e-08	0.1	0.001	0.1	0.01	1	1	0.1	1e-70
Meis1(Homeobox)/MastCells-Meis1-ChIP-Seq(GSE48085)/Homer	1e-70	1	1	1	1	1	0.0001	1	1	1	0.1	1e-70
RBPJ:Ebox(?,bHLH)/Panc1-Rbpj1-ChIP-Seq(GSE47459)/Homer	1e-66	1	0.1	1	1	1	1e-14	1	1	0.1	1	1e-66
GATA3(Zf)/iTreg-Gata3-ChIP-Seq(GSE20898)/Homer	1e-61	0.1	1	1e-39	0.0001	0.01	1e-09	0.001	0.1	1	0.1	1e-61
FoxL2(Forkhead)/Ovary-FoxL2-ChIP-Seq(GSE60858)/Homer	1e-60	1	1	1e-09	0.01	0.001	1	0.001	1	1	1	1e-60
Cdx2(Homeobox)/mES-Cdx2-ChIP-Seq(GSE14586)/Homer	1	1	1	1e-55	1	1	1	0.1	1	1	1	1e-55
Lhx3(Homeobox)/Neuron-Lhx3-ChIP-Seq(GSE31456)/Homer	1e-55	0.1	0.001	1e-16	0.001	0.1	0.001	0.001	0.01	0.001	0.1	1e-55
Bach2(bZIP)/OCILy7-Bach2-ChIP-Seq(GSE44420)/Homer	0.01	0.1	0.1	1e-52	1e-18	1e-27	1	1e-43	0.001	0.1	1e-07	1e-52
Foxf1(Forkhead)/Lung-Foxf1-ChIP-Seq(GSE77951)/Homer	1e-52	1	1	1e-05	0.01	0.001	1	0.01	1	1	1	1e-52
Hoxb4(Homeobox)/ES-Hoxb4-ChIP-Seq(GSE34014)/Homer	1e-51	1	0.01	1e-08	0.01	1	1e-18	0.1	0.1	0.1	1	1e-51
Lhx2(Homeobox)/HFSC-Lhx2-ChIP-Seq(GSE48068)/Homer	1e-49	1	1	1e-10	0.001	0.1	0.0001	0.0001	0.1	0.0001	1	1e-49
Lhx1(Homeobox)/EmbryoCarcinoma-Lhx1-ChIP-Seq(GSE70957)/Homer	1e-46	0.1	1	1e-09	0.01	0.1	0.001	0.01	0.1	0.001	1	1e-46
HOXA9(Homeobox)/HSC-Hoxa9-ChIP-Seq(GSE33509)/Homer	1e-10	0.1	1	1e-45	0.001	1	0.001	0.0001	1	1	0.1	1e-45
HOXB13(Homeobox)/ProstateTumor-HOXB13-ChIP-Seq(GSE56288)/Homer	1	1	1	1e-42	0.1	1	1	0.01	1	1	1	1e-42
MafA(bZIP)/Islet-MafA-ChIP-Seq(GSE30298)/Homer	1e-42	0.01	1	1e-11	0.001	1e-06	1e-05	1e-06	0.01	1	0.01	1e-42
Tbx20(T-box)/Heart-Tbx20-ChIP-Seq(GSE29636)/Homer	1e-39	1	1	1	0.1	0.1	0.1	0.1	1	1	1	1e-39
NF1-halfsite(CTF)/LNCaP-NF1-ChIP-Seq(Unpublished)/Homer	1e-38	1	1	0.1	1	1	1	1	0.1	1	1	1e-38
BMYB(HTH)/Hela-BMYB-ChIP-Seq(GSE27030)/Homer	1e-36	1	0.1	0.1	0.1	1	0.1	0.1	1	1	1	1e-36
HOXA2(Homeobox)/mES-Hoxa2-ChIP-Seq(Donaldson_et_al.)/Homer	1e-36	1	1	1e-05	0.1	1	1e-09	0.1	1	1	1	1e-36
Hoxc9(Homeobox)/Ainv15-Hoxc9-ChIP-Seq(GSE21812)/Homer	1e-12	0.1	0.1	1e-36	0.1	0.1	0.001	1e-05	1	1	0.1	1e-36
Isl1(Homeobox)/Neuron-Isl1-ChIP-Seq(GSE31456)/Homer	1e-35	0.1	1	1e-08	1	1	0.0001	0.1	1	0.01	1	1e-35
Unknown(Homeobox)/Limb-p300-ChIP-Seq/Homer	1	1	1	1e-34	1	1	1	0.1	1	1	0.1	1e-34
ETS:E-box(ETS,bHLH)/HPC7-Scl-ChIP-Seq(GSE22178)/Homer	1e-33	1	1	1	1	1	1	1	1	1	1	1e-33
Sox9(HMG)/Limb-SOX9-ChIP-Seq(GSE73225)/Homer	0.1	1	1e-05	1	0.001	0.0001	1e-33	0.1	0.001	1e-11	1	1e-33
AMYB(HTH)/Testes-AMYB-ChIP-Seq(GSE44588)/Homer	1e-30	1	1	0.1	0.1	1	1	0.1	1	0.1	0.1	1e-30
Nanog(Homeobox)/mES-Nanog-ChIP-Seq(GSE11724)/Homer	1e-30	1	1	1e-05	0.01	0.1	1	0.01	1	0.1	1	1e-30
Nkx6.1(Homeobox)/Islet-Nkx6.1-ChIP-Seq(GSE40975)/Homer	1e-30	0.1	0.1	1e-15	0.1	1	0.001	0.001	0.1	0.001	0.1	1e-30
Pbx3(Homeobox)/GM12878-PBX3-ChIP-Seq(GSE32465)/Homer	1e-27	1	1	1	1	1	1	1	0.1	1	0.1	1e-27
Sox2(HMG)/mES-Sox2-ChIP-Seq(GSE11431)/Homer	0.001	1	0.001	0.01	1e-09	1e-08	1e-26	0.01	0.1	1e-07	1	1e-26
MYB(HTH)/ERMYB-Myb-ChIPSeq(GSE22095)/Homer	1e-25	1	1	0.1	1	1	1	1	1	0.1	1	1e-25
PRDM9(Zf)/Testis-DMC1-ChIP-Seq(GSE35498)/Homer	1e-25	1	1	1	1	0.1	1	0.1	1	1	1	1e-25
Pax7(Paired,Homeobox)/Myoblast-Pax7-ChIP-Seq(GSE25064)/Homer	1e-25	0.1	1	1e-19	0.0001	1	0.1	0.001	1	1	0.1	1e-25
Sox10(HMG)/SciaticNerve-Sox3-ChIP-Seq(GSE35132)/Homer	0.001	0.1	0.0001	0.1	1e-10	1e-06	1e-24	0.001	0.1	1e-08	1	1e-24
HNF4a(NR),DR1/HepG2-HNF4a-ChIP-Seq(GSE25021)/Homer	1e-06	1	1	1e-23	0.1	0.001	0.01	1e-05	0.1	0.1	0.01	1e-23
Pknox1(Homeobox)/ES-Prep1-ChIP-Seq(GSE63282)/Homer	1e-23	1	1	1	1	1	1	1	1	1	0.1	1e-23
Sox17(HMG)/Endoderm-Sox17-ChIP-Seq(GSE61475)/Homer	1	1	0.01	0.001	1e-08	1e-06	1e-23	0.1	0.01	0.0001	1	1e-23
Sox3(HMG)/NPC-Sox3-ChIP-Seq(GSE33059)/Homer	0.01	1	0.0001	0.1	1e-10	1e-05	1e-22	0.1	0.1	1e-08	1	1e-22
ERG(ETS)/VCaP-ERG-ChIP-Seq(GSE14097)/Homer	1e-20	1	1	1e-10	0.001	0.0001	1	0.01	1	0.1	0.01	1e-20
Fli1(ETS)/CD8-FLI-ChIP-Seq(GSE20898)/Homer	1e-20	1	0.1	0.0001	0.001	0.01	1	1	1	1	0.1	1e-20
Unknown-ESC-element(?)/mES-Nanog-ChIP-Seq(GSE11724)/Homer	1e-20	1	1	1	0.01	0.1	0.01	0.01	1	1	1	1e-20
Zic3(Zf)/mES-Zic3-ChIP-Seq(GSE37889)/Homer	1e-20	1	1	0.1	0.01	0.1	0.1	0.1	1	1	1	1e-20
HOXD13(Homeobox)/Chicken-Hoxd13-ChIP-Seq(GSE38910)/Homer	1	1	1	1e-18	1	1	1	1	1	1	1	1e-18
KLF5(Zf)/LoVo-KLF5-ChIP-Seq(GSE49402)/Homer	1	1	1	1e-18	0.1	1	1	0.001	1	1	0.1	1e-18
NF-E2(bZIP)/K562-NFE2-ChIP-Seq(GSE31477)/Homer	0.1	1	0.1	1e-18	1e-05	1e-08	1	1e-17	1	1	0.001	1e-18
Nur77(NR)/K562-NR4A1-ChIP-Seq(GSE31363)/Homer	1e-10	1	1	1e-18	0.001	0.001	1e-05	1e-05	0.1	1	1	1e-18
Sox4(HMG)/proB-Sox4-ChIP-Seq(GSE50066)/Homer	0.01	1	0.01	0.1	1e-06	1e-10	1e-18	0.01	0.1	1e-05	1	1e-18
Bach1(bZIP)/K562-Bach1-ChIP-Seq(GSE31477)/Homer	0.001	1	0.1	1e-17	1e-05	1e-09	1	1e-17	1	0.1	0.001	1e-17
GATA:SCL(Zf,bHLH)/Ter119-SCL-ChIP-Seq(GSE18720)/Homer	1e-17	1	1	0.1	1	0.1	0.1	1	0.1	1	1	1e-17
KLF6(Zf)/PDAC-KLF6-ChIP-Seq(GSE64557)/Homer	1	0.1	1	1e-17	0.01	1	1	0.001	1	1	1	1e-17
RXR(NR),DR1/3T3L1-RXR-ChIP-Seq(GSE13511)/Homer	1e-15	1	1	1e-17	0.01	1	0.01	0.0001	0.1	0.1	1	1e-17
Sox15(HMG)/CPA-Sox15-ChIP-Seq(GSE62909)/Homer	1	1	0.001	1	0.001	1e-06	1e-16	1	1	0.001	1	1e-16
Stat3+il21(Stat)/CD4-Stat3-ChIP-Seq(GSE19198)/Homer	1e-16	1	1	0.1	1	0.1	1	0.1	1	1	1	1e-16
ETS1(ETS)/Jurkat-ETS1-ChIP-Seq(GSE17954)/Homer	1e-15	1	1	1e-06	0.01	0.01	1	0.1	1	0.1	0.1	1e-15
ETV1(ETS)/GIST48-ETV1-ChIP-Seq(GSE22441)/Homer	1e-15	0.1	1	1e-08	0.001	0.001	1	0.1	1	0.1	0.01	1e-15
Nrf2(bZIP)/Lymphoblast-Nrf2-ChIP-Seq(GSE37589)/Homer	1	1	0.1	1e-13	0.0001	1e-06	1	1e-15	1	0.1	0.001	1e-15
Ets1-distal(ETS)/CD4+-PolII-ChIP-Seq(Barski_et_al.)/Homer	1e-14	1	1	1e-05	0.01	0.01	1	0.1	1	0.1	0.1	1e-14
Etv2(ETS)/ES-ER71-ChIP-Seq(GSE59402)/Homer(0.967)	1e-14	1	1	1e-05	0.0001	0.001	1	0.1	1	0.1	0.01	1e-14
MafK(bZIP)/C2C12-MafK-ChIP-Seq(GSE36030)/Homer	0.01	0.1	1	1e-14	0.001	0.01	0.01	1e-12	0.1	0.1	0.001	1e-14
Sox6(HMG)/Myotubes-Sox6-ChIP-Seq(GSE32627)/Homer	1	1	0.001	1	1e-11	1e-05	1e-14	0.0001	0.1	1e-05	1	1e-14
Zic(Zf)/Cerebellum-ZIC1.2-ChIP-Seq(GSE60731)/Homer	1e-14	0.001	1	0.01	0.1	1	0.1	0.1	1	1	1	1e-14
Elk4(ETS)/Hela-Elk4-ChIP-Seq(GSE31477)/Homer	1e-13	1	1	0.01	1	1	1	1	1	1	1	1e-13
EWS:ERG-fusion(ETS)/CADO_ES1-EWS:ERG-ChIP-Seq(SRA014231)/Homer	1e-12	1	1	0.0001	0.1	0.0001	1	1	1	1	0.1	1e-12
MafB(bZIP)/BMM-Mafb-ChIP-Seq(GSE75722)/Homer	1e-12	0.01	1	1e-08	1	0.1	0.0001	0.01	1	1	0.1	1e-12
PPARE(NR),DR1/3T3L1-Pparg-ChIP-Seq(GSE13511)/Homer	1e-10	1	1	1e-12	0.1	0.1	0.01	0.001	1	0.01	1	1e-12
STAT4(Stat)/CD4-Stat4-ChIP-Seq(GSE22104)/Homer	1e-12	1	1	0.1	1	0.001	1	0.1	1	1	1	1e-12
Hand2(bHLH)/Mesoderm-Hand2-ChIP-Seq(GSE61475)/Homer	1e-11	0.01	1	0.1	0.01	0.1	1	0.01	0.1	1	1	1e-11
Max(bHLH)/K562-Max-ChIP-Seq(GSE31477)/Homer	1e-11	1	1	0.1	1	1	1	0.01	1	0.1	1	1e-11
NFY(CCAAT)/Promoter/Homer	1e-09	0.1	1	1e-11	1	1	1	0.001	1	1	1	1e-11
Rbpj1(?)/Panc1-Rbpj1-ChIP-Seq(GSE47459)/Homer	1	1	0.01	1	0.001	0.01	1e-11	0.1	1	0.1	0.1	1e-11
TEAD4(TEA)/Tropoblast-Tead4-ChIP-Seq(GSE37350)/Homer	1	1	0.01	1e-11	0.0001	0.01	1e-05	0.1	0.1	0.01	0.001	1e-11
TR4(NR),DR1/Hela-TR4-ChIP-Seq(GSE24685)/Homer	1e-05	1	0.1	1e-11	1	0.1	1	0.1	0.1	1	1	1e-11
EHF(ETS)/LoVo-EHF-ChIP-Seq(GSE49402)/Homer	1e-10	0.1	0.1	0.0001	0.1	0.01	1	1	1	1	0.1	1e-10
EWS:FLI1-fusion(ETS)/SK_N_MC-EWS:FLI1-ChIP-Seq(SRA014231)/Homer	1e-10	1	1	0.0001	0.01	0.01	1	1	1	1	0.01	1e-10
GABPA(ETS)/Jurkat-GABPa-ChIP-Seq(GSE17954)/Homer	1e-10	1	1	1e-05	0.01	0.001	1	0.1	1	0.01	0.1	1e-10
HNF1b(Homeobox)/PDAC-HNF1B-ChIP-Seq(GSE64557)/Homer	0.1	1	1	1e-10	0.1	1e-09	0.001	0.1	0.1	0.001	1	1e-10
JunD(bZIP)/K562-JunD-ChIP-Seq/Homer	0.1	1	0.01	1	1e-05	1e-10	0.1	1	1	1e-07	1	1e-10
NFAT(RHD)/Jurkat-NFATC1-ChIP-Seq(Jolma_et_al.)/Homer	1e-10	1	1	0.1	1	1	1	1	0.1	1	0.1	1e-10
c-Jun-CRE(bZIP)/K562-cJun-ChIP-Seq(GSE31477)/Homer	1	1	0.1	1	0.01	1e-10	1	1	1	1e-08	0.01	1e-10
Bcl6(Zf)/Liver-Bcl6-ChIP-Seq(GSE31578)/Homer	1e-09	1	1	0.001	1	0.01	1	1	0.1	1	1	1e-09
EBF1(EBF)/Near-E2A-ChIP-Seq(GSE21512)/Homer	1e-09	1	1	0.0001	0.01	1	0.1	0.01	1	1	0.1	1e-09
EKLF(Zf)/Erythrocyte-Klf1-ChIP-Seq(GSE20478)/Homer	1	1	1	1e-09	1	1	1	0.01	1	1	0.1	1e-09
Elk1(ETS)/Hela-Elk1-ChIP-Seq(GSE31477)/Homer	1e-09	1	1	0.01	1	0.1	1	1	1	1	1	1e-09
Hnf1(Homeobox)/Liver-Foxa2-Chip-Seq(GSE25694)/Homer	1	1	1	1e-09	1	0.0001	0.01	0.1	0.1	0.001	1	1e-09
KLF10(Zf)/HEK293-KLF10.GFP-ChIP-Seq(GSE58341)/Homer	1	1	1	1e-09	1	1	1	0.1	1	1	1	1e-09
PBX1(Homeobox)/MCF7-PBX1-ChIP-Seq(GSE28007)/Homer	1e-09	1	1	1	1	1	0.1	1	1	1	1	1e-09
SPDEF(ETS)/VCaP-SPDEF-ChIP-Seq(SRA014231)/Homer	1e-09	1	1	0.01	0.1	0.0001	1	0.1	1	1	0.1	1e-09
TEAD(TEA)/Fibroblast-PU.1-ChIP-Seq(Unpublished)/Homer	1	0.1	0.1	1e-09	0.0001	0.01	0.0001	0.01	1	1	0.01	1e-09
Tlx?(NR)/NPC-H3K4me1-ChIP-Seq(GSE16256)/Homer	1e-09	1	1	1	0.1	0.1	0.1	1	0.1	1	1	1e-09
AR-halfsite(NR)/LNCaP-AR-ChIP-Seq(GSE27824)/Homer	1e-08	1	1	1	1	0.1	1	1	0.1	0.1	1	1e-08
Atf2(bZIP)/3T3L1-Atf2-ChIP-Seq(GSE56872)/Homer	1	1	0.01	1	0.01	1e-08	1	1	0.1	1e-05	0.01	1e-08
BMAL1(bHLH)/Liver-Bmal1-ChIP-Seq(GSE39860)/Homer	1e-08	1	1	1	0.1	0.1	1	0.01	1	1	0.1	1e-08
EBF(EBF)/proBcell-EBF-ChIP-Seq(GSE21978)/Homer	1e-08	0.01	1	1	1	1	0.1	0.1	1	1	1	1e-08
Esrrb(NR)/mES-Esrrb-ChIP-Seq(GSE11431)/Homer	1e-06	1	1	1e-08	1	1	0.01	0.001	1	1	0.01	1e-08
KLF3(Zf)/MEF-Klf3-ChIP-Seq(GSE44748)/Homer	1	1	1	1e-08	1	1	1	0.01	1	1	0.01	1e-08
Klf4(Zf)/mES-Klf4-ChIP-Seq(GSE11431)/Homer	1	1	1	1e-08	1	1	1	0.01	1	1	0.1	1e-08
Maz(Zf)/HepG2-Maz-ChIP-Seq(GSE31477)/Homer	1	0.1	1	1e-08	0.1	1	0.0001	0.001	1	1	1	1e-08
Six1(Homeobox)/Myoblast-Six1-ChIP-Chip(GSE20150)/Homer	1	1	1	1e-08	1	1	1	0.1	0.1	1	1	1e-08
Smad2(MAD)/ES-SMAD2-ChIP-Seq(GSE29422)/Homer	1e-08	1	1	1	0.001	0.001	1	1	1	0.1	1	1e-08
Sp5(Zf)/mES-Sp5.Flag-ChIP-Seq(GSE72989)/Homer	1	1	1	1e-08	0.1	1	1	0.001	1	1	1	1e-08
PR(NR)/T47D-PR-ChIP-Seq(GSE31130)/Homer	1e-07	0.1	1	1	0.1	0.001	1	1	0.1	1	1	1e-07
TEAD2(TEA)/Py2T-Tead2-ChIP-Seq(GSE55709)/Homer	1	1	0.1	1e-07	0.01	0.1	0.001	0.1	0.1	1	1	1e-07
Tcfcp2l1(CP2)/mES-Tcfcp2l1-ChIP-Seq(GSE11431)/Homer	1e-07	0.1	1	1	0.1	1	1	1	1	1	1	1e-07
COUP-TFII(NR)/Artia-Nr2f2-ChIP-Seq(GSE46497)/Homer	1	1	1	1e-06	1	1	0.1	1	1	1	0.1	1e-06
ELF3(ETS)/PDAC-ELF3-ChIP-Seq(GSE64557)/Homer	1e-05	0.1	1	1e-06	0.1	0.01	1	0.1	1	1	0.01	1e-06
ELF5(ETS)/T47D-ELF5-ChIP-Seq(GSE30407)/Homer	0.01	1	1	1e-06	0.1	0.001	1	1	1	1	0.1	1e-06
Erra(NR)/HepG2-Erra-ChIP-Seq(GSE31477)/Homer	1	1	1	1e-06	0.1	0.1	1	1	1	1	1	1e-06
Oct6(POU,Homeobox)/NPC-Pou3f1-ChIP-Seq(GSE35496)/Homer	1e-06	1	1	0.1	1	1	1	1	1	1	0.1	1e-06
RUNX(Runt)/HPC7-Runx1-ChIP-Seq(GSE22178)/Homer	1e-06	1	1	1	1	0.1	1	0.1	0.1	0.01	1	1e-06
Smad4(MAD)/ESC-SMAD4-ChIP-Seq(GSE29422)/Homer	1e-06	1	1	1	0.01	0.01	1	0.1	1	1	1	1e-06
ZNF189(Zf)/HEK293-ZNF189.GFP-ChIP-Seq(GSE58341)/Homer	1e-06	0.01	1	1	1	1	0.1	1	1	1	1	1e-06
ZNF317(Zf)/HEK293-ZNF317.GFP-ChIP-Seq(GSE58341)/Homer	1e-06	1	1	1	1	1	1	1	1	0.1	1	1e-06
n-Myc(bHLH)/mES-nMyc-ChIP-Seq(GSE11431)/Homer	1e-06	1	1	0.1	0.1	1	1	1	1	1	1	1e-06
Atf7(bZIP)/3T3L1-Atf7-ChIP-Seq(GSE56872)/Homer	1	1	1	1	1	1e-05	1	1	1	0.01	0.1	1e-05
Barx1(Homeobox)/Stomach-Barx1.3xFlag-ChIP-Seq(GSE69483)/Homer	0.01	1	1	1e-05	0.01	1	0.01	0.1	1	1	1	1e-05
CTCF(Zf)/CD4+-CTCF-ChIP-Seq(Barski_et_al.)/Homer	1e-05	1	1	1	1	1	1	1	1	1	1	1e-05
PRDM14(Zf)/H1-PRDM14-ChIP-Seq(GSE22767)/Homer	1e-05	1	1	1	1	1	1	1	1	1	1	1e-05
Smad3(MAD)/NPC-Smad3-ChIP-Seq(GSE36673)/Homer	1e-05	1	1	1	0.01	0.1	1	0.1	0.01	0.01	1	1e-05
Zfp281(Zf)/ES-Zfp281-ChIP-Seq(GSE81042)/Homer	0.01	1	1	0.001	0.1	1	1e-05	0.01	1	1	1	1e-05
Brn1(POU,Homeobox)/NPC-Brn1-ChIP-Seq(GSE35496)/Homer	0.0001	1	1	0.1	0.1	1	1	1	1	0.1	0.1	0.0001
CEBP:AP1(bZIP)/ThioMac-CEBPb-ChIP-Seq(GSE21512)/Homer	0.0001	1	1	0.1	0.1	0.1	1	1	1	1	1	0.0001
CRE(bZIP)/Promoter/Homer	1	1	1	1	0.1	0.0001	1	0.1	1	0.01	1	0.0001
DUX4(Homeobox)/Myoblasts-DUX4.V5-ChIP-Seq(GSE75791)/Homer	0.0001	1	1	0.1	1	1	1	1	1	0.1	1	0.0001
E2A(bHLH),near_PU.1/Bcell-PU.1-ChIP-Seq(GSE21512)/Homer	1	1	0.1	1	1	1	0.0001	1	1	1	1	0.0001
GRE(NR),IR3/A549-GR-ChIP-Seq(GSE32465)/Homer	0.0001	1	1	1	1	1	0.1	1	0.1	0.01	1	0.0001
GRE(NR),IR3/RAW264.7-GRE-ChIP-Seq(Unpublished)/Homer	0.0001	0.1	1	1	1	1	1	1	0.1	0.1	1	0.0001
KLF14(Zf)/HEK293-KLF14.GFP-ChIP-Seq(GSE58341)/Homer	1	1	1	0.0001	1	1	1	0.01	1	1	1	0.0001
Klf9(Zf)/GBM-Klf9-ChIP-Seq(GSE62211)/Homer	1	1	1	0.0001	1	1	1	0.1	1	1	1	0.0001
NF1:FOXA1(CTF,Forkhead)/LNCAP-FOXA1-ChIP-Seq(GSE27824)/Homer	0.0001	1	1	0.01	1	1	0.1	1	1	1	0.1	0.0001
NPAS(bHLH)/Liver-NPAS-ChIP-Seq(GSE39860)/Homer	0.0001	1	1	1	0.1	1	1	0.1	1	1	1	0.0001
PAX6(Paired,Homeobox)/Forebrain-Pax6-ChIP-Seq(GSE66961)/Homer	0.0001	1	1	1	1	1	1	1	1	1	1	0.0001
RAR:RXR(NR),DR5/ES-RAR-ChIP-Seq(GSE56893)/Homer	0.0001	1	1	1	1	1	0.1	1	0.1	1	1	0.0001
Six2(Homeobox)/NephronProgenitor-Six2-ChIP-Seq(GSE39837)/Homer	1	1	1	0.0001	0.1	0.01	1	0.001	0.1	1	1	0.0001
Stat3(Stat)/mES-Stat3-ChIP-Seq(GSE11431)/Homer	0.0001	1	1	0.1	1	1	1	1	0.1	1	1	0.0001
Tbr1(T-box)/Cortex-Tbr1-ChIP-Seq(GSE71384)/Homer	0.0001	0.1	1	1	1	1	0.01	1	1	1	1	0.0001
Tcf4(HMG)/Hct116-Tcf4-ChIP-Seq(SRA012054)/Homer	0.0001	1	1	0.1	0.001	0.01	0.1	0.01	0.1	0.1	1	0.0001
ZNF467(Zf)/HEK293-ZNF467.GFP-ChIP-Seq(GSE58341)/Homer	0.0001	1	1	0.01	0.1	1	0.1	1	1	1	0.1	0.0001
Znf263(Zf)/K562-Znf263-ChIP-Seq(GSE31477)/Homer	0.0001	1	1	1	0.1	0.01	1	1	1	1	1	0.0001
AP-2gamma(AP2)/MCF7-TFAP2C-ChIP-Seq(GSE21234)/Homer	1	1	1	0.01	0.001	0.1	1	1	1	1	0.1	0.001
Brachyury(T-box)/Mesoendoderm-Brachyury-ChIP-exo(GSE54963)/Homer	0.001	1	1	1	1	1	0.001	1	1	0.1	1	0.001
CTCF-SatelliteElement(Zf?)/CD4+-CTCF-ChIP-Seq(Barski_et_al.)/Homer	1	1	1	1	0.001	0.01	1	1	1	1	1	0.001
ELF1(ETS)/Jurkat-ELF1-ChIP-Seq(SRA014231)/Homer	0.001	1	1	0.01	1	0.01	1	1	1	1	1	0.001
Egr1(Zf)/K562-Egr1-ChIP-Seq(GSE32465)/Homer	1	1	1	1	0.1	0.001	0.01	1	1	0.1	1	0.001
Egr2(Zf)/Thymocytes-Egr2-ChIP-Seq(GSE34254)/Homer	1	1	1	0.1	0.01	0.001	1	1	1	0.1	1	0.001
Eomes(T-box)/H9-Eomes-ChIP-Seq(GSE26097)/Homer	0.001	1	1	0.1	1	1	0.01	1	1	1	1	0.001
Foxh1(Forkhead)/hESC-FOXH1-ChIP-Seq(GSE29422)/Homer	0.01	0.1	1	0.001	0.1	0.001	1	1	1	1	1	0.001
NF1(CTF)/LNCAP-NF1-ChIP-Seq(Unpublished)/Homer	0.001	1	1	1	0.1	1	1	1	1	1	1	0.001
NFAT:AP1(RHD,bZIP)/Jurkat-NFATC1-ChIP-Seq(Jolma_et_al.)/Homer	0.1	1	1	0.1	0.001	0.001	1	1	1	0.1	1	0.001
OCT:OCT-short(POU,Homeobox)/NPC-OCT6-ChIP-Seq(GSE43916)/Homer	0.001	1	1	0.1	1	1	0.1	1	1	1	1	0.001
Oct4:Sox17(POU,Homeobox,HMG)/F9-Sox17-ChIP-Seq(GSE44553)/Homer	1	1	1	1	0.1	1	0.001	1	1	0.1	1	0.001
PAX5(Paired,Homeobox),condensed/GM12878-PAX5-ChIP-Seq(GSE32465)/Homer	1	1	1	0.01	0.001	1	1	1	1	1	1	0.001
PU.1(ETS)/ThioMac-PU.1-ChIP-Seq(GSE21512)/Homer	1	1	1	0.001	1	0.1	1	1	1	1	1	0.001
RUNX-AML(Runt)/CD4+-PolII-ChIP-Seq(Barski_et_al.)/Homer	0.001	1	1	1	0.1	1	1	0.1	0.01	0.1	1	0.001
RUNX1(Runt)/Jurkat-RUNX1-ChIP-Seq(GSE29180)/Homer	0.01	1	1	1	1	0.001	1	0.1	0.1	0.1	1	0.001
RUNX2(Runt)/PCa-RUNX2-ChIP-Seq(GSE33889)/Homer	0.001	1	1	1	1	0.1	1	1	0.001	0.1	1	0.001
Slug(Zf)/Mesoderm-Snai2-ChIP-Seq(GSE61475)/Homer	0.01	1	1	1	1	1	0.001	1	1	1	1	0.001
Tbox:Smad(T-box,MAD)/ESCd5-Smad2_3-ChIP-Seq(GSE29422)/Homer	0.001	1	1	1	1	1	1	1	1	1	1	0.001
VDR(NR),DR3/GM10855-VDR+vitD-ChIP-Seq(GSE22484)/Homer	0.001	1	0.1	1	1	0.1	0.1	0.1	0.1	1	1	0.001
ZFX(Zf)/mES-Zfx-ChIP-Seq(GSE11431)/Homer	1	1	1	0.1	0.001	1	1	1	1	1	1	0.001
c-Myc(bHLH)/mES-cMyc-ChIP-Seq(GSE11431)/Homer	0.001	1	1	1	0.1	1	1	1	1	1	1	0.001
